# Supplementary material for: Complexation of histone deacetylase inhibitor belinostat to Cu(II) prevents premature metabolic inactivation in vitro and demonstrates potent anti-cancer activity in vitro and ex vivo in colon cancer
Source: Cell Oncol (Dordr). 2023 Nov 7;47(2):533–53. doi: 10.1007/s13402-023-00882-x (PMC11090832; doi:10.1007/s13402-023-00882-x)
Supplement: Supplementary file 4 — Supplementary file4 (XLSX 3558 KB) [file 13402_2023_882_MOESM4_ESM.xlsx]

## Sheet: Overview
KEY
· The "baseMean" indicates the mean of normalized counts of all samples.
· The "lfcSE" indicates the standard error of "log2FoldChange".
· The "stat" indicates Wald statistic: the "log2FoldChange" divided by "lfcSE", which is then compared to a standard normal distribution giving a two-tailed p-value.
· The "pvalue" is p-value from the Wald statistic.
· The "padj" is p-value adjusted using Benjamini-Hochberg correction.

## Sheet: SW480_Bel_vs_DMSO
	hgnc_symbol	baseMean	log2FoldChange	lfcSE	stat	pvalue	padj	entrezgene_description	entrezgene_id	ensembl_gene_id	analysis_run	condition1	condition2	ID	logFC	logFC_pm_greater_cutoff	diffexpressed	upin_cond1	upin_cond2	SW480_Bel_R1	SW480_Bel_R2	SW480_Bel_R3	SW480_Control_R1	SW480_Control_R2	SW480_Control_R3
1	SPATS2L	946.205	-2.95085	0.170186	-17.339	2.3898219823323e-67	4.5602583066865e-63	spermatogenesis associated serine rich 2 like	26010	ENSG00000196141	SW480_Bel_vs_SW480_Control	SW480_Bel	SW480_Control	26010	-2.95085	true	up_in_SW480_Control	0	1	103	118	155	1628	1787	1788
2	HIST1H2BC	1789.13	-4.01298	0.236981	-16.9338	2.53515199961073e-64	2.4187885228286e-60				SW480_Bel_vs_SW480_Control	SW480_Bel	SW480_Control		-4.01298	true	up_in_SW480_Control	0	1	123	131	156	3744	3936	4280
3	DKK1	2329.55	3.93385	0.23606	16.6646	2.37079176225807e-62	1.50798161358028e-58	dickkopf WNT signaling pathway inhibitor 1	22943	ENSG00000107984	SW480_Bel_vs_SW480_Control	SW480_Bel	SW480_Control	22943	3.93385	true	up_in_SW480_Bel	1	0	815	1252	1596	186	152	88
4	RHOB	2564.8	2.78991	0.170931	16.3218	6.90182755102292e-60	3.29251683321548e-56	ras homolog family member B	388	ENSG00000143878	SW480_Bel_vs_SW480_Control	SW480_Bel	SW480_Control	388	2.78991	true	up_in_SW480_Bel	1	0	3360	6967	9382	1665	1667	1572
5	ATG4A	153.997	2.35161	0.144315	16.295	1.07113403418542e-59	4.08787592806525e-56	autophagy related 4A cysteine peptidase	115201	ENSG00000101844	SW480_Bel_vs_SW480_Control	SW480_Bel	SW480_Control	115201	2.35161	true	up_in_SW480_Bel	1	0	244	353	395	107	131	110
6	SEPP1	750.23	3.56905	0.223054	16.0008	1.2608950115744e-57	4.01006643514378e-54				SW480_Bel_vs_SW480_Control	SW480_Bel	SW480_Control		3.56905	true	up_in_SW480_Bel	1	0	157	331	279	37	40	38
7	KDELC2	754.088	-3.40789	0.21341	-15.9688	2.10936472908941e-57	5.75012825149774e-54				SW480_Bel_vs_SW480_Control	SW480_Bel	SW480_Control		-3.40789	true	up_in_SW480_Control	0	1	87	75	87	1506	1720	1618
8	KIFC2	238.701	3.85091	0.244103	15.7758	4.56894964171342e-56	1.08980871328969e-52	kinesin family member C2	90990	ENSG00000167702	SW480_Bel_vs_SW480_Control	SW480_Bel	SW480_Control	90990	3.85091	true	up_in_SW480_Bel	1	0	352	669	660	78	74	55
9	HIST1H3B	2188.07	-3.48961	0.224239	-15.562	1.31958096663602e-54	2.79780488948317e-51				SW480_Bel_vs_SW480_Control	SW480_Bel	SW480_Control		-3.48961	true	up_in_SW480_Control	0	1	188	162	230	3691	4173	3992
10	MYBL2	1078.52	-3.13932	0.203229	-15.4472	7.87785227385903e-54	1.50325177089778e-50	MYB proto-oncogene like 2	4605	ENSG00000101057	SW480_Bel_vs_SW480_Control	SW480_Bel	SW480_Control	4605	-3.13932	true	up_in_SW480_Control	0	1	100	85	122	1657	1650	1599
11	TIMP3	854.471	3.94634	0.257699	15.3138	6.18844996471331e-53	1.07352729296963e-49	TIMP metallopeptidase inhibitor 3	7078	ENSG00000100234	SW480_Bel_vs_SW480_Control	SW480_Bel	SW480_Control	7078	3.94634	true	up_in_SW480_Bel	1	0	428	1437	1731	146	118	130
12	DHFR	790.5	-2.2557	0.147391	-15.3042	7.16473135963186e-53	1.13931169837079e-49	dihydrofolate reductase	1719	ENSG00000228716	SW480_Bel_vs_SW480_Control	SW480_Bel	SW480_Control	1719	-2.2557	true	up_in_SW480_Control	0	1	144	132	240	1338	1505	1539
13	AMIGO2	390.236	-3.61512	0.236557	-15.2823	1.00365465496112e-52	1.47321062507447e-49	adhesion molecule with Ig like domain 2	347902	ENSG00000139211	SW480_Bel_vs_SW480_Control	SW480_Bel	SW480_Control	347902	-3.61512	true	up_in_SW480_Control	0	1	42	46	54	899	1172	1070
14	C6orf89	791.951	2.12325	0.139505	15.2198	2.61237378751094e-52	3.5606654723774e-49	chromosome 6 open reading frame 89	221477	ENSG00000198663	SW480_Bel_vs_SW480_Control	SW480_Bel	SW480_Control	221477	2.12325	true	up_in_SW480_Bel	1	0	1061	1863	2033	714	655	639
15	SKAP2	496.24	1.63912	0.107962	15.1823	4.63230373437851e-52	5.89290799062738e-49	src kinase associated phosphoprotein 2	8935	ENSG00000005020	SW480_Bel_vs_SW480_Control	SW480_Bel	SW480_Control	8935	1.63912	true	up_in_SW480_Bel	1	0	479	724	852	417	433	327
16	UHRF1BP1	711.229	-2.1762	0.144001	-15.1125	1.34058455577521e-51	1.59881465583141e-48	UHRF1 binding protein 1	54887	ENSG00000065060	SW480_Bel_vs_SW480_Control	SW480_Bel	SW480_Control	54887	-2.1762	true	up_in_SW480_Control	0	1	139	109	144	1068	1200	974
17	LPIN1	232.015	2.30856	0.153525	15.0371	4.19692839337222e-51	4.71092868248993e-48	lipin 1	23175	ENSG00000134324	SW480_Bel_vs_SW480_Control	SW480_Bel	SW480_Control	23175	2.30856	true	up_in_SW480_Bel	1	0	305	548	599	197	155	165
18	IFI6	311.343	3.63356	0.241939	15.0185	5.55506931532206e-51	5.88899070416531e-48	interferon alpha inducible protein 6	2537	ENSG00000126709	SW480_Bel_vs_SW480_Control	SW480_Bel	SW480_Control	2537	3.63356	true	up_in_SW480_Bel	1	0	482	710	688	86	98	89
19	ATIC	1709.51	-1.93178	0.128702	-15.0097	6.34010358283279e-51	6.36746613513765e-48	5-aminoimidazole-4-carboxamide ribonucleotide formyltransferase/IMP cyclohydrolase	471	ENSG00000138363	SW480_Bel_vs_SW480_Control	SW480_Bel	SW480_Control	471	-1.93178	true	up_in_SW480_Control	0	1	494	456	570	3460	3813	3337
20	PHGDH	806.582	-2.7951	0.186528	-14.9849	9.21793321075181e-51	8.79483007637831e-48	phosphoglycerate dehydrogenase	26227	ENSG00000092621	SW480_Bel_vs_SW480_Control	SW480_Bel	SW480_Control	26227	-2.7951	true	up_in_SW480_Control	0	1	82	99	147	1339	1601	1131
21	CDCA5	474.002	-2.57083	0.171972	-14.9491	1.57875810220997e-50	1.35377498087255e-47	cell division cycle associated 5	113130	ENSG00000146670	SW480_Bel_vs_SW480_Control	SW480_Bel	SW480_Control	113130	-2.57083	true	up_in_SW480_Control	0	1	103	85	113	1121	1054	1075
22	GRK6	569.282	1.85456	0.124078	14.9467	1.63613266978937e-50	1.35377498087255e-47	G protein-coupled receptor kinase 6	2870	ENSG00000198055	SW480_Bel_vs_SW480_Control	SW480_Bel	SW480_Control	2870	1.85456	true	up_in_SW480_Bel	1	0	597	1025	1123	444	496	407
23	PRR11	799.041	-2.51419	0.168226	-14.9453	1.67047150383739e-50	1.35377498087255e-47	proline rich 11	55771	ENSG00000068489	SW480_Bel_vs_SW480_Control	SW480_Bel	SW480_Control	55771	-2.51419	true	up_in_SW480_Control	0	1	129	104	181	1459	1489	1315
24	SEL1L	1311.41	2.25872	0.151145	14.9441	1.70268313284462e-50	1.35377498087255e-47	SEL1L adaptor subunit of ERAD E3 ubiquitin ligase	6400	ENSG00000071537	SW480_Bel_vs_SW480_Control	SW480_Bel	SW480_Control	6400	2.25872	true	up_in_SW480_Bel	1	0	1720	3217	3824	1075	1223	918
25	LTBP4	444.451	2.36187	0.15872	14.8808	4.39457606390887e-50	3.35429201806036e-47	latent transforming growth factor beta binding protein 4	8425	ENSG00000090006	SW480_Bel_vs_SW480_Control	SW480_Bel	SW480_Control	8425	2.36187	true	up_in_SW480_Bel	1	0	581	972	951	300	307	264
26	ARRDC4	1105.25	8.18823	0.550539	14.8731	4.92651055055377e-50	3.61567978175642e-47	arrestin domain containing 4	91947	ENSG00000140450	SW480_Bel_vs_SW480_Control	SW480_Bel	SW480_Control	91947	8.18823	true	up_in_SW480_Bel	1	0	3104	8699	8579	46	40	35
27	DNM3	294.618	2.79891	0.18893	14.8146	1.17957674041795e-49	8.33654939283529e-47	dynamin 3	26052	ENSG00000197959	SW480_Bel_vs_SW480_Control	SW480_Bel	SW480_Control	26052	2.79891	true	up_in_SW480_Bel	1	0	592	758	865	203	212	160
28	GM2A	629.133	2.98285	0.20199	14.7673	2.38046359163394e-49	1.62228593769853e-46	GM2 ganglioside activator	2760	ENSG00000196743	SW480_Bel_vs_SW480_Control	SW480_Bel	SW480_Control	2760	2.98285	true	up_in_SW480_Bel	1	0	605	1491	1803	323	286	241
29	SRXN1	1430.46	3.0129	0.205252	14.679	8.78825607316625e-49	5.7826724961434e-46	sulfiredoxin 1	140809	ENSG00000271303	SW480_Bel_vs_SW480_Control	SW480_Bel	SW480_Control	140809	3.0129	true	up_in_SW480_Bel	1	0	2940	5822	6793	1127	1227	1015
30	WIPI1	254.455	2.87235	0.195773	14.6718	9.76910494261627e-49	6.21380201716679e-46	WD repeat domain, phosphoinositide interacting 1	55062	ENSG00000070540	SW480_Bel_vs_SW480_Control	SW480_Bel	SW480_Control	55062	2.87235	true	up_in_SW480_Bel	1	0	389	487	568	133	126	97
31	PM20D2	394.361	-3.24599	0.221871	-14.63	1.8069192618295e-48	1.11224623723324e-45	peptidase M20 domain containing 2	135293	ENSG00000146281	SW480_Bel_vs_SW480_Control	SW480_Bel	SW480_Control	135293	-3.24599	true	up_in_SW480_Control	0	1	66	49	64	1080	1064	970
32	GRN	1700.8	2.52757	0.173663	14.5545	5.47209070856114e-48	3.26307609064886e-45	granulin precursor	2896	ENSG00000030582	SW480_Bel_vs_SW480_Control	SW480_Bel	SW480_Control	2896	2.52757	true	up_in_SW480_Bel	1	0	2688	4302	3921	1334	1226	864
33	ST7	311.688	-3.20761	0.220573	-14.5422	6.55016495818259e-48	3.78758326460728e-45	suppression of tumorigenicity 7	7982	ENSG00000004866	SW480_Bel_vs_SW480_Control	SW480_Bel	SW480_Control	7982	-3.20761	true	up_in_SW480_Control	0	1	33	48	46	668	743	697
34	SUSD1	257.832	-2.82388	0.194269	-14.5359	7.17379088013791e-48	4.0261846345527e-45	sushi domain containing 1	64420	ENSG00000106868	SW480_Bel_vs_SW480_Control	SW480_Bel	SW480_Control	64420	-2.82388	true	up_in_SW480_Control	0	1	35	33	28	399	443	391
35	CDON	275.492	2.77651	0.191336	14.5112	1.02968460465068e-47	5.4579004516512e-45	cell adhesion associated, oncogene regulated	50937	ENSG00000064309	SW480_Bel_vs_SW480_Control	SW480_Bel	SW480_Control	50937	2.77651	true	up_in_SW480_Bel	1	0	374	686	854	157	180	152
36	RBM3	1473.9	-3.37429	0.232503	-14.5129	1.00384843495647e-47	5.4579004516512e-45	RNA binding motif protein 3	5935	ENSG00000102317	SW480_Bel_vs_SW480_Control	SW480_Bel	SW480_Control	5935	-3.37429	true	up_in_SW480_Control	0	1	234	182	269	4223	4909	3927
37	TRIP12	2134.82	-1.27237	0.087757	-14.4987	1.23403884941916e-47	6.36430522286929e-45	thyroid hormone receptor interactor 12	9320	ENSG00000153827	SW480_Bel_vs_SW480_Control	SW480_Bel	SW480_Control	9320	-1.27237	true	up_in_SW480_Control	0	1	892	937	1197	4161	4660	4388
38	ETV4	543.43	-2.40706	0.166571	-14.4507	2.48235870168103e-47	1.24653601961783e-44	ETS variant transcription factor 4	2118	ENSG00000175832	SW480_Bel_vs_SW480_Control	SW480_Bel	SW480_Control	2118	-2.40706	true	up_in_SW480_Control	0	1	161	146	192	1788	1799	1257
39	PLAU	202.357	-4.10099	0.285523	-14.3631	8.81988289831108e-47	4.31541039655313e-44	plasminogen activator, urokinase	5328	ENSG00000122861	SW480_Bel_vs_SW480_Control	SW480_Bel	SW480_Control	5328	-4.10099	true	up_in_SW480_Control	0	1	22	34	34	747	910	1090
40	GSK3B	1201.84	1.33795	0.0931821	14.3585	9.42962455332775e-47	4.498402393165e-44	glycogen synthase kinase 3 beta	2932	ENSG00000082701	SW480_Bel_vs_SW480_Control	SW480_Bel	SW480_Control	2932	1.33795	true	up_in_SW480_Bel	1	0	1635	2313	2467	1527	1699	1344
41	EXT1	552.085	2.62012	0.182674	14.3432	1.17547082055432e-46	5.47081321897987e-44	exostosin glycosyltransferase 1	2131	ENSG00000182197	SW480_Bel_vs_SW480_Control	SW480_Bel	SW480_Control	2131	2.62012	true	up_in_SW480_Bel	1	0	983	2211	2401	560	525	498
42	TIMELESS	651.123	-2.38285	0.166446	-14.3161	1.7369053183088e-46	7.8913398295163e-44	timeless circadian regulator	8914	ENSG00000111602	SW480_Bel_vs_SW480_Control	SW480_Bel	SW480_Control	8914	-2.38285	true	up_in_SW480_Control	0	1	129	183	251	1747	1599	1822
43	MCM3	1837.46	-2.55762	0.179338	-14.2615	3.80332515921443e-46	1.67290865990245e-43	minichromosome maintenance complex component 3	4172	ENSG00000112118	SW480_Bel_vs_SW480_Control	SW480_Bel	SW480_Control	4172	-2.55762	true	up_in_SW480_Control	0	1	359	288	425	3837	3770	3896
44	TIMP2	3095.69	2.47482	0.173544	14.2605	3.85745629576081e-46	1.67290865990245e-43	TIMP metallopeptidase inhibitor 2	7077	ENSG00000035862	SW480_Bel_vs_SW480_Control	SW480_Bel	SW480_Control	7077	2.47482	true	up_in_SW480_Bel	1	0	6822	11026	10873	3501	3231	2540
45	KIF4A	744.439	-2.67014	0.187473	-14.2428	4.97080518513445e-46	2.1078423231719e-43	kinesin family member 4A	24137	ENSG00000090889	SW480_Bel_vs_SW480_Control	SW480_Bel	SW480_Control	24137	-2.67014	true	up_in_SW480_Control	0	1	141	111	201	1648	1809	1729
46	TYMS	763.28	-3.69272	0.259982	-14.2037	8.68671585588891e-46	3.60347634700157e-43	thymidylate synthetase	7298	ENSG00000176890	SW480_Bel_vs_SW480_Control	SW480_Bel	SW480_Control	7298	-3.69272	true	up_in_SW480_Control	0	1	100	75	94	2179	2134	2113
47	UGDH	726.264	-2.26947	0.159923	-14.1911	1.04076766806327e-45	4.22551673233688e-43	UDP-glucose 6-dehydrogenase	7358	ENSG00000109814	SW480_Bel_vs_SW480_Control	SW480_Bel	SW480_Control	7358	-2.26947	true	up_in_SW480_Control	0	1	176	151	176	1470	1605	1385
48	POLG2	187.567	2.25672	0.159124	14.1821	1.18196933113853e-45	4.69882057849697e-43	DNA polymerase gamma 2, accessory subunit	11232	ENSG00000256525	SW480_Bel_vs_SW480_Control	SW480_Bel	SW480_Control	11232	2.25672	true	up_in_SW480_Bel	1	0	338	479	577	190	175	155
49	EEF1B2	2403.63	-3.53651	0.249659	-14.1654	1.50115765249168e-45	5.84593680098903e-43	eukaryotic translation elongation factor 1 beta 2	1933	ENSG00000283391	SW480_Bel_vs_SW480_Control	SW480_Bel	SW480_Control	1933	-3.53651	true	up_in_SW480_Control	0	1	256	275	421	6456	7256	6044
50	RAB3IP	339.963	1.63073	0.115215	14.1538	1.76968016311593e-45	6.75380737451564e-43	RAB3A interacting protein	117177	ENSG00000127328	SW480_Bel_vs_SW480_Control	SW480_Bel	SW480_Control	117177	1.63073	true	up_in_SW480_Bel	1	0	304	462	599	270	266	244
51	DLGAP5	452.062	-2.2796	0.161084	-14.1517	1.82378840661516e-45	6.82382948530008e-43	DLG associated protein 5	9787	ENSG00000126787	SW480_Bel_vs_SW480_Control	SW480_Bel	SW480_Control	9787	-2.2796	true	up_in_SW480_Control	0	1	93	63	125	779	856	820
52	ATP6AP2	1098.97	2.39577	0.169483	14.1357	2.28769978972351e-45	8.39497834375075e-43	ATPase H+ transporting accessory protein 2	10159	ENSG00000182220	SW480_Bel_vs_SW480_Control	SW480_Bel	SW480_Control	10159	2.39577	true	up_in_SW480_Bel	1	0	1715	3092	3354	926	1043	779
53	HIST1H2BK	1575.65	-2.89106	0.205905	-14.0407	8.78288015736582e-45	3.16216828609159e-42				SW480_Bel_vs_SW480_Control	SW480_Bel	SW480_Control		-2.89106	true	up_in_SW480_Control	0	1	197	212	394	3495	3278	3660
54	MCM4	1957.62	-2.29894	0.163947	-14.0224	1.13654181675918e-44	4.01620202729604e-42	minichromosome maintenance complex component 4	4173	ENSG00000104738	SW480_Bel_vs_SW480_Control	SW480_Bel	SW480_Control	4173	-2.29894	true	up_in_SW480_Control	0	1	501	396	747	4533	4662	5271
55	KIF2C	489.812	-2.74414	0.195907	-14.0074	1.40510334573713e-44	4.87494218970107e-42	kinesin family member 2C	11004	ENSG00000142945	SW480_Bel_vs_SW480_Control	SW480_Bel	SW480_Control	11004	-2.74414	true	up_in_SW480_Control	0	1	78	72	113	1063	1088	1014
56	DLC1	267.955	3.4628	0.247394	13.9971	1.6238819277679e-44	5.53337766886911e-42	DLC1 Rho GTPase activating protein	10395	ENSG00000164741	SW480_Bel_vs_SW480_Control	SW480_Bel	SW480_Control	10395	3.4628	true	up_in_SW480_Bel	1	0	168	354	374	52	52	39
57	CDCA7	605.85	-3.25254	0.232454	-13.9922	1.74014702085414e-44	5.72508369861013e-42	cell division cycle associated 7	83879	ENSG00000144354	SW480_Bel_vs_SW480_Control	SW480_Bel	SW480_Control	83879	-3.25254	true	up_in_SW480_Control	0	1	102	89	126	1780	1877	1825
58	HIST2H2AB	385.686	-4.24473	0.303351	-13.9928	1.72475626323343e-44	5.72508369861013e-42				SW480_Bel_vs_SW480_Control	SW480_Bel	SW480_Control		-4.24473	true	up_in_SW480_Control	0	1	22	18	23	755	686	722
59	PAIP2B	293.655	3.39308	0.242947	13.9663	2.50148801275501e-44	8.09040580667646e-42	poly(A) binding protein interacting protein 2B	400961	ENSG00000124374	SW480_Bel_vs_SW480_Control	SW480_Bel	SW480_Control	400961	3.39308	true	up_in_SW480_Bel	1	0	387	693	826	133	102	84
60	HIST1H2BL	806.941	-3.35304	0.240139	-13.9629	2.62495809121685e-44	8.3482417161e-42				SW480_Bel_vs_SW480_Control	SW480_Bel	SW480_Control		-3.35304	true	up_in_SW480_Control	0	1	83	64	96	1454	1459	1595
61	VIL1	1552.53	-3.20328	0.230217	-13.9142	5.19477713440684e-44	1.62502847997953e-41	villin 1	7429	ENSG00000127831	SW480_Bel_vs_SW480_Control	SW480_Bel	SW480_Control	7429	-3.20328	true	up_in_SW480_Control	0	1	70	56	97	1198	1243	1252
62	LMTK3	239.428	5.93409	0.428939	13.8343	1.5817334080222e-43	4.86816724062575e-41	lemur tyrosine kinase 3	114783	ENSG00000142235	SW480_Bel_vs_SW480_Control	SW480_Bel	SW480_Control	114783	5.93409	true	up_in_SW480_Bel	1	0	286	609	747	12	12	22
63	LMTK2	1331.6	2.08698	0.151012	13.82	1.93114391071567e-43	5.84922033401212e-41	lemur tyrosine kinase 2	22853	ENSG00000164715	SW480_Bel_vs_SW480_Control	SW480_Bel	SW480_Control	22853	2.08698	true	up_in_SW480_Bel	1	0	1702	3440	4380	1353	1331	1200
64	WBP1L	415.656	1.73299	0.125422	13.8173	2.00507359740432e-43	5.97825224776081e-41	WW domain binding protein 1 like	54838	ENSG00000166272	SW480_Bel_vs_SW480_Control	SW480_Bel	SW480_Control	54838	1.73299	true	up_in_SW480_Bel	1	0	506	860	860	451	399	345
65	HIST1H2AI	1253.92	-3.11277	0.225832	-13.7836	3.20009541029778e-43	9.39449547989266e-41				SW480_Bel_vs_SW480_Control	SW480_Bel	SW480_Control		-3.11277	true	up_in_SW480_Control	0	1	147	101	185	2201	2140	2434
66	WHSC1	1597.65	-1.9935	0.144698	-13.777	3.50611932287829e-43	1.01369346847218e-40				SW480_Bel_vs_SW480_Control	SW480_Bel	SW480_Control		-1.9935	true	up_in_SW480_Control	0	1	454	396	534	3346	3253	3435
67	PARVA	515.012	-2.47222	0.17958	-13.7666	4.04594478192564e-43	1.15230922878664e-40	parvin alpha	55742	ENSG00000197702	SW480_Bel_vs_SW480_Control	SW480_Bel	SW480_Control	55742	-2.47222	true	up_in_SW480_Control	0	1	214	183	192	2075	2104	1885
68	GTF3C6	187.048	-5.14773	0.374319	-13.7523	4.93628181775734e-43	1.38520778891832e-40	general transcription factor IIIC subunit 6	112495	ENSG00000155115	SW480_Bel_vs_SW480_Control	SW480_Bel	SW480_Control	112495	-5.14773	true	up_in_SW480_Control	0	1	9	11	6	559	569	546
69	HNRNPM	1782.69	-1.86128	0.135381	-13.7485	5.19823957447037e-43	1.43757692116005e-40	heterogeneous nuclear ribonucleoprotein M	4670	ENSG00000099783	SW480_Bel_vs_SW480_Control	SW480_Bel	SW480_Control	4670	-1.86128	true	up_in_SW480_Control	0	1	519	498	620	3682	3620	3532
70	DDX39B	1486.36	-1.67901	0.122208	-13.739	5.9325325416094e-43	1.61720837084272e-40	DExD-box helicase 39B	7919	ENSG00000237889	SW480_Bel_vs_SW480_Control	SW480_Bel	SW480_Control	7919	-1.67901	true	up_in_SW480_Control	0	1	380	422	699	2801	3021	2698
71	CLSTN3	773.76	2.72702	0.1987	13.7244	7.25726796612619e-43	1.95046742717774e-40	calsyntenin 3	9746	ENSG00000288427	SW480_Bel_vs_SW480_Control	SW480_Bel	SW480_Control	9746	2.72702	true	up_in_SW480_Bel	1	0	868	1430	1334	375	337	274
72	GTSE1	317.845	-3.05009	0.222445	-13.7116	8.64758082209917e-43	2.29184912843467e-40	G2 and S-phase expressed 1	51512	ENSG00000075218	SW480_Bel_vs_SW480_Control	SW480_Bel	SW480_Control	51512	-3.05009	true	up_in_SW480_Control	0	1	39	45	47	635	689	637
73	PER1	297.968	3.01098	0.219699	13.7051	9.46905209090191e-43	2.47518427395329e-40	period circadian regulator 1	5187	ENSG00000179094	SW480_Bel_vs_SW480_Control	SW480_Bel	SW480_Control	5187	3.01098	true	up_in_SW480_Bel	1	0	555	1232	1377	249	229	205
74	EPCAM	1465.35	-4.15388	0.303385	-13.6918	1.1370611911127e-42	2.93208130389358e-40	epithelial cell adhesion molecule	4072	ENSG00000119888	SW480_Bel_vs_SW480_Control	SW480_Bel	SW480_Control	4072	-4.15388	true	up_in_SW480_Control	0	1	35	18	52	1050	1172	1126
75	FER1L4	99.7499	4.89685	0.357744	13.6881	1.19554127287928e-42	3.00347803813125e-40			ENSG00000088340	SW480_Bel_vs_SW480_Control	SW480_Bel	SW480_Control		4.89685	true	up_in_SW480_Bel	1	0	158	337	357	17	16	17
76	ZMIZ2	672.25	2.32954	0.170187	13.6881	1.1962285446912e-42	3.00347803813125e-40	zinc finger MIZ-type containing 2	83637	ENSG00000122515	SW480_Bel_vs_SW480_Control	SW480_Bel	SW480_Control	83637	2.32954	true	up_in_SW480_Bel	1	0	1004	1946	2073	645	592	522
77	RAB24	250.214	2.32567	0.170325	13.6543	1.90275089509328e-42	4.71536267274934e-40	RAB24, member RAS oncogene family	53917	ENSG00000169228	SW480_Bel_vs_SW480_Control	SW480_Bel	SW480_Control	53917	2.32567	true	up_in_SW480_Bel	1	0	390	652	608	191	221	179
78	HEATR5A	424.935	2.18534	0.160501	13.6157	3.22835296143508e-42	7.8978757961672e-40	HEAT repeat containing 5A	25938	ENSG00000129493	SW480_Bel_vs_SW480_Control	SW480_Bel	SW480_Control	25938	2.18534	true	up_in_SW480_Bel	1	0	751	1193	1103	390	438	378
79	ALS2	689.08	1.79042	0.131586	13.6065	3.66424471664881e-42	8.85077439026489e-40	alsin Rho guanine nucleotide exchange factor ALS2	57679	ENSG00000003393	SW480_Bel_vs_SW480_Control	SW480_Bel	SW480_Control	57679	1.79042	true	up_in_SW480_Bel	1	0	787	1162	1376	640	599	475
80	RABEPK	195.616	-1.64369	0.121027	-13.5812	5.1779432865982e-42	1.23506892243584e-39	Rab9 effector protein with kelch motifs	10244	ENSG00000136933	SW480_Bel_vs_SW480_Control	SW480_Bel	SW480_Control	10244	-1.64369	true	up_in_SW480_Control	0	1	89	108	139	636	680	567
81	SF3B3	5054.05	-2.18067	0.160853	-13.557	7.20582489928097e-42	1.69755000898864e-39	splicing factor 3b subunit 3	23450	ENSG00000189091	SW480_Bel_vs_SW480_Control	SW480_Bel	SW480_Control	23450	-2.18067	true	up_in_SW480_Control	0	1	1108	1223	1830	10727	11232	11588
82	FCHSD1	332.539	3.39542	0.251229	13.5152	1.27192587804237e-41	2.95986458595177e-39	FCH and double SH3 domains 1	89848	ENSG00000197948	SW480_Bel_vs_SW480_Control	SW480_Bel	SW480_Control	89848	3.39542	true	up_in_SW480_Bel	1	0	591	1247	1415	191	210	141
83	PTPN1	1141.12	1.62622	0.120495	13.4961	1.64851312941999e-41	3.78999126934846e-39	protein tyrosine phosphatase non-receptor type 1	5770	ENSG00000196396	SW480_Bel_vs_SW480_Control	SW480_Bel	SW480_Control	5770	1.62622	true	up_in_SW480_Bel	1	0	1586	2700	3083	1437	1497	1285
84	DIS3L	217.319	-2.87118	0.212949	-13.4829	1.97209480815929e-41	4.47994203920185e-39	DIS3 like exosome 3'-5' exoribonuclease	115752	ENSG00000166938	SW480_Bel_vs_SW480_Control	SW480_Bel	SW480_Control	115752	-2.87118	true	up_in_SW480_Control	0	1	36	45	36	509	541	503
85	PBXIP1	587.21	3.07046	0.227916	13.4719	2.28947678893472e-41	5.13974071605321e-39	PBX homeobox interacting protein 1	57326	ENSG00000163346	SW480_Bel_vs_SW480_Control	SW480_Bel	SW480_Control	57326	3.07046	true	up_in_SW480_Bel	1	0	905	1271	1241	284	282	175
86	DHX15	1346.94	-1.27244	0.0945672	-13.4554	2.86302360419545e-41	6.35258330409972e-39	DEAH-box helicase 15	1665	ENSG00000109606	SW480_Bel_vs_SW480_Control	SW480_Bel	SW480_Control	1665	-1.27244	true	up_in_SW480_Control	0	1	535	525	719	2545	2751	2472
87	BRCA1	473.747	-1.91503	0.142354	-13.4526	2.97189869224731e-41	6.51836446499576e-39	BRCA1 DNA repair associated	672	ENSG00000012048	SW480_Bel_vs_SW480_Control	SW480_Bel	SW480_Control	672	-1.91503	true	up_in_SW480_Control	0	1	115	127	178	842	1017	974
88	TOP2A	3839.78	-1.75395	0.130407	-13.4498	3.08610605498184e-41	6.69194042513221e-39	DNA topoisomerase II alpha	7153	ENSG00000131747	SW480_Bel_vs_SW480_Control	SW480_Bel	SW480_Control	7153	-1.75395	true	up_in_SW480_Control	0	1	963	846	1475	6332	7249	6313
89	MACC1	718.617	-3.72569	0.27724	-13.4385	3.59738471862684e-41	7.71295451694801e-39	MET transcriptional regulator MACC1	346389	ENSG00000183742	SW480_Bel_vs_SW480_Control	SW480_Bel	SW480_Control	346389	-3.72569	true	up_in_SW480_Control	0	1	57	34	74	1199	1276	1455
90	AJUBA	753.641	-2.7541	0.205106	-13.4277	4.16079991236421e-41	8.78861740049751e-39	ajuba LIM protein	84962	ENSG00000129474	SW480_Bel_vs_SW480_Control	SW480_Bel	SW480_Control	84962	-2.7541	true	up_in_SW480_Control	0	1	67	84	88	1007	1014	893
91	FGD6	477.35	2.38981	0.177983	13.4272	4.19119685276844e-41	8.78861740049751e-39	FYVE, RhoGEF and PH domain containing 6	55785	ENSG00000180263	SW480_Bel_vs_SW480_Control	SW480_Bel	SW480_Control	55785	2.38981	true	up_in_SW480_Bel	1	0	796	999	1188	351	393	284
92	PLA2G12A	270.634	1.86994	0.139365	13.4176	4.77095645010951e-41	9.89558597619453e-39	phospholipase A2 group XIIA	81579	ENSG00000123739	SW480_Bel_vs_SW480_Control	SW480_Bel	SW480_Control	81579	1.86994	true	up_in_SW480_Bel	1	0	338	516	629	229	254	236
93	CHEK1	596.682	-2.56508	0.191556	-13.3908	6.84752980984487e-41	1.4049953100157e-38	checkpoint kinase 1	1111	ENSG00000149554	SW480_Bel_vs_SW480_Control	SW480_Bel	SW480_Control	1111	-2.56508	true	up_in_SW480_Control	0	1	120	99	134	1198	1331	1280
94	EHBP1L1	985.896	3.02418	0.226144	13.3728	8.71414488707224e-41	1.76897141207566e-38	EH domain binding protein 1 like 1	254102	ENSG00000173442	SW480_Bel_vs_SW480_Control	SW480_Bel	SW480_Control	254102	3.02418	true	up_in_SW480_Bel	1	0	1443	2535	2886	507	483	492
95	MYLIP	259.491	2.49342	0.186835	13.3456	1.25696161852919e-40	2.52477280050253e-38	myosin regulatory light chain interacting protein	29116	ENSG00000007944	SW480_Bel_vs_SW480_Control	SW480_Bel	SW480_Control	29116	2.49342	true	up_in_SW480_Bel	1	0	426	587	653	183	212	139
96	HTATSF1P2	365.67	4.10686	0.308263	13.3226	1.71102589803336e-40	3.40102043607005e-38			ENSG00000271361	SW480_Bel_vs_SW480_Control	SW480_Bel	SW480_Control		4.10686	true	up_in_SW480_Bel	1	0	870	1422	1393	139	132	112
97	BCL6	323.7	3.99432	0.299951	13.3165	1.8549313915881e-40	3.64905163033857e-38	BCL6 transcription repressor	604	ENSG00000113916	SW480_Bel_vs_SW480_Control	SW480_Bel	SW480_Control	604	3.99432	true	up_in_SW480_Bel	1	0	198	480	551	41	55	38
98	H2AFJ	231.904	1.97834	0.14883	13.2926	2.55592370567465e-40	4.9767485869065e-38				SW480_Bel_vs_SW480_Control	SW480_Bel	SW480_Control		1.97834	true	up_in_SW480_Bel	1	0	234	374	416	148	172	143
99	ATP1B1	1123.26	2.09275	0.157557	13.2825	2.92509934160909e-40	5.63805511480652e-38	ATPase Na+/K+ transporting subunit beta 1	481	ENSG00000143153	SW480_Bel_vs_SW480_Control	SW480_Bel	SW480_Control	481	2.09275	true	up_in_SW480_Bel	1	0	648	892	1019	367	368	339
100	TNS3	2381.73	-3.28242	0.247665	-13.2534	4.30999311983567e-40	8.22432887127043e-38	tensin 3	64759	ENSG00000136205	SW480_Bel_vs_SW480_Control	SW480_Bel	SW480_Control	64759	-3.28242	true	up_in_SW480_Control	0	1	249	236	447	5050	5040	5883
101	CBX5	2964.72	-1.72953	0.130566	-13.2464	4.73399196948522e-40	8.94396383779375e-38	chromobox 5	23468	ENSG00000094916	SW480_Bel_vs_SW480_Control	SW480_Bel	SW480_Control	23468	-1.72953	true	up_in_SW480_Control	0	1	948	1019	1353	6525	7189	6166
102	ESPL1	460.565	-2.58291	0.195276	-13.227	6.13095372780406e-40	1.14696920621527e-37	extra spindle pole bodies like 1, separase	9700	ENSG00000135476	SW480_Bel_vs_SW480_Control	SW480_Bel	SW480_Control	9700	-2.58291	true	up_in_SW480_Control	0	1	85	86	115	1024	1049	1014
103	UHRF1	1039.45	-2.9858	0.225833	-13.2212	6.61736702605284e-40	1.22594754942855e-37	ubiquitin like with PHD and ring finger domains 1	29128	ENSG00000276043	SW480_Bel_vs_SW480_Control	SW480_Bel	SW480_Control	29128	-2.9858	true	up_in_SW480_Control	0	1	176	129	252	2500	2511	2896
104	SPINT1	952.107	-2.28095	0.17268	-13.2091	7.77195124163404e-40	1.42600359223904e-37	serine peptidase inhibitor, Kunitz type 1	6692	ENSG00000166145	SW480_Bel_vs_SW480_Control	SW480_Bel	SW480_Control	6692	-2.28095	true	up_in_SW480_Control	0	1	52	48	93	584	567	519
105	ARID1B	719.481	-2.84671	0.215912	-13.1846	1.07614958223152e-39	1.95572250744209e-37	AT-rich interaction domain 1B	57492	ENSG00000049618	SW480_Bel_vs_SW480_Control	SW480_Bel	SW480_Control	57492	-2.84671	true	up_in_SW480_Control	0	1	121	88	115	1505	1461	1339
106	ADRBK1	748.796	-2.06007	0.156537	-13.1602	1.48602060873901e-39	2.67511747697715e-37				SW480_Bel_vs_SW480_Control	SW480_Bel	SW480_Control		-2.06007	true	up_in_SW480_Control	0	1	200	187	234	1555	1518	1627
107	RASGRF2	313.156	-4.16016	0.3162	-13.1567	1.55656204250507e-39	2.77591746683007e-37	Ras protein specific guanine nucleotide releasing factor 2	5924	ENSG00000113319	SW480_Bel_vs_SW480_Control	SW480_Bel	SW480_Control	5924	-4.16016	true	up_in_SW480_Control	0	1	24	14	44	773	889	928
108	PCYOX1L	109.148	2.6244	0.199486	13.1558	1.57519236314389e-39	2.78313154384369e-37	prenylcysteine oxidase 1 like	78991	ENSG00000145882	SW480_Bel_vs_SW480_Control	SW480_Bel	SW480_Control	78991	2.6244	true	up_in_SW480_Bel	1	0	139	222	245	57	62	56
109	FEN1	820.412	-2.12597	0.161697	-13.1479	1.75077660052952e-39	3.05210843032336e-37	flap structure-specific endonuclease 1	2237	ENSG00000168496	SW480_Bel_vs_SW480_Control	SW480_Bel	SW480_Control	2237	-2.12597	true	up_in_SW480_Control	0	1	203	184	240	1660	1597	1710
110	HIST1H3G	896.609	-3.19644	0.243122	-13.1475	1.75941687105948e-39	3.05210843032336e-37				SW480_Bel_vs_SW480_Control	SW480_Bel	SW480_Control		-3.19644	true	up_in_SW480_Control	0	1	109	57	137	1531	1511	1964
111	TPRG1L	329.288	1.47667	0.112344	13.1441	1.83873517683387e-39	3.16096798597694e-37	tumor protein p63 regulated 1 like	127262	ENSG00000158109	SW480_Bel_vs_SW480_Control	SW480_Bel	SW480_Control	127262	1.47667	true	up_in_SW480_Bel	1	0	269	403	468	272	261	199
112	HIST1H2AM	1242.73	-2.62401	0.19968	-13.141	1.91614339433726e-39	3.26462930810211e-37				SW480_Bel_vs_SW480_Control	SW480_Bel	SW480_Control		-2.62401	true	up_in_SW480_Control	0	1	164	158	220	1897	1982	2139
113	CENPV	203.693	-3.87456	0.294944	-13.1366	2.03090536087037e-39	3.42953416779897e-37	centromere protein V	201161	ENSG00000166582	SW480_Bel_vs_SW480_Control	SW480_Bel	SW480_Control	201161	-3.87456	true	up_in_SW480_Control	0	1	20	18	27	584	567	561
114	YAP1	1707.52	-2.96741	0.225945	-13.1333	2.12111321174674e-39	3.55044581636415e-37	Yes1 associated transcriptional regulator	10413	ENSG00000137693	SW480_Bel_vs_SW480_Control	SW480_Bel	SW480_Control	10413	-2.96741	true	up_in_SW480_Control	0	1	246	143	183	2779	3087	2613
115	SLC12A7	850.716	-2.55719	0.194869	-13.1226	2.4440920832649e-39	4.05549262024878e-37	solute carrier family 12 member 7	10723	ENSG00000276482	SW480_Bel_vs_SW480_Control	SW480_Bel	SW480_Control	10723	-2.55719	true	up_in_SW480_Control	0	1	153	130	174	1598	1672	1636
116	LTBR	452.995	-2.76133	0.210549	-13.1149	2.70570736249212e-39	4.45088861129954e-37	lymphotoxin beta receptor	4055	ENSG00000111321	SW480_Bel_vs_SW480_Control	SW480_Bel	SW480_Control	4055	-2.76133	true	up_in_SW480_Control	0	1	36	50	56	592	532	593
117	MCM5	576.105	-2.45865	0.187501	-13.1128	2.78206667593259e-39	4.53738430001246e-37	minichromosome maintenance complex component 5	4174	ENSG00000100297	SW480_Bel_vs_SW480_Control	SW480_Bel	SW480_Control	4174	-2.45865	true	up_in_SW480_Control	0	1	115	85	131	1076	1103	1129
118	MLF1	187.161	4.24479	0.32424	13.0915	3.68223554812094e-39	5.95461175671558e-37	myeloid leukemia factor 1	4291	ENSG00000178053	SW480_Bel_vs_SW480_Control	SW480_Bel	SW480_Control	4291	4.24479	true	up_in_SW480_Bel	1	0	452	706	827	64	68	54
119	PCBD1	828.063	-3.27353	0.250213	-13.083	4.12038606572011e-39	6.60716024420765e-37	pterin-4 alpha-carbinolamine dehydratase 1	5092	ENSG00000166228	SW480_Bel_vs_SW480_Control	SW480_Bel	SW480_Control	5092	-3.27353	true	up_in_SW480_Control	0	1	108	77	107	1774	1619	1795
120	CTPS2	523.287	-2.61256	0.200021	-13.0614	5.46856561365378e-39	8.69593075331178e-37	CTP synthase 2	56474	ENSG00000047230	SW480_Bel_vs_SW480_Control	SW480_Bel	SW480_Control	56474	-2.61256	true	up_in_SW480_Control	0	1	129	85	107	1230	1297	1128
121	CRISPLD2	163.166	6.68752	0.512114	13.0587	5.67098706867755e-39	8.92062293646006e-37	cysteine rich secretory protein LCCL domain containing 2	83716	ENSG00000103196	SW480_Bel_vs_SW480_Control	SW480_Bel	SW480_Control	83716	6.68752	true	up_in_SW480_Bel	1	0	295	1414	1600	22	18	14
122	HSPD1	9771.4	-2.24389	0.171837	-13.0582	5.70336441802813e-39	8.92062293646006e-37	heat shock protein family D (Hsp60) member 1	3329	ENSG00000144381	SW480_Bel_vs_SW480_Control	SW480_Bel	SW480_Control	3329	-2.24389	true	up_in_SW480_Control	0	1	2596	2121	2896	21186	22318	22707
123	FOXM1	1062.2	-3.51969	0.269684	-13.0512	6.25923075306225e-39	9.71045863657999e-37	forkhead box M1	2305	ENSG00000111206	SW480_Bel_vs_SW480_Control	SW480_Bel	SW480_Control	2305	-3.51969	true	up_in_SW480_Control	0	1	112	85	125	2297	2122	2323
124	SFPQ	3082.5	-1.49694	0.114785	-13.0412	7.13019657990761e-39	1.09724525111127e-36	splicing factor proline and glutamine rich	6421	ENSG00000116560	SW480_Bel_vs_SW480_Control	SW480_Bel	SW480_Control	6421	-1.49694	true	up_in_SW480_Control	0	1	1117	1122	1415	6235	6485	6026
125	STEAP2	200.707	-3.02352	0.232016	-13.0315	8.10248928626633e-39	1.23689360448427e-36	STEAP2 metalloreductase	261729	ENSG00000157214	SW480_Bel_vs_SW480_Control	SW480_Bel	SW480_Control	261729	-3.02352	true	up_in_SW480_Control	0	1	35	36	34	429	573	549
126	ETS2	466.842	-2.05817	0.157957	-13.0299	8.26720253408673e-39	1.25202189488447e-36	ETS proto-oncogene 2, transcription factor	2114	ENSG00000157557	SW480_Bel_vs_SW480_Control	SW480_Bel	SW480_Control	2114	-2.05817	true	up_in_SW480_Control	0	1	175	228	234	1568	1685	1539
127	PRDX4	666.267	-1.48269	0.113987	-13.0076	1.10812853846682e-38	1.66498494260031e-36	peroxiredoxin 4	10549	ENSG00000123131	SW480_Bel_vs_SW480_Control	SW480_Bel	SW480_Control	10549	-1.48269	true	up_in_SW480_Control	0	1	197	235	305	1214	1339	1142
128	BIRC5	628.966	-3.43052	0.263951	-12.9968	1.27561472851603e-38	1.90166251949554e-36	baculoviral IAP repeat containing 5	332	ENSG00000089685	SW480_Bel_vs_SW480_Control	SW480_Bel	SW480_Control	332	-3.43052	true	up_in_SW480_Control	0	1	76	57	128	1732	1743	1541
129	RFX7	285.733	-2.46082	0.189392	-12.9933	1.33540165033868e-38	1.97535924742347e-36	regulatory factor X7	64864	ENSG00000181827	SW480_Bel_vs_SW480_Control	SW480_Bel	SW480_Control	64864	-2.46082	true	up_in_SW480_Control	0	1	63	68	84	713	730	689
130	CAPN6	111.288	2.8743	0.221282	12.9893	1.40694076636148e-38	2.06517259259306e-36	calpain 6	827	ENSG00000077274	SW480_Bel_vs_SW480_Control	SW480_Bel	SW480_Control	827	2.8743	true	up_in_SW480_Bel	1	0	344	564	546	111	120	123
131	MCM2	1386.33	-2.18146	0.16807	-12.9795	1.59924875773916e-38	2.32953166375409e-36	minichromosome maintenance complex component 2	4171	ENSG00000073111	SW480_Bel_vs_SW480_Control	SW480_Bel	SW480_Control	4171	-2.18146	true	up_in_SW480_Control	0	1	274	281	469	2696	2800	2755
132	NETO2	282.544	-2.85078	0.219917	-12.963	1.98341410914555e-38	2.86723545687237e-36	neuropilin and tolloid like 2	81831	ENSG00000171208	SW480_Bel_vs_SW480_Control	SW480_Bel	SW480_Control	81831	-2.85078	true	up_in_SW480_Control	0	1	37	50	69	590	699	706
133	ERBB3	1352.2	-2.58051	0.199265	-12.9502	2.34409689301395e-38	3.36316217387159e-36	erb-b2 receptor tyrosine kinase 3	2065	ENSG00000065361	SW480_Bel_vs_SW480_Control	SW480_Bel	SW480_Control	2065	-2.58051	true	up_in_SW480_Control	0	1	103	98	139	1298	1335	1052
134	CLN8	348.539	2.18523	0.168832	12.9432	2.56712300838494e-38	3.65565979447771e-36	CLN8 transmembrane ER and ERGIC protein	2055	ENSG00000278220	SW480_Bel_vs_SW480_Control	SW480_Bel	SW480_Control	2055	2.18523	true	up_in_SW480_Bel	1	0	615	989	1052	348	372	321
135	BUB1	690.054	-1.85616	0.14355	-12.9304	3.03304792244455e-38	4.28715707082125e-36	BUB1 mitotic checkpoint serine/threonine kinase	699	ENSG00000169679	SW480_Bel_vs_SW480_Control	SW480_Bel	SW480_Control	699	-1.85616	true	up_in_SW480_Control	0	1	152	149	243	1170	1173	1171
136	BUB1B	561.04	-2.31947	0.179522	-12.9203	3.45971184280691e-38	4.85428098415011e-36	BUB1 mitotic checkpoint serine/threonine kinase B	701	ENSG00000156970	SW480_Bel_vs_SW480_Control	SW480_Bel	SW480_Control	701	-2.31947	true	up_in_SW480_Control	0	1	112	88	158	992	1081	1133
137	CHTF8	898.614	-1.84453	0.142806	-12.9163	3.64150720749735e-38	5.07206135280762e-36	chromosome transmission fidelity factor 8	54921	ENSG00000168802	SW480_Bel_vs_SW480_Control	SW480_Bel	SW480_Control	54921	-1.84453	true	up_in_SW480_Control	0	1	257	336	367	2078	2224	1914
138	FERMT1	531.082	-3.20357	0.248052	-12.9149	3.70775857288342e-38	5.12691660056242e-36	fermitin family member 1	55612	ENSG00000101311	SW480_Bel_vs_SW480_Control	SW480_Bel	SW480_Control	55612	-3.20357	true	up_in_SW480_Control	0	1	132	63	75	1505	1632	1617
139	KIF18B	381.824	-2.69656	0.208949	-12.9054	4.19686557935506e-38	5.76148122196067e-36	kinesin family member 18B	146909	ENSG00000186185	SW480_Bel_vs_SW480_Control	SW480_Bel	SW480_Control	146909	-2.69656	true	up_in_SW480_Control	0	1	71	47	68	760	706	738
140	HIST1H2AC	1243.65	-2.55569	0.19819	-12.8951	4.79509424831016e-38	6.53571346044674e-36				SW480_Bel_vs_SW480_Control	SW480_Bel	SW480_Control		-2.55569	true	up_in_SW480_Control	0	1	187	228	294	2543	2386	2509
141	IGF2BP3	740.787	-2.38824	0.18534	-12.8858	5.41287172435032e-38	7.32541973362077e-36	insulin like growth factor 2 mRNA binding protein 3	10643	ENSG00000136231	SW480_Bel_vs_SW480_Control	SW480_Bel	SW480_Control	10643	-2.38824	true	up_in_SW480_Control	0	1	105	104	84	895	1028	915
142	PMEL	218.513	6.40011	0.49683	12.8819	5.69305361344045e-38	7.65034148251202e-36	premelanosome protein	6490	ENSG00000185664	SW480_Bel_vs_SW480_Control	SW480_Bel	SW480_Control	6490	6.40011	true	up_in_SW480_Bel	1	0	477	700	512	14	15	8
143	NME4	452.972	-3.54409	0.275279	-12.8746	6.25997147308219e-38	8.35334095450031e-36	NME/NM23 nucleoside diphosphate kinase 4	4833	ENSG00000103202	SW480_Bel_vs_SW480_Control	SW480_Bel	SW480_Control	4833	-3.54409	true	up_in_SW480_Control	0	1	49	40	39	894	922	942
144	CDC25A	259.358	-2.62945	0.204397	-12.8644	7.13592105102761e-38	9.45608649275756e-36	cell division cycle 25A	993	ENSG00000164045	SW480_Bel_vs_SW480_Control	SW480_Bel	SW480_Control	993	-2.62945	true	up_in_SW480_Control	0	1	54	35	55	517	523	575
145	PLTP	974.954	2.79742	0.217643	12.8532	8.24728574207109e-38	1.08534280365656e-35	phospholipid transfer protein	5360	ENSG00000100979	SW480_Bel_vs_SW480_Control	SW480_Bel	SW480_Control	5360	2.79742	true	up_in_SW480_Bel	1	0	1777	3053	2508	752	655	503
146	VPS8	669.702	1.53173	0.119262	12.8434	9.36458611968346e-38	1.22393857764246e-35	VPS8 subunit of CORVET complex	23355	ENSG00000156931	SW480_Bel_vs_SW480_Control	SW480_Bel	SW480_Control	23355	1.53173	true	up_in_SW480_Bel	1	0	954	1370	1586	834	913	676
147	ARHGEF26	207.868	3.14028	0.244608	12.838	1.00402931788244e-37	1.3033256764512e-35	Rho guanine nucleotide exchange factor 26	26084	ENSG00000277101	SW480_Bel_vs_SW480_Control	SW480_Bel	SW480_Control	26084	3.14028	true	up_in_SW480_Bel	1	0	80	156	232	26	34	32
148	IPO5	3997.15	-1.91027	0.149061	-12.8154	1.3446389664277e-37	1.73367572684955e-35	importin 5	3843	ENSG00000065150	SW480_Bel_vs_SW480_Control	SW480_Bel	SW480_Control	3843	-1.91027	true	up_in_SW480_Control	0	1	1405	1187	1637	9740	10592	8870
149	ANAPC16	406.341	-2.14672	0.167555	-12.812	1.40409605798181e-37	1.79818530056436e-35	anaphase promoting complex subunit 16	119504	ENSG00000166295	SW480_Bel_vs_SW480_Control	SW480_Bel	SW480_Control	119504	-2.14672	true	up_in_SW480_Control	0	1	81	72	112	653	801	662
150	HIST1H2AL	523.994	-2.98358	0.232965	-12.807	1.49865798173904e-37	1.90649277383629e-35				SW480_Bel_vs_SW480_Control	SW480_Bel	SW480_Control		-2.98358	true	up_in_SW480_Control	0	1	62	58	96	972	960	1110
151	NDC80	242.685	-2.12925	0.166308	-12.803	1.57666566511088e-37	1.99244597494343e-35	NDC80 kinetochore complex component	10403	ENSG00000080986	SW480_Bel_vs_SW480_Control	SW480_Bel	SW480_Control	10403	-2.12925	true	up_in_SW480_Control	0	1	54	53	57	415	464	419
152	TXNIP	4429.12	4.83434	0.377749	12.7977	1.6879858555322e-37	2.11908855889905e-35	thioredoxin interacting protein	10628	ENSG00000265972	SW480_Bel_vs_SW480_Control	SW480_Bel	SW480_Control	10628	4.83434	true	up_in_SW480_Bel	1	0	10013	15460	14773	921	967	665
153	DDIT3	280.486	3.87941	0.30341	12.786	1.96226501341576e-37	2.4473164043137e-35	DNA damage inducible transcript 3	1649	ENSG00000175197	SW480_Bel_vs_SW480_Control	SW480_Bel	SW480_Control	1649	3.87941	true	up_in_SW480_Bel	1	0	467	1543	2254	144	203	141
154	VSIG10	168.98	-2.53039	0.198032	-12.7777	2.18476966488564e-37	2.70712823021738e-35	V-set and immunoglobulin domain containing 10	54621	ENSG00000176834	SW480_Bel_vs_SW480_Control	SW480_Bel	SW480_Control	54621	-2.53039	true	up_in_SW480_Control	0	1	33	25	33	317	340	293
155	GPR125	508.62	-2.00737	0.157114	-12.7766	2.21656437028294e-37	2.72880524604768e-35				SW480_Bel_vs_SW480_Control	SW480_Bel	SW480_Control		-2.00737	true	up_in_SW480_Control	0	1	121	143	164	1001	1021	1071
156	RPRD2	649.865	-1.72493	0.135098	-12.768	2.47470578668617e-37	3.02707280907342e-35	regulation of nuclear pre-mRNA domain containing 2	23248	ENSG00000163125	SW480_Bel_vs_SW480_Control	SW480_Bel	SW480_Control	23248	-1.72493	true	up_in_SW480_Control	0	1	185	171	184	1072	1143	1053
157	EIF4G2	7414.2	-2.39568	0.187884	-12.7508	3.08503187706636e-37	3.7495909731325e-35	eukaryotic translation initiation factor 4 gamma 2	1982	ENSG00000110321	SW480_Bel_vs_SW480_Control	SW480_Bel	SW480_Control	1982	-2.39568	true	up_in_SW480_Control	0	1	1746	1835	2336	18614	20114	17762
158	GSDMB	155.317	5.18572	0.406793	12.7478	3.20611944200641e-37	3.87209944255483e-35	gasdermin B	55876	ENSG00000073605	SW480_Bel_vs_SW480_Control	SW480_Bel	SW480_Control	55876	5.18572	true	up_in_SW480_Bel	1	0	198	518	639	14	18	31
159	SEMA6C	116.162	4.87448	0.382394	12.7473	3.22908961719472e-37	3.87531371542827e-35	semaphorin 6C	10500	ENSG00000143434	SW480_Bel_vs_SW480_Control	SW480_Bel	SW480_Control	10500	4.87448	true	up_in_SW480_Bel	1	0	123	383	377	19	18	15
160	ACSL1	651.458	2.33213	0.18313	12.7348	3.7885884380511e-37	4.51836528593069e-35	acyl-CoA synthetase long chain family member 1	2180	ENSG00000151726	SW480_Bel_vs_SW480_Control	SW480_Bel	SW480_Control	2180	2.33213	true	up_in_SW480_Bel	1	0	569	963	1254	384	334	254
161	NUP210	1457.55	-2.09657	0.164887	-12.7152	4.86944039366884e-37	5.7713454404962e-35	nucleoporin 210	23225	ENSG00000132182	SW480_Bel_vs_SW480_Control	SW480_Bel	SW480_Control	23225	-2.09657	true	up_in_SW480_Control	0	1	448	388	452	3479	3366	3314
162	HIST1H3F	612.653	-3.78195	0.297749	-12.7018	5.77802925776535e-37	6.80594779609126e-35				SW480_Bel_vs_SW480_Control	SW480_Bel	SW480_Control		-3.78195	true	up_in_SW480_Control	0	1	52	30	34	975	1024	994
163	ATP8A1	245.715	4.09609	0.322611	12.6967	6.16852602160073e-37	7.22133825424449e-35	ATPase phospholipid transporting 8A1	10396	ENSG00000124406	SW480_Bel_vs_SW480_Control	SW480_Bel	SW480_Control	10396	4.09609	true	up_in_SW480_Bel	1	0	112	173	206	13	21	17
164	MMRN2	103.033	3.78759	0.298475	12.6898	6.73428535813486e-37	7.83558739048349e-35	multimerin 2	79812	ENSG00000173269	SW480_Bel_vs_SW480_Control	SW480_Bel	SW480_Control	79812	3.78759	true	up_in_SW480_Bel	1	0	148	501	558	55	48	46
165	SEMA3A	976.816	-4.21652	0.332351	-12.6869	6.98606326809471e-37	8.07927632010808e-35	semaphorin 3A	10371	ENSG00000075213	SW480_Bel_vs_SW480_Control	SW480_Bel	SW480_Control	10371	-4.21652	true	up_in_SW480_Control	0	1	48	8	30	887	1046	1091
166	NCAPH	360.434	-2.92213	0.23052	-12.6762	8.0088101000008e-37	9.20627194748284e-35	non-SMC condensin I complex subunit H	23397	ENSG00000121152	SW480_Bel_vs_SW480_Control	SW480_Bel	SW480_Control	23397	-2.92213	true	up_in_SW480_Control	0	1	59	41	62	737	716	780
167	FANCI	868.803	-2.24845	0.177411	-12.6737	8.27170474749033e-37	9.45153712524613e-35	FA complementation group I	55215	ENSG00000140525	SW480_Bel_vs_SW480_Control	SW480_Bel	SW480_Control	55215	-2.24845	true	up_in_SW480_Control	0	1	177	166	300	1721	1864	1845
168	PLK1	658.638	-3.44653	0.271959	-12.673	8.34961942595092e-37	9.48377606464259e-35	polo like kinase 1	5347	ENSG00000166851	SW480_Bel_vs_SW480_Control	SW480_Bel	SW480_Control	5347	-3.44653	true	up_in_SW480_Control	0	1	40	59	93	1205	1220	1234
169	LAD1	472.995	-3.85192	0.304022	-12.6699	8.68685314735916e-37	9.80843383182885e-35	ladinin 1	3898	ENSG00000159166	SW480_Bel_vs_SW480_Control	SW480_Bel	SW480_Control	3898	-3.85192	true	up_in_SW480_Control	0	1	16	15	37	526	525	664
170	WEE1	574.276	-1.77362	0.14001	-12.6678	8.91707661304814e-37	1.00091562311873e-34	WEE1 G2 checkpoint kinase	7465	ENSG00000166483	SW480_Bel_vs_SW480_Control	SW480_Bel	SW480_Control	7465	-1.77362	true	up_in_SW480_Control	0	1	106	84	119	627	642	642
171	MSH6	1193.32	-1.15978	0.0916568	-12.6535	1.07023680456155e-36	1.187340622363e-34	mutS homolog 6	2956	ENSG00000116062	SW480_Bel_vs_SW480_Control	SW480_Bel	SW480_Control	2956	-1.15978	true	up_in_SW480_Control	0	1	459	518	603	2079	2199	2097
172	PHKA1	343.232	-2.29632	0.181472	-12.6538	1.06529249623128e-36	1.187340622363e-34	phosphorylase kinase regulatory subunit alpha 1	5255	ENSG00000067177	SW480_Bel_vs_SW480_Control	SW480_Bel	SW480_Control	5255	-2.29632	true	up_in_SW480_Control	0	1	110	97	116	969	985	943
173	DOCK7	499.369	-2.06256	0.163335	-12.6278	1.48381178657863e-36	1.63665297754297e-34	dedicator of cytokinesis 7	85440	ENSG00000116641	SW480_Bel_vs_SW480_Control	SW480_Bel	SW480_Control	85440	-2.06256	true	up_in_SW480_Control	0	1	127	107	143	940	1048	885
174	SEMA6A	370.491	2.85605	0.226235	12.6243	1.5515770619831e-36	1.70156284464147e-34	semaphorin 6A	57556	ENSG00000092421	SW480_Bel_vs_SW480_Control	SW480_Bel	SW480_Control	57556	2.85605	true	up_in_SW480_Bel	1	0	124	192	209	49	36	44
175	SCAF11	1920.42	-1.94225	0.154101	-12.6038	2.01288918314584e-36	2.19485436530223e-34	SR-related CTD associated factor 11	9169	ENSG00000139218	SW480_Bel_vs_SW480_Control	SW480_Bel	SW480_Control	9169	-1.94225	true	up_in_SW480_Control	0	1	426	322	398	2759	3005	2437
176	KIFC3	347.528	-2.06674	0.164198	-12.5869	2.49370345818897e-36	2.7036846243842e-34	kinesin family member C3	3801	ENSG00000140859	SW480_Bel_vs_SW480_Control	SW480_Bel	SW480_Control	3801	-2.06674	true	up_in_SW480_Control	0	1	61	81	127	591	659	735
177	HIST1H3D	1393.12	-2.44054	0.193932	-12.5845	2.56941174348753e-36	2.77002908978696e-34				SW480_Bel_vs_SW480_Control	SW480_Bel	SW480_Control		-2.44054	true	up_in_SW480_Control	0	1	162	258	295	2221	2326	2325
178	CERS2	1715.94	-2.3531	0.187056	-12.5797	2.73236197477292e-36	2.92915343834927e-34	ceramide synthase 2	29956	ENSG00000143418	SW480_Bel_vs_SW480_Control	SW480_Bel	SW480_Control	29956	-2.3531	true	up_in_SW480_Control	0	1	206	137	199	1775	1827	1532
179	WBP11	1035.88	-1.30274	0.10358	-12.5771	2.82155520195549e-36	3.00787242255389e-34	WW domain binding protein 11	51729	ENSG00000084463	SW480_Bel_vs_SW480_Control	SW480_Bel	SW480_Control	51729	-1.30274	true	up_in_SW480_Control	0	1	337	389	456	1732	1782	1740
180	EFNA3	97.3672	5.40121	0.429577	12.5733	2.96012853294095e-36	3.13806514808774e-34	ephrin A3	1944	ENSG00000143590	SW480_Bel_vs_SW480_Control	SW480_Bel	SW480_Control	1944	5.40121	true	up_in_SW480_Bel	1	0	146	239	282	14	9	5
181	RALGAPB	1365.16	1.18343	0.094131	12.5722	3.0022686288008e-36	3.16515414225286e-34	Ral GTPase activating protein non-catalytic subunit beta	57148	ENSG00000170471	SW480_Bel_vs_SW480_Control	SW480_Bel	SW480_Control	57148	1.18343	true	up_in_SW480_Bel	1	0	1204	1756	2128	1295	1460	1232
182	NUCB1	1002.61	2.29739	0.182884	12.562	3.41574441001594e-36	3.58127663911671e-34	nucleobindin 1	4924	ENSG00000104805	SW480_Bel_vs_SW480_Control	SW480_Bel	SW480_Control	4924	2.29739	true	up_in_SW480_Bel	1	0	1108	1641	1644	624	540	446
183	FOXO4	170.524	2.35471	0.187577	12.5533	3.81304367608339e-36	3.97598357524717e-34	forkhead box O4	4303	ENSG00000184481	SW480_Bel_vs_SW480_Control	SW480_Bel	SW480_Control	4303	2.35471	true	up_in_SW480_Bel	1	0	181	300	306	108	104	64
184	ORMDL3	395.499	2.1328	0.170044	12.5426	4.36225431686387e-36	4.52394222143459e-34	ORMDL sphingolipid biosynthesis regulator 3	94103	ENSG00000172057	SW480_Bel_vs_SW480_Control	SW480_Bel	SW480_Control	94103	2.1328	true	up_in_SW480_Bel	1	0	392	934	918	325	323	250
185	CAPN2	1772.17	-1.47215	0.117417	-12.5379	4.63354919569501e-36	4.76969552308014e-34	calpain 2	824	ENSG00000162909	SW480_Bel_vs_SW480_Control	SW480_Bel	SW480_Control	824	-1.47215	true	up_in_SW480_Control	0	1	683	648	887	3499	3714	3911
186	KRTAP2-3	158.696	5.32851	0.425002	12.5376	4.6492158436899e-36	4.76969552308014e-34	keratin associated protein 2-3	730755	ENSG00000262862	SW480_Bel_vs_SW480_Control	SW480_Bel	SW480_Control	730755	5.32851	true	up_in_SW480_Bel	1	0	379	972	1316	28	45	40
187	SLC25A44	347.037	1.53376	0.122341	12.5368	4.69620020885829e-36	4.79213328264353e-34	solute carrier family 25 member 44	9673	ENSG00000160785	SW480_Bel_vs_SW480_Control	SW480_Bel	SW480_Control	9673	1.53376	true	up_in_SW480_Bel	1	0	321	555	621	311	300	303
188	LMNB1	1004.66	-3.11213	0.2483	-12.5337	4.88115789212263e-36	4.95437526050447e-34	lamin B1	4001	ENSG00000113368	SW480_Bel_vs_SW480_Control	SW480_Bel	SW480_Control	4001	-3.11213	true	up_in_SW480_Control	0	1	171	118	122	2331	2109	2252
189	ZWINT	656.934	-2.78843	0.222524	-12.5309	5.05765448841111e-36	5.10635782792915e-34	ZW10 interacting kinetochore protein	11130	ENSG00000122952	SW480_Bel_vs_SW480_Control	SW480_Bel	SW480_Control	11130	-2.78843	true	up_in_SW480_Control	0	1	55	52	115	824	848	1011
190	TMEM63C	106.694	4.42651	0.353272	12.5301	5.11273975130677e-36	5.13480525970714e-34	transmembrane protein 63C	57156	ENSG00000165548	SW480_Bel_vs_SW480_Control	SW480_Bel	SW480_Control	57156	4.42651	true	up_in_SW480_Bel	1	0	221	348	370	32	14	31
191	UBE2C	693.131	-2.97834	0.237914	-12.5186	5.90947998688265e-36	5.90391084343952e-34	ubiquitin conjugating enzyme E2 C	11065	ENSG00000175063	SW480_Bel_vs_SW480_Control	SW480_Bel	SW480_Control	11065	-2.97834	true	up_in_SW480_Control	0	1	73	59	96	1030	1037	1166
192	LZTS2	299.171	-2.01093	0.160703	-12.5134	6.30822019764484e-36	6.26945092768014e-34	leucine zipper tumor suppressor 2	84445	ENSG00000107816	SW480_Bel_vs_SW480_Control	SW480_Bel	SW480_Control	84445	-2.01093	true	up_in_SW480_Control	0	1	70	45	83	487	516	440
193	NCOA3	1582.81	2.12524	0.170003	12.5012	7.35748359380572e-36	7.2743783387047e-34	nuclear receptor coactivator 3	8202	ENSG00000124151	SW480_Bel_vs_SW480_Control	SW480_Bel	SW480_Control	8202	2.12524	true	up_in_SW480_Bel	1	0	1629	2566	2984	966	1131	832
194	MTHFD1L	548.667	-2.44387	0.195541	-12.498	7.65309667179309e-36	7.52764900469875e-34	methylenetetrahydrofolate dehydrogenase (NADP+ dependent) 1 like	25902	ENSG00000120254	SW480_Bel_vs_SW480_Control	SW480_Bel	SW480_Control	25902	-2.44387	true	up_in_SW480_Control	0	1	166	147	188	1637	1732	1612
195	HIST1H4C	1755.26	-2.61132	0.209367	-12.4725	1.05483462194638e-35	1.03222329517851e-33				SW480_Bel_vs_SW480_Control	SW480_Bel	SW480_Control		-2.61132	true	up_in_SW480_Control	0	1	272	269	427	3461	3461	3633
196	HIST1H4A	309.01	-3.30119	0.264701	-12.4714	1.06951044712413e-35	1.0412448138787e-33				SW480_Bel_vs_SW480_Control	SW480_Bel	SW480_Control		-3.30119	true	up_in_SW480_Control	0	1	38	23	41	596	620	611
197	ATG12	437.159	1.25176	0.100391	12.4689	1.10345599999452e-35	1.06883996913174e-33	autophagy related 12	9140	ENSG00000145782	SW480_Bel_vs_SW480_Control	SW480_Bel	SW480_Control	9140	1.25176	true	up_in_SW480_Bel	1	0	619	841	952	581	710	532
198	SPTBN2	559.544	-3.13011	0.251063	-12.4674	1.12394449941056e-35	1.0831873200885e-33	spectrin beta, non-erythrocytic 2	6712	ENSG00000173898	SW480_Bel_vs_SW480_Control	SW480_Bel	SW480_Control	6712	-3.13011	true	up_in_SW480_Control	0	1	85	87	150	1622	1601	1762
199	CNNM2	282.072	1.96832	0.157961	12.4608	1.22147809912473e-35	1.17126859736171e-33	cyclin and CBS domain divalent metal cation transport mediator 2	54805	ENSG00000148842	SW480_Bel_vs_SW480_Control	SW480_Bel	SW480_Control	54805	1.96832	true	up_in_SW480_Bel	1	0	223	326	432	171	147	126
200	ALDH5A1	765.754	-1.75665	0.141052	-12.4539	1.3312046947601e-35	1.27010239927061e-33	aldehyde dehydrogenase 5 family member A1	7915	ENSG00000112294	SW480_Bel_vs_SW480_Control	SW480_Bel	SW480_Control	7915	-1.75665	true	up_in_SW480_Control	0	1	102	128	120	739	708	691
201	RALGAPA2	861.046	2.26851	0.182276	12.4455	1.479981739474e-35	1.40502545038024e-33	Ral GTPase activating protein catalytic subunit alpha 2	57186	ENSG00000188559	SW480_Bel_vs_SW480_Control	SW480_Bel	SW480_Control	57186	2.26851	true	up_in_SW480_Bel	1	0	1017	2170	2491	692	758	606
202	LINC00173	81.6156	7.1028	0.571227	12.4343	1.70265903296946e-35	1.60842275579818e-33	long intergenic non-protein coding RNA 173	100287569	ENSG00000196668	SW480_Bel_vs_SW480_Control	SW480_Bel	SW480_Control	100287569	7.1028	true	up_in_SW480_Bel	1	0	377	534	360	8	3	6
203	KCNE3	380.877	-4.13852	0.332906	-12.4315	1.76337983544992e-35	1.65757704532292e-33	potassium voltage-gated channel subfamily E regulatory subunit 3	10008	ENSG00000175538	SW480_Bel_vs_SW480_Control	SW480_Bel	SW480_Control	10008	-4.13852	true	up_in_SW480_Control	0	1	17	14	31	548	642	738
204	RPS4X	8211.32	-1.98579	0.159978	-12.4129	2.22416573034374e-35	2.08046717972643e-33	ribosomal protein S4 X-linked	6191	ENSG00000198034	SW480_Bel_vs_SW480_Control	SW480_Bel	SW480_Control	6191	-1.98579	true	up_in_SW480_Control	0	1	2770	2417	3286	21605	21824	18178
205	RASSF4	214.011	2.391	0.192669	12.4099	2.3095171122576e-35	2.14976612371217e-33	Ras association domain family member 4	83937	ENSG00000107551	SW480_Bel_vs_SW480_Control	SW480_Bel	SW480_Control	83937	2.391	true	up_in_SW480_Bel	1	0	87	161	201	57	53	41
206	OSBPL7	178.021	2.86449	0.230861	12.4078	2.36957916957351e-35	2.19496649096125e-33	oxysterol binding protein like 7	114881	ENSG00000006025	SW480_Bel_vs_SW480_Control	SW480_Bel	SW480_Control	114881	2.86449	true	up_in_SW480_Bel	1	0	270	381	315	81	84	77
207	KIF15	270.222	-2.88175	0.232318	-12.4043	2.47571364331048e-35	2.28220134017636e-33	kinesin family member 15	56992	ENSG00000280610	SW480_Bel_vs_SW480_Control	SW480_Bel	SW480_Control	56992	-2.88175	true	up_in_SW480_Control	0	1	37	30	49	496	531	511
208	ZSWIM6	354.57	2.52175	0.203581	12.387	3.07470845592348e-35	2.82074936326596e-33	zinc finger SWIM-type containing 6	57688	ENSG00000130449	SW480_Bel_vs_SW480_Control	SW480_Bel	SW480_Control	57688	2.52175	true	up_in_SW480_Bel	1	0	388	830	970	228	248	189
209	TMEM8B	108.602	3.31969	0.268401	12.3684	3.87372703168343e-35	3.53676838366427e-33	transmembrane protein 8B	51754	ENSG00000137103	SW480_Bel_vs_SW480_Control	SW480_Bel	SW480_Control	51754	3.31969	true	up_in_SW480_Bel	1	0	138	257	324	40	47	39
210	TOPBP1	904.859	-1.5461	0.125077	-12.3612	4.23519811125253e-35	3.8483833504248e-33	DNA topoisomerase II binding protein 1	11073	ENSG00000163781	SW480_Bel_vs_SW480_Control	SW480_Bel	SW480_Control	11073	-1.5461	true	up_in_SW480_Control	0	1	281	304	396	1691	1824	1647
211	PTPN13	206.079	3.05035	0.24691	12.3541	4.62793802036869e-35	4.18532290543485e-33	protein tyrosine phosphatase non-receptor type 13	5783	ENSG00000163629	SW480_Bel_vs_SW480_Control	SW480_Bel	SW480_Control	5783	3.05035	true	up_in_SW480_Bel	1	0	190	366	406	77	86	43
212	HIST1H2AB	272.812	-3.56557	0.288722	-12.3495	4.90367743788411e-35	4.41377230517475e-33				SW480_Bel_vs_SW480_Control	SW480_Bel	SW480_Control		-3.56557	true	up_in_SW480_Control	0	1	21	19	38	547	487	597
213	TGFBI	522.146	-3.98233	0.322634	-12.3432	5.30180557072121e-35	4.74972084039916e-33	transforming growth factor beta induced	7045	ENSG00000120708	SW480_Bel_vs_SW480_Control	SW480_Bel	SW480_Control	7045	-3.98233	true	up_in_SW480_Control	0	1	13	26	35	656	698	694
214	ANLN	1157.52	-1.97299	0.159919	-12.3375	5.6909972768009e-35	5.07456121663153e-33	anillin actin binding protein	54443	ENSG00000011426	SW480_Bel_vs_SW480_Control	SW480_Bel	SW480_Control	54443	-1.97299	true	up_in_SW480_Control	0	1	312	250	389	2218	2193	2355
215	SEC61A2	101.678	2.31385	0.187708	12.3269	6.49325362085697e-35	5.7629890973578e-33	SEC61 translocon subunit alpha 2	55176	ENSG00000065665	SW480_Bel_vs_SW480_Control	SW480_Bel	SW480_Control	55176	2.31385	true	up_in_SW480_Bel	1	0	93	138	149	36	56	45
216	PPIF	838.788	-2.69418	0.218789	-12.3141	7.60771029355051e-35	6.72084851025605e-33	peptidylprolyl isomerase F	10105	ENSG00000108179	SW480_Bel_vs_SW480_Control	SW480_Bel	SW480_Control	10105	-2.69418	true	up_in_SW480_Control	0	1	140	151	211	1882	1971	1966
217	GPD2	525.625	-2.23093	0.181205	-12.3116	7.84168748860635e-35	6.89562583675514e-33	glycerol-3-phosphate dehydrogenase 2	2820	ENSG00000115159	SW480_Bel_vs_SW480_Control	SW480_Bel	SW480_Control	2820	-2.23093	true	up_in_SW480_Control	0	1	107	90	104	786	908	893
218	KIAA0513	185.672	4.63678	0.376879	12.3031	8.71931228416328e-35	7.63219802781669e-33	KIAA0513	9764	ENSG00000135709	SW480_Bel_vs_SW480_Control	SW480_Bel	SW480_Control	9764	4.63678	true	up_in_SW480_Bel	1	0	189	497	622	26	34	30
219	CLN6	257.451	-2.1085	0.171396	-12.3019	8.84482925158675e-35	7.70671377985289e-33	CLN6 transmembrane ER protein	54982	ENSG00000128973	SW480_Bel_vs_SW480_Control	SW480_Bel	SW480_Control	54982	-2.1085	true	up_in_SW480_Control	0	1	42	67	81	474	513	471
220	HIST1H2BO	772.535	-2.95668	0.240735	-12.2819	1.13372933067328e-34	9.83355594904889e-33				SW480_Bel_vs_SW480_Control	SW480_Bel	SW480_Control		-2.95668	true	up_in_SW480_Control	0	1	79	102	127	1399	1348	1507
221	HIST1H2AG	1537.67	-2.82588	0.230238	-12.2737	1.25349161196695e-34	1.08231343617888e-32				SW480_Bel_vs_SW480_Control	SW480_Bel	SW480_Control		-2.82588	true	up_in_SW480_Control	0	1	211	215	282	3074	2633	3315
222	HS6ST1	228.004	2.31958	0.18909	12.2671	1.36077484056224e-34	1.16965340124363e-32	heparan sulfate 6-O-sulfotransferase 1	9394	ENSG00000136720	SW480_Bel_vs_SW480_Control	SW480_Bel	SW480_Control	9394	2.31958	true	up_in_SW480_Bel	1	0	406	663	633	231	226	157
223	STK4	2291.37	1.74609	0.142374	12.2641	1.41134221713805e-34	1.20767857342727e-32	serine/threonine kinase 4	6789	ENSG00000101109	SW480_Bel_vs_SW480_Control	SW480_Bel	SW480_Control	6789	1.74609	true	up_in_SW480_Bel	1	0	3485	4811	5544	2515	2633	2244
224	PHOSPHO1	142.634	8.4256	0.687494	12.2555	1.56926645883745e-34	1.33681886462215e-32	phosphoethanolamine/phosphocholine phosphatase 1	162466	ENSG00000173868	SW480_Bel_vs_SW480_Control	SW480_Bel	SW480_Control	162466	8.4256	true	up_in_SW480_Bel	1	0	470	697	732	2	6	2
225	DNAJC9	615.923	-2.03893	0.166445	-12.2498	1.68316778675258e-34	1.42747589808056e-32	DnaJ heat shock protein family (Hsp40) member C9	23234	ENSG00000213551	SW480_Bel_vs_SW480_Control	SW480_Bel	SW480_Control	23234	-2.03893	true	up_in_SW480_Control	0	1	131	119	230	1084	1206	1208
226	CDT1	563.673	-2.63283	0.215236	-12.2323	2.0890154656006e-34	1.76383155374295e-32	chromatin licensing and DNA replication factor 1	81620	ENSG00000167513	SW480_Bel_vs_SW480_Control	SW480_Bel	SW480_Control	81620	-2.63283	true	up_in_SW480_Control	0	1	62	57	81	731	717	783
227	HIST1H2AJ	758.308	-3.2174	0.263144	-12.2268	2.23663318509483e-34	1.88015129682729e-32				SW480_Bel_vs_SW480_Control	SW480_Bel	SW480_Control		-3.2174	true	up_in_SW480_Control	0	1	81	71	108	1407	1325	1612
228	KIAA0101	264.021	-2.60426	0.21301	-12.226	2.25733819344074e-34	1.88923365821211e-32				SW480_Bel_vs_SW480_Control	SW480_Bel	SW480_Control		-2.60426	true	up_in_SW480_Control	0	1	31	26	59	458	396	397
229	HMGB3	864.261	-2.83557	0.23215	-12.2144	2.60500701332696e-34	2.17068750341944e-32	high mobility group box 3	3149	ENSG00000029993	SW480_Bel_vs_SW480_Control	SW480_Bel	SW480_Control	3149	-2.83557	true	up_in_SW480_Control	0	1	187	162	239	2551	2506	2550
230	CCNA2	355.081	-3.29764	0.270091	-12.2094	2.76974837584278e-34	2.29792776121008e-32	cyclin A2	890	ENSG00000145386	SW480_Bel_vs_SW480_Control	SW480_Bel	SW480_Control	890	-3.29764	true	up_in_SW480_Control	0	1	47	26	46	749	791	615
231	PLA2G15	311.712	2.04842	0.167875	12.202	3.03222144260389e-34	2.50479868258733e-32	phospholipase A2 group XV	23659	ENSG00000103066	SW480_Bel_vs_SW480_Control	SW480_Bel	SW480_Control	23659	2.04842	true	up_in_SW480_Bel	1	0	276	502	634	211	199	187
232	SORT1	1213.61	1.45672	0.119493	12.1908	3.47836426653423e-34	2.86095460922441e-32	sortilin 1	6272	ENSG00000134243	SW480_Bel_vs_SW480_Control	SW480_Bel	SW480_Control	6272	1.45672	true	up_in_SW480_Bel	1	0	1406	2118	2453	1432	1365	1086
233	CDKL5	515.618	3.31819	0.272299	12.1858	3.69970102489631e-34	3.02994398957388e-32	cyclin dependent kinase like 5	6792	ENSG00000008086	SW480_Bel_vs_SW480_Control	SW480_Bel	SW480_Control	6792	3.31819	true	up_in_SW480_Bel	1	0	352	554	664	105	96	78
234	TAOK3	251.277	2.38359	0.195949	12.1643	4.81390597461202e-34	3.92559631656182e-32	TAO kinase 3	51347	ENSG00000135090	SW480_Bel_vs_SW480_Control	SW480_Bel	SW480_Control	51347	2.38359	true	up_in_SW480_Bel	1	0	242	479	590	144	145	148
235	NRIP1	295.668	-3.73868	0.307395	-12.1624	4.92678066344682e-34	4.00054589871882e-32	nuclear receptor interacting protein 1	8204	ENSG00000180530	SW480_Bel_vs_SW480_Control	SW480_Bel	SW480_Control	8204	-3.73868	true	up_in_SW480_Control	0	1	19	12	30	420	472	554
236	MRPS16	974.806	-1.15371	0.0949071	-12.1562	5.31702417618963e-34	4.29912946313773e-32	mitochondrial ribosomal protein S16	51021	ENSG00000182180	SW480_Bel_vs_SW480_Control	SW480_Bel	SW480_Control	51021	-1.15371	true	up_in_SW480_Control	0	1	327	374	445	1483	1624	1489
237	ENO1	9681.72	-1.92529	0.158607	-12.1388	6.58131209198312e-34	5.28151873270365e-32	enolase 1	2023	ENSG00000074800	SW480_Bel_vs_SW480_Control	SW480_Bel	SW480_Control	2023	-1.92529	true	up_in_SW480_Control	0	1	3044	2836	3598	22112	22683	21098
238	INPP5D	157.668	-3.42679	0.282303	-12.1387	6.58736745825106e-34	5.28151873270365e-32	inositol polyphosphate-5-phosphatase D	3635	ENSG00000281614	SW480_Bel_vs_SW480_Control	SW480_Bel	SW480_Control	3635	-3.42679	true	up_in_SW480_Control	0	1	32	23	27	541	477	590
239	AMN1	88.0871	3.41873	0.281711	12.1356	6.842430916588e-34	5.46306555440721e-32	antagonist of mitotic exit network 1 homolog	196394	ENSG00000151743	SW480_Bel_vs_SW480_Control	SW480_Bel	SW480_Control	196394	3.41873	true	up_in_SW480_Bel	1	0	134	296	434	45	45	48
240	KIF21A	864.86	-1.77239	0.146108	-12.1307	7.26330448601227e-34	5.77493234175359e-32	kinesin family member 21A	55605	ENSG00000139116	SW480_Bel_vs_SW480_Control	SW480_Bel	SW480_Control	55605	-1.77239	true	up_in_SW480_Control	0	1	122	115	150	748	822	818
241	CCNB2	424.697	-3.61102	0.297701	-12.1297	7.35173023173414e-34	5.82098407808925e-32	cyclin B2	9133	ENSG00000157456	SW480_Bel_vs_SW480_Control	SW480_Bel	SW480_Control	9133	-3.61102	true	up_in_SW480_Control	0	1	35	29	59	935	865	872
242	PADI2	259.596	8.09776	0.667879	12.1246	7.82479294190829e-34	6.16994623626008e-32	peptidyl arginine deiminase 2	11240	ENSG00000117115	SW480_Bel_vs_SW480_Control	SW480_Bel	SW480_Control	11240	8.09776	true	up_in_SW480_Bel	1	0	598	1582	1571	6	12	6
243	NUDT19	260.792	-2.31127	0.190642	-12.1236	7.91908754086797e-34	6.21860199402645e-32	nudix hydrolase 19	390916	ENSG00000213965	SW480_Bel_vs_SW480_Control	SW480_Bel	SW480_Control	390916	-2.31127	true	up_in_SW480_Control	0	1	60	60	75	584	588	574
244	NHSL1	524.087	-2.84051	0.234329	-12.1219	8.08816277945206e-34	6.32534107202886e-32	NHS like 1	57224	ENSG00000135540	SW480_Bel_vs_SW480_Control	SW480_Bel	SW480_Control	57224	-2.84051	true	up_in_SW480_Control	0	1	45	59	62	644	752	741
245	ABCC2	676.95	-4.02305	0.332165	-12.1116	9.16877303516262e-34	7.14116436967238e-32	ATP binding cassette subfamily C member 2	1244	ENSG00000023839	SW480_Bel_vs_SW480_Control	SW480_Bel	SW480_Control	1244	-4.02305	true	up_in_SW480_Control	0	1	12	10	16	349	352	403
246	MOAP1	405.091	1.95519	0.161439	12.111	9.23231067104289e-34	7.16142082214799e-32	modulator of apoptosis 1	64112	ENSG00000278268	SW480_Bel_vs_SW480_Control	SW480_Bel	SW480_Control	64112	1.95519	true	up_in_SW480_Bel	1	0	716	1203	1356	553	575	376
247	BMP6	99.7489	4.5048	0.372211	12.1028	1.02070254413999e-33	7.88544370335191e-32	bone morphogenetic protein 6	654	ENSG00000153162	SW480_Bel_vs_SW480_Control	SW480_Bel	SW480_Control	654	4.5048	true	up_in_SW480_Bel	1	0	97	155	200	10	12	13
248	SUPT16H	2130.13	-1.3731	0.1135	-12.0978	1.08444919976987e-33	8.34413694758416e-32	SPT16 homolog, facilitates chromatin remodeling subunit	11198	ENSG00000092201	SW480_Bel_vs_SW480_Control	SW480_Bel	SW480_Control	11198	-1.3731	true	up_in_SW480_Control	0	1	805	882	1237	4374	4599	4579
249	ZFP36	467.243	4.05407	0.335137	12.0968	1.09847863983383e-33	8.41814032341733e-32	ZFP36 ring finger protein	7538	ENSG00000128016	SW480_Bel_vs_SW480_Control	SW480_Bel	SW480_Control	7538	4.05407	true	up_in_SW480_Bel	1	0	868	2338	2371	221	195	166
250	LPCAT2	258.88	1.81903	0.15049	12.0873	1.23204393057178e-33	9.40394491326826e-32	lysophosphatidylcholine acyltransferase 2	54947	ENSG00000087253	SW480_Bel_vs_SW480_Control	SW480_Bel	SW480_Control	54947	1.81903	true	up_in_SW480_Bel	1	0	251	349	400	173	194	142
251	AURKB	430.606	-3.27721	0.271143	-12.0867	1.24226493218396e-33	9.44418304220493e-32	aurora kinase B	9212	ENSG00000178999	SW480_Bel_vs_SW480_Control	SW480_Bel	SW480_Control	9212	-3.27721	true	up_in_SW480_Control	0	1	53	33	65	846	868	933
252	CRYZ	327.831	-1.85001	0.153148	-12.0799	1.34915748599416e-33	1.02161202967224e-31	crystallin zeta	1429	ENSG00000116791	SW480_Bel_vs_SW480_Control	SW480_Bel	SW480_Control	1429	-1.85001	true	up_in_SW480_Control	0	1	80	68	115	560	546	590
253	ZBED1	756.119	-2.17526	0.180224	-12.0698	1.52582029943373e-33	1.15081829856895e-31	zinc finger BED-type containing 1	9189	ENSG00000214717	SW480_Bel_vs_SW480_Control	SW480_Bel	SW480_Control	9189	-2.17526	true	up_in_SW480_Control	0	1	102	105	78	800	827	754
254	MKI67	3636.26	-2.25656	0.18742	-12.0401	2.1871665808743e-33	1.64313042111194e-31	marker of proliferation Ki-67	4288	ENSG00000148773	SW480_Bel_vs_SW480_Control	SW480_Bel	SW480_Control	4288	-2.25656	true	up_in_SW480_Control	0	1	540	410	791	4591	4986	5343
255	ATG2A	574.553	2.70458	0.224711	12.0358	2.30297480069878e-33	1.72334765282094e-31	autophagy related 2A	23130	ENSG00000110046	SW480_Bel_vs_SW480_Control	SW480_Bel	SW480_Control	23130	2.70458	true	up_in_SW480_Bel	1	0	634	1609	1705	369	339	339
256	DNMT1	1416.48	-1.90648	0.158425	-12.034	2.35542250051493e-33	1.75407828458403e-31	DNA methyltransferase 1	1786	ENSG00000130816	SW480_Bel_vs_SW480_Control	SW480_Bel	SW480_Control	1786	-1.90648	true	up_in_SW480_Control	0	1	385	369	566	2819	2799	3232
257	HIST1H3I	379.109	-2.58987	0.215218	-12.0337	2.36242594664132e-33	1.75407828458403e-31				SW480_Bel_vs_SW480_Control	SW480_Bel	SW480_Control		-2.58987	true	up_in_SW480_Control	0	1	81	74	102	950	880	962
258	TLCD2	170.2	2.64596	0.21995	12.0299	2.47607184303087e-33	1.83133344607422e-31	TLC domain containing 2	727910	ENSG00000275246	SW480_Bel_vs_SW480_Control	SW480_Bel	SW480_Control	727910	2.64596	true	up_in_SW480_Bel	1	0	158	249	247	74	68	46
259	ASB6	291.048	2.20329	0.183361	12.0161	2.92307838332383e-33	2.15359774944345e-31	ankyrin repeat and SOCS box containing 6	140459	ENSG00000148331	SW480_Bel_vs_SW480_Control	SW480_Bel	SW480_Control	140459	2.20329	true	up_in_SW480_Bel	1	0	365	761	860	251	262	240
260	RBBP4	1760.89	-1.68194	0.13999	-12.0147	2.97550482254303e-33	2.18379165476023e-31	RB binding protein 4, chromatin remodeling factor	5928	ENSG00000162521	SW480_Bel_vs_SW480_Control	SW480_Bel	SW480_Control	5928	-1.68194	true	up_in_SW480_Control	0	1	638	635	885	4062	4615	3858
261	SERTAD2	533.542	1.84082	0.153223	12.014	2.99900078381647e-33	2.19260279527915e-31	SERTA domain containing 2	9792	ENSG00000179833	SW480_Bel_vs_SW480_Control	SW480_Bel	SW480_Control	9792	1.84082	true	up_in_SW480_Bel	1	0	642	739	995	413	414	363
262	MARVELD2	281.732	-3.42169	0.284846	-12.0124	3.05812841440107e-33	2.22729795433592e-31	MARVEL domain containing 2	153562	ENSG00000274671	SW480_Bel_vs_SW480_Control	SW480_Bel	SW480_Control	153562	-3.42169	true	up_in_SW480_Control	0	1	17	10	15	262	279	272
263	AXL	491.035	-3.55172	0.295872	-12.0043	3.37424674884598e-33	2.43891577505602e-31	AXL receptor tyrosine kinase	558	ENSG00000167601	SW480_Bel_vs_SW480_Control	SW480_Bel	SW480_Control	558	-3.55172	true	up_in_SW480_Control	0	1	137	122	98	2567	2577	2719
264	CENPF	2341.62	-1.94284	0.161843	-12.0045	3.36670934598876e-33	2.43891577505602e-31	centromere protein F	1063	ENSG00000117724	SW480_Bel_vs_SW480_Control	SW480_Bel	SW480_Control	1063	-1.94284	true	up_in_SW480_Control	0	1	482	357	704	3235	3726	3697
265	C14orf79	94.7636	2.87967	0.240298	11.9838	4.32238070582867e-33	3.11244032560841e-31				SW480_Bel_vs_SW480_Control	SW480_Bel	SW480_Control		2.87967	true	up_in_SW480_Bel	1	0	209	470	479	82	116	79
266	ATG2B	751.109	1.98468	0.165634	11.9823	4.3980718434253e-33	3.15503785399405e-31	autophagy related 2B	55102	ENSG00000066739	SW480_Bel_vs_SW480_Control	SW480_Bel	SW480_Control	55102	1.98468	true	up_in_SW480_Bel	1	0	918	1408	2013	620	732	572
267	ANKRD33B	303.746	4.54279	0.379135	11.982	4.41588347030234e-33	3.15595087566701e-31	ankyrin repeat domain 33B	651746	ENSG00000164236	SW480_Bel_vs_SW480_Control	SW480_Bel	SW480_Control	651746	4.54279	true	up_in_SW480_Bel	1	0	180	428	480	33	26	22
268	NUP50	885.163	-1.20727	0.100789	-11.9783	4.61932050054019e-33	3.28902514146671e-31	nucleoporin 50	10762	ENSG00000093000	SW480_Bel_vs_SW480_Control	SW480_Bel	SW480_Control	10762	-1.20727	true	up_in_SW480_Control	0	1	277	355	471	1506	1502	1523
269	ATP2B4	444.445	3.86838	0.323224	11.9681	5.22001882243503e-33	3.70291446727529e-31	ATPase plasma membrane Ca2+ transporting 4	493	ENSG00000058668	SW480_Bel_vs_SW480_Control	SW480_Bel	SW480_Control	493	3.86838	true	up_in_SW480_Bel	1	0	470	963	954	98	101	89
270	YBX2	130.856	2.81923	0.2356	11.9662	5.34202048922966e-33	3.77542351761039e-31	Y-box binding protein 2	51087	ENSG00000288504	SW480_Bel_vs_SW480_Control	SW480_Bel	SW480_Control	51087	2.81923	true	up_in_SW480_Bel	1	0	63	122	138	32	28	21
271	ANP32B	1346.56	-2.94067	0.245765	-11.9653	5.39779408196575e-33	3.80076408384024e-31	acidic nuclear phosphoprotein 32 family member B	10541	ENSG00000136938	SW480_Bel_vs_SW480_Control	SW480_Bel	SW480_Control	10541	-2.94067	true	up_in_SW480_Control	0	1	210	143	178	2554	2709	2380
272	NUDT16	511.384	1.87465	0.156686	11.9644	5.45848479914921e-33	3.82936790210901e-31	nudix hydrolase 16	131870	ENSG00000198585	SW480_Bel_vs_SW480_Control	SW480_Bel	SW480_Control	131870	1.87465	true	up_in_SW480_Bel	1	0	573	1031	1295	452	468	460
273	TMEM127	633.169	1.80622	0.150986	11.9628	5.56243896791706e-33	3.88800221193382e-31	transmembrane protein 127	55654	ENSG00000135956	SW480_Bel_vs_SW480_Control	SW480_Bel	SW480_Control	55654	1.80622	true	up_in_SW480_Bel	1	0	838	1196	1202	606	595	471
274	TYRO3	567.013	-2.47072	0.206547	-11.962	5.61921949140093e-33	3.91335570565374e-31	TYRO3 protein tyrosine kinase	7301	ENSG00000092445	SW480_Bel_vs_SW480_Control	SW480_Bel	SW480_Control	7301	-2.47072	true	up_in_SW480_Control	0	1	83	62	72	715	751	748
275	TFAP4	160.471	-3.72549	0.311484	-11.9604	5.725991513603e-33	3.97321345682081e-31	transcription factor AP-4	7023	ENSG00000090447	SW480_Bel_vs_SW480_Control	SW480_Bel	SW480_Control	7023	-3.72549	true	up_in_SW480_Control	0	1	22	12	19	427	444	410
276	H2AFY2	165.961	-5.11396	0.428197	-11.943	7.06213201519689e-33	4.88259431572417e-31				SW480_Bel_vs_SW480_Control	SW480_Bel	SW480_Control		-5.11396	true	up_in_SW480_Control	0	1	20	8	5	707	747	735
277	PNPLA8	244.505	2.19956	0.1842	11.9412	7.22129940408865e-33	4.97461499021009e-31	patatin like phospholipase domain containing 8	50640	ENSG00000135241	SW480_Bel_vs_SW480_Control	SW480_Bel	SW480_Control	50640	2.19956	true	up_in_SW480_Bel	1	0	348	552	724	202	242	180
278	HKDC1	287.716	-3.39836	0.284674	-11.9377	7.52656313528384e-33	5.16625459523332e-31	hexokinase domain containing 1	80201	ENSG00000156510	SW480_Bel_vs_SW480_Control	SW480_Bel	SW480_Control	80201	-3.39836	true	up_in_SW480_Control	0	1	25	34	38	491	733	613
279	SAT1	2868.83	2.9309	0.245558	11.9357	7.71343630502114e-33	5.27554808503274e-31	spermidine/spermine N1-acetyltransferase 1	6303	ENSG00000130066	SW480_Bel_vs_SW480_Control	SW480_Bel	SW480_Control	6303	2.9309	true	up_in_SW480_Bel	1	0	5529	9837	12548	2193	2322	1889
280	C1orf106	435.522	-2.90868	0.243709	-11.9351	7.77054974810559e-33	5.29562965333396e-31				SW480_Bel_vs_SW480_Control	SW480_Bel	SW480_Control		-2.90868	true	up_in_SW480_Control	0	1	15	15	24	229	255	241
281	ARHGAP21	839.478	-1.48021	0.124031	-11.9342	7.84793929419859e-33	5.32933728156219e-31	Rho GTPase activating protein 21	57584	ENSG00000107863	SW480_Bel_vs_SW480_Control	SW480_Bel	SW480_Control	57584	-1.48021	true	up_in_SW480_Control	0	1	233	187	233	1061	1150	1122
282	KRTAP3-1	92.9425	4.73579	0.397582	11.9115	1.03140222119688e-32	6.97915503009887e-31	keratin associated protein 3-1	83896	ENSG00000262068	SW480_Bel_vs_SW480_Control	SW480_Bel	SW480_Control	83896	4.73579	true	up_in_SW480_Bel	1	0	172	529	616	32	24	28
283	ARC	291.192	4.84058	0.406656	11.9034	1.1363117538752e-32	7.66187310510478e-31	activity regulated cytoskeleton associated protein	23237	ENSG00000198576	SW480_Bel_vs_SW480_Control	SW480_Bel	SW480_Control	23237	4.84058	true	up_in_SW480_Bel	1	0	369	794	1112	47	63	28
284	WIPF1	229.7	-4.65761	0.391686	-11.8912	1.31503370881836e-32	8.83573001115207e-31	WAS/WASL interacting protein family member 1	7456	ENSG00000115935	SW480_Bel_vs_SW480_Control	SW480_Bel	SW480_Control	7456	-4.65761	true	up_in_SW480_Control	0	1	12	10	25	597	607	866
285	RAN	2838.22	-2.38231	0.200476	-11.8832	1.44658735597046e-32	9.68553681636081e-31	RAN, member RAS oncogene family	5901	ENSG00000132341	SW480_Bel_vs_SW480_Control	SW480_Bel	SW480_Control	5901	-2.38231	true	up_in_SW480_Control	0	1	658	567	799	6554	6614	6107
286	FBXO2	337.203	2.94801	0.248096	11.8825	1.45864701349636e-32	9.7321336753628e-31	F-box protein 2	26232	ENSG00000116661	SW480_Bel_vs_SW480_Control	SW480_Bel	SW480_Control	26232	2.94801	true	up_in_SW480_Bel	1	0	140	164	162	55	40	16
287	ENGASE	294.52	2.77281	0.233439	11.8781	1.53767546238892e-32	1.02236666109078e-30	endo-beta-N-acetylglucosaminidase	64772	ENSG00000167280	SW480_Bel_vs_SW480_Control	SW480_Bel	SW480_Control	64772	2.77281	true	up_in_SW480_Bel	1	0	408	900	961	208	198	174
288	TMEM86A	47.137	4.79131	0.403447	11.8759	1.57876683816691e-32	1.04604266687156e-30	transmembrane protein 86A	144110	ENSG00000151117	SW480_Bel_vs_SW480_Control	SW480_Bel	SW480_Control	144110	4.79131	true	up_in_SW480_Bel	1	0	138	234	251	17	13	10
289	FUS	2217.92	-1.82861	0.154045	-11.8706	1.68182857589025e-32	1.11047241817086e-30	FUS RNA binding protein	2521	ENSG00000089280	SW480_Bel_vs_SW480_Control	SW480_Bel	SW480_Control	2521	-1.82861	true	up_in_SW480_Control	0	1	525	626	891	4396	4245	4247
290	NTSR1	241.519	-4.59518	0.387583	-11.856	2.00388400486063e-32	1.31855567519829e-30	neurotensin receptor 1	4923	ENSG00000101188	SW480_Bel_vs_SW480_Control	SW480_Bel	SW480_Control	4923	-4.59518	true	up_in_SW480_Control	0	1	10	8	26	485	556	797
291	ILF3	3432.85	-1.52684	0.128832	-11.8513	2.11757074191977e-32	1.38857336416884e-30	interleukin enhancer binding factor 3	3609	ENSG00000129351	SW480_Bel_vs_SW480_Control	SW480_Bel	SW480_Control	3609	-1.52684	true	up_in_SW480_Control	0	1	1200	1195	1608	6818	6971	7058
292	CPM	118.258	7.6132	0.643227	11.8359	2.54457617596689e-32	1.66286310239042e-30	carboxypeptidase M	1368	ENSG00000135678	SW480_Bel_vs_SW480_Control	SW480_Bel	SW480_Control	1368	7.6132	true	up_in_SW480_Bel	1	0	129	452	450	4	2	3
293	HJURP	416.335	-2.1438	0.181178	-11.8326	2.64793890368288e-32	1.72450410102651e-30	Holliday junction recognition protein	55355	ENSG00000123485	SW480_Bel_vs_SW480_Control	SW480_Bel	SW480_Control	55355	-2.1438	true	up_in_SW480_Control	0	1	90	63	122	697	705	779
294	KIAA0368	905.729	-2.79206	0.236241	-11.8187	3.12373529437335e-32	2.02745295534804e-30				SW480_Bel_vs_SW480_Control	SW480_Bel	SW480_Control		-2.79206	true	up_in_SW480_Control	0	1	223	149	169	2354	2542	2183
295	GEMIN4	515.465	-1.78606	0.151205	-11.8122	3.37575321380245e-32	2.18359738392469e-30	gem nuclear organelle associated protein 4	50628	ENSG00000179409	SW480_Bel_vs_SW480_Control	SW480_Bel	SW480_Control	50628	-1.78606	true	up_in_SW480_Control	0	1	215	204	260	1454	1418	1380
296	HIST1H2BH	939.785	-2.58089	0.218505	-11.8116	3.40070534372085e-32	2.18834474182552e-30				SW480_Bel_vs_SW480_Control	SW480_Bel	SW480_Control		-2.58089	true	up_in_SW480_Control	0	1	104	80	115	1087	1084	1093
297	UNG	525.829	-2.12657	0.180043	-11.8115	3.40602865696562e-32	2.18834474182552e-30	uracil DNA glycosylase	7374	ENSG00000076248	SW480_Bel_vs_SW480_Control	SW480_Bel	SW480_Control	7374	-2.12657	true	up_in_SW480_Control	0	1	176	113	166	1237	1259	1176
298	MAZ	1427.37	-1.96032	0.165974	-11.811	3.42457950158441e-32	2.19288006876623e-30	MYC associated zinc finger protein	4150	ENSG00000103495	SW480_Bel_vs_SW480_Control	SW480_Bel	SW480_Control	4150	-1.96032	true	up_in_SW480_Control	0	1	361	315	397	2719	2638	2315
299	DHX9	2245.86	-1.69931	0.143948	-11.805	3.67813302669223e-32	2.34736235502813e-30	DExH-box helicase 9	1660	ENSG00000135829	SW480_Bel_vs_SW480_Control	SW480_Bel	SW480_Control	1660	-1.69931	true	up_in_SW480_Control	0	1	723	668	843	4266	4455	4519
300	MAN2B1	736.584	1.68011	0.142366	11.8014	3.83935985063683e-32	2.4420888223284e-30	mannosidase alpha class 2B member 1	4125	ENSG00000104774	SW480_Bel_vs_SW480_Control	SW480_Bel	SW480_Control	4125	1.68011	true	up_in_SW480_Bel	1	0	622	1052	1124	512	497	535
301	SCPEP1	394.042	2.06688	0.175207	11.7968	4.05582316494621e-32	2.57120324363799e-30	serine carboxypeptidase 1	59342	ENSG00000121064	SW480_Bel_vs_SW480_Control	SW480_Bel	SW480_Control	59342	2.06688	true	up_in_SW480_Bel	1	0	407	638	623	253	249	213
302	HCFC1R1	204.398	2.79351	0.236917	11.7911	4.33864282382901e-32	2.74139014451342e-30	host cell factor C1 regulator 1	54985	ENSG00000103145	SW480_Bel_vs_SW480_Control	SW480_Bel	SW480_Control	54985	2.79351	true	up_in_SW480_Bel	1	0	149	253	295	62	54	61
303	HIST1H4L	337.916	-2.80961	0.238553	-11.7777	5.08392925575783e-32	3.20170092601884e-30				SW480_Bel_vs_SW480_Control	SW480_Bel	SW480_Control		-2.80961	true	up_in_SW480_Control	0	1	70	60	102	983	895	1030
304	CABLES1	265.642	-4.75526	0.403922	-11.7727	5.396531021882e-32	3.38738832103791e-30	Cdk5 and Abl enzyme substrate 1	91768	ENSG00000134508	SW480_Bel_vs_SW480_Control	SW480_Bel	SW480_Control	91768	-4.75526	true	up_in_SW480_Control	0	1	14	7	12	535	636	469
305	CALCOCO1	763.768	3.24356	0.275701	11.7648	5.92793001309122e-32	3.70874624622317e-30	calcium binding and coiled-coil domain 1	57658	ENSG00000012822	SW480_Bel_vs_SW480_Control	SW480_Bel	SW480_Control	57658	3.24356	true	up_in_SW480_Bel	1	0	1425	2870	2933	519	535	302
306	CHDH	446.615	-3.48434	0.296215	-11.7629	6.0629323968659e-32	3.77812030820516e-30	choline dehydrogenase	55349	ENSG00000016391	SW480_Bel_vs_SW480_Control	SW480_Bel	SW480_Control	55349	-3.48434	true	up_in_SW480_Control	0	1	25	19	23	443	475	450
307	MFGE8	1085.42	1.84412	0.156778	11.7627	6.07841386971483e-32	3.77812030820516e-30	milk fat globule EGF and factor V/VIII domain containing	4240	ENSG00000140545	SW480_Bel_vs_SW480_Control	SW480_Bel	SW480_Control	4240	1.84412	true	up_in_SW480_Bel	1	0	512	869	960	417	424	318
308	KIF20A	555.209	-3.35383	0.28526	-11.7571	6.49517233210069e-32	4.02405449484238e-30	kinesin family member 20A	10112	ENSG00000112984	SW480_Bel_vs_SW480_Control	SW480_Bel	SW480_Control	10112	-3.35383	true	up_in_SW480_Control	0	1	49	47	52	933	959	875
309	IPO13	200.787	1.5961	0.135811	11.7524	6.86766292377212e-32	4.24105967350873e-30	importin 13	9670	ENSG00000117408	SW480_Bel_vs_SW480_Control	SW480_Bel	SW480_Control	9670	1.5961	true	up_in_SW480_Bel	1	0	284	434	470	231	238	232
310	ARHGAP11A	774.931	-2.13074	0.181484	-11.7407	7.88572552072822e-32	4.85404562537213e-30	Rho GTPase activating protein 11A	9824	ENSG00000275568	SW480_Bel_vs_SW480_Control	SW480_Bel	SW480_Control	9824	-2.13074	true	up_in_SW480_Control	0	1	177	124	199	1244	1363	1388
311	PANK1	190.725	-3.16551	0.269635	-11.74	7.94830127717642e-32	4.86120144138078e-30	pantothenate kinase 1	53354	ENSG00000152782	SW480_Bel_vs_SW480_Control	SW480_Bel	SW480_Control	53354	-3.16551	true	up_in_SW480_Control	0	1	18	20	22	340	322	307
312	SENP5	1222.91	1.31049	0.111626	11.74	7.94795768237452e-32	4.86120144138078e-30	SUMO specific peptidase 5	205564	ENSG00000119231	SW480_Bel_vs_SW480_Control	SW480_Bel	SW480_Control	205564	1.31049	true	up_in_SW480_Bel	1	0	1530	2426	2997	1625	1797	1530
313	SLC27A1	197.96	2.61954	0.223215	11.7355	8.37973079125437e-32	5.10869082935195e-30	solute carrier family 27 member 1	376497	ENSG00000130304	SW480_Bel_vs_SW480_Control	SW480_Bel	SW480_Control	376497	2.61954	true	up_in_SW480_Bel	1	0	281	305	349	114	95	69
314	KIF11	824.95	-2.07911	0.177271	-11.7284	9.11188467179804e-32	5.52730668372903e-30	kinesin family member 11	3832	ENSG00000138160	SW480_Bel_vs_SW480_Control	SW480_Bel	SW480_Control	3832	-2.07911	true	up_in_SW480_Control	0	1	173	114	220	1199	1364	1319
315	MCMBP	767.229	-1.83699	0.156628	-11.7283	9.1243140413722e-32	5.52730668372903e-30	minichromosome maintenance complex binding protein	79892	ENSG00000197771	SW480_Bel_vs_SW480_Control	SW480_Bel	SW480_Control	79892	-1.83699	true	up_in_SW480_Control	0	1	208	180	299	1332	1613	1472
316	RIOK3	623.869	2.2229	0.189567	11.7262	9.35852517087598e-32	5.65124611742581e-30	RIO kinase 3	8780	ENSG00000101782	SW480_Bel_vs_SW480_Control	SW480_Bel	SW480_Control	8780	2.2229	true	up_in_SW480_Bel	1	0	1206	2082	2011	693	829	519
317	HNRNPH1	2265.83	-2.15773	0.18421	-11.7134	1.08780254103883e-31	6.54809087952774e-30	heterogeneous nuclear ribonucleoprotein H1	3187	ENSG00000284254	SW480_Bel_vs_SW480_Control	SW480_Bel	SW480_Control	3187	-2.15773	true	up_in_SW480_Control	0	1	557	559	761	5184	5226	4746
318	KHDRBS1	1597.02	-1.13858	0.0972264	-11.7106	1.12482049973056e-31	6.74963043265993e-30	KH RNA binding domain containing, signal transduction associated 1	10657	ENSG00000121774	SW480_Bel_vs_SW480_Control	SW480_Bel	SW480_Control	10657	-1.13858	true	up_in_SW480_Control	0	1	682	684	967	3012	3214	3024
319	INPP5K	384.907	2.10562	0.179839	11.7083	1.1550865316559e-31	6.90951761663258e-30	inositol polyphosphate-5-phosphatase K	51763	ENSG00000132376	SW480_Bel_vs_SW480_Control	SW480_Bel	SW480_Control	51763	2.10562	true	up_in_SW480_Bel	1	0	624	995	1034	371	449	288
320	DNHD1	158.042	3.3379	0.285109	11.7074	1.16756004034188e-31	6.96230646556369e-30	dynein heavy chain domain 1	144132	ENSG00000179532	SW480_Bel_vs_SW480_Control	SW480_Bel	SW480_Control	144132	3.3379	true	up_in_SW480_Bel	1	0	198	559	717	68	101	80
321	HIST1H1B	5190	-2.61383	0.223419	-11.6992	1.28651260936789e-31	7.6477363277128e-30				SW480_Bel_vs_SW480_Control	SW480_Bel	SW480_Control		-2.61383	true	up_in_SW480_Control	0	1	715	808	996	9097	8305	10250
322	HID1	177.421	2.41477	0.206412	11.6988	1.29314427996767e-31	7.66328545041708e-30	HID1 domain containing	283987	ENSG00000167861	SW480_Bel_vs_SW480_Control	SW480_Bel	SW480_Control	283987	2.41477	true	up_in_SW480_Bel	1	0	165	252	235	76	84	61
323	LAMP2	1429.54	1.60766	0.137595	11.6841	1.53773693924146e-31	9.08454993021841e-30	lysosomal associated membrane protein 2	3920	ENSG00000005893	SW480_Bel_vs_SW480_Control	SW480_Bel	SW480_Control	3920	1.60766	true	up_in_SW480_Bel	1	0	1788	2784	3320	1593	1687	1319
324	SPAG5	586.116	-2.60421	0.222946	-11.6809	1.59600781198973e-31	9.3996978606136e-30	sperm associated antigen 5	10615	ENSG00000076382	SW480_Bel_vs_SW480_Control	SW480_Bel	SW480_Control	10615	-2.60421	true	up_in_SW480_Control	0	1	93	60	135	1076	1012	1052
325	ITPR1	203.897	3.00747	0.257893	11.6617	1.99985280810608e-31	1.17419050105477e-29	inositol 1,4,5-trisphosphate receptor type 1	3708	ENSG00000150995	SW480_Bel_vs_SW480_Control	SW480_Bel	SW480_Control	3708	3.00747	true	up_in_SW480_Bel	1	0	235	481	775	111	105	100
326	FUBP1	1110.16	-2.2865	0.19616	-11.6563	2.13083779449795e-31	1.24725910412914e-29	far upstream element binding protein 1	8880	ENSG00000162613	SW480_Bel_vs_SW480_Control	SW480_Bel	SW480_Control	8880	-2.2865	true	up_in_SW480_Control	0	1	306	242	278	2469	2573	2450
327	HIST1H2AH	763.92	-2.87484	0.246654	-11.6553	2.15563034244013e-31	1.25407738397691e-29				SW480_Bel_vs_SW480_Control	SW480_Bel	SW480_Control		-2.87484	true	up_in_SW480_Control	0	1	108	88	131	1428	1221	1677
328	RBMX	2821.87	-2.20755	0.189402	-11.6553	2.15562065344823e-31	1.25407738397691e-29	RNA binding motif protein X-linked	27316	ENSG00000147274	SW480_Bel_vs_SW480_Control	SW480_Bel	SW480_Control	27316	-2.20755	true	up_in_SW480_Control	0	1	696	500	717	5385	5993	5018
329	ALYREF	671.766	-2.57061	0.220572	-11.6543	2.18212777524317e-31	1.26563410964104e-29	Aly/REF export factor	10189	ENSG00000183684	SW480_Bel_vs_SW480_Control	SW480_Bel	SW480_Control	10189	-2.57061	true	up_in_SW480_Control	0	1	125	128	221	1599	1723	1671
330	MATR3	2728.45	-1.02487	0.0879616	-11.6513	2.25959751855569e-31	1.30659514694181e-29	matrin 3	9782	ENSG00000015479	SW480_Bel_vs_SW480_Control	SW480_Bel	SW480_Control	9782	-1.02487	true	up_in_SW480_Control	0	1	1218	1286	1545	4917	5347	4713
331	FAM57A	95.1288	-3.21862	0.276282	-11.6498	2.30088360350346e-31	1.32644897045478e-29				SW480_Bel_vs_SW480_Control	SW480_Bel	SW480_Control		-3.21862	true	up_in_SW480_Control	0	1	13	23	22	302	352	312
332	GPATCH2L	650.34	2.19801	0.188683	11.6492	2.31660568344264e-31	1.33149004974254e-29	G-patch domain containing 2 like	55668	ENSG00000089916	SW480_Bel_vs_SW480_Control	SW480_Bel	SW480_Control	55668	2.19801	true	up_in_SW480_Bel	1	0	900	1865	2603	656	794	572
333	NSMAF	318.108	-4.12852	0.354481	-11.6467	2.38635322647994e-31	1.36745922725797e-29	neutral sphingomyelinase activation associated factor	8439	ENSG00000035681	SW480_Bel_vs_SW480_Control	SW480_Bel	SW480_Control	8439	-4.12852	true	up_in_SW480_Control	0	1	36	18	27	890	956	805
334	BAIAP3	151.994	4.85438	0.417088	11.6387	2.61846059935735e-31	1.49597201068673e-29	BAI1 associated protein 3	8938	ENSG00000007516	SW480_Bel_vs_SW480_Control	SW480_Bel	SW480_Control	8938	4.85438	true	up_in_SW480_Bel	1	0	373	820	893	28	46	51
335	PLCD1	111.216	3.29283	0.282945	11.6377	2.65056564278185e-31	1.50979383867353e-29	phospholipase C delta 1	5333	ENSG00000187091	SW480_Bel_vs_SW480_Control	SW480_Bel	SW480_Control	5333	3.29283	true	up_in_SW480_Bel	1	0	132	324	358	45	51	48
336	CTCF	802.569	-1.67863	0.144303	-11.6327	2.80982611323525e-31	1.59574708014152e-29	CCCTC-binding factor	10664	ENSG00000102974	SW480_Bel_vs_SW480_Control	SW480_Bel	SW480_Control	10664	-1.67863	true	up_in_SW480_Control	0	1	217	277	340	1542	1668	1567
337	DROSHA	738.178	-1.39783	0.120221	-11.6272	2.9978683602765e-31	1.69748736055775e-29	drosha ribonuclease III	29102	ENSG00000113360	SW480_Bel_vs_SW480_Control	SW480_Bel	SW480_Control	29102	-1.39783	true	up_in_SW480_Control	0	1	203	254	316	1219	1187	1232
338	NBEA	143.553	3.19748	0.275114	11.6224	3.17245923415312e-31	1.79103157118668e-29	neurobeachin	26960	ENSG00000172915	SW480_Bel_vs_SW480_Control	SW480_Bel	SW480_Control	26960	3.19748	true	up_in_SW480_Bel	1	0	223	465	405	78	84	51
339	FAM126A	385.467	2.2231	0.19131	11.6204	3.2450435977156e-31	1.8212329979885e-29	family with sequence similarity 126 member A	84668	ENSG00000122591	SW480_Bel_vs_SW480_Control	SW480_Bel	SW480_Control	84668	2.2231	true	up_in_SW480_Bel	1	0	419	655	928	257	283	213
340	FANCD2	371.727	-2.55205	0.219614	-11.6206	3.23752974186979e-31	1.8212329979885e-29	FA complementation group D2	2177	ENSG00000144554	SW480_Bel_vs_SW480_Control	SW480_Bel	SW480_Control	2177	-2.55205	true	up_in_SW480_Control	0	1	82	53	82	733	724	864
341	YKT6	925.294	1.54601	0.133121	11.6136	3.51650516658268e-31	1.96779916682494e-29	YKT6 v-SNARE homolog	10652	ENSG00000106636	SW480_Bel_vs_SW480_Control	SW480_Bel	SW480_Control	10652	1.54601	true	up_in_SW480_Bel	1	0	1251	2204	2400	1235	1302	1018
342	HIST1H3H	956.875	-2.24015	0.19291	-11.6124	3.56529550142063e-31	1.98926809234235e-29				SW480_Bel_vs_SW480_Control	SW480_Bel	SW480_Control		-2.24015	true	up_in_SW480_Control	0	1	165	168	227	1543	1612	1611
343	MIA3	648.176	1.27625	0.109932	11.6094	3.69026963228978e-31	2.0529949015555e-29	MIA SH3 domain ER export factor 3	375056	ENSG00000154305	SW480_Bel_vs_SW480_Control	SW480_Bel	SW480_Control	375056	1.27625	true	up_in_SW480_Bel	1	0	575	1033	1249	665	759	650
344	SNX9	574.309	-1.85876	0.160162	-11.6055	3.862716990562e-31	2.14268504691582e-29	sorting nexin 9	51429	ENSG00000130340	SW480_Bel_vs_SW480_Control	SW480_Bel	SW480_Control	51429	-1.85876	true	up_in_SW480_Control	0	1	171	159	155	1118	1154	978
345	IFNGR2	270.262	-2.38988	0.205932	-11.6052	3.87942813666961e-31	2.14571732475158e-29	interferon gamma receptor 2	3460	ENSG00000262795	SW480_Bel_vs_SW480_Control	SW480_Bel	SW480_Control	3460	-2.38988	true	up_in_SW480_Control	0	1	58	64	66	629	624	538
346	CCNB1	1192.05	-2.64992	0.22835	-11.6046	3.90352406484802e-31	2.15280480362514e-29	cyclin B1	891	ENSG00000134057	SW480_Bel_vs_SW480_Control	SW480_Bel	SW480_Control	891	-2.64992	true	up_in_SW480_Control	0	1	170	157	222	2100	2133	2011
347	ANKH	396.372	-1.66156	0.143227	-11.6009	4.08000810724763e-31	2.24365172053312e-29	ANKH inorganic pyrophosphate transport regulator	56172	ENSG00000154122	SW480_Bel_vs_SW480_Control	SW480_Bel	SW480_Control	56172	-1.66156	true	up_in_SW480_Control	0	1	166	134	166	938	961	806
348	EZH1	239.097	2.31998	0.199997	11.6001	4.11795804878603e-31	2.25801366341767e-29	enhancer of zeste 1 polycomb repressive complex 2 subunit	2145	ENSG00000108799	SW480_Bel_vs_SW480_Control	SW480_Bel	SW480_Control	2145	2.31998	true	up_in_SW480_Bel	1	0	361	714	807	238	220	202
349	ZMYND11	317.299	-3.69378	0.318776	-11.5874	4.77438401896727e-31	2.61045260314996e-29	zinc finger MYND-type containing 11	10771	ENSG00000015171	SW480_Bel_vs_SW480_Control	SW480_Bel	SW480_Control	10771	-3.69378	true	up_in_SW480_Control	0	1	17	24	15	432	436	449
350	DIAPH2	291.286	-3.4152	0.294783	-11.5855	4.88156673665193e-31	2.66143018482263e-29	diaphanous related formin 2	1730	ENSG00000147202	SW480_Bel_vs_SW480_Control	SW480_Bel	SW480_Control	1730	-3.4152	true	up_in_SW480_Control	0	1	18	15	33	364	453	433
351	NNT	499.791	-3.99762	0.345196	-11.5807	5.16159268618222e-31	2.80608295264185e-29	nicotinamide nucleotide transhydrogenase	23530	ENSG00000112992	SW480_Bel_vs_SW480_Control	SW480_Bel	SW480_Control	23530	-3.99762	true	up_in_SW480_Control	0	1	47	25	43	1142	1115	1139
352	EIF2AK2	479.935	-1.88557	0.162869	-11.5773	5.37370990007193e-31	2.91310034980604e-29	eukaryotic translation initiation factor 2 alpha kinase 2	5610	ENSG00000055332	SW480_Bel_vs_SW480_Control	SW480_Bel	SW480_Control	5610	-1.88557	true	up_in_SW480_Control	0	1	120	98	150	732	905	825
353	HIST1H2BJ	790.827	-2.98161	0.257593	-11.5749	5.52390335494324e-31	2.98603750195544e-29				SW480_Bel_vs_SW480_Control	SW480_Bel	SW480_Control		-2.98161	true	up_in_SW480_Control	0	1	114	81	170	1675	1356	2085
354	SEPHS1	483.976	-2.11716	0.182941	-11.5729	5.65363314449612e-31	3.04753185489477e-29	selenophosphate synthetase 1	22929	ENSG00000086475	SW480_Bel_vs_SW480_Control	SW480_Bel	SW480_Control	22929	-2.11716	true	up_in_SW480_Control	0	1	119	127	157	1089	1078	993
355	HIST1H2AE	1515	-2.43083	0.210142	-11.5675	6.01864540767368e-31	3.22606156374239e-29				SW480_Bel_vs_SW480_Control	SW480_Bel	SW480_Control		-2.43083	true	up_in_SW480_Control	0	1	267	245	358	2807	2473	3149
356	HP1BP3	1361.26	-1.08182	0.093521	-11.5677	6.00777326561467e-31	3.22606156374239e-29	heterochromatin protein 1 binding protein 3	50809	ENSG00000127483	SW480_Bel_vs_SW480_Control	SW480_Bel	SW480_Control	50809	-1.08182	true	up_in_SW480_Control	0	1	398	493	661	2005	2117	1754
357	SUV39H1	204.042	-2.51117	0.217121	-11.5658	6.14409978787237e-31	3.28408157289021e-29	suppressor of variegation 3-9 homolog 1	6839	ENSG00000101945	SW480_Bel_vs_SW480_Control	SW480_Bel	SW480_Control	6839	-2.51117	true	up_in_SW480_Control	0	1	46	36	73	486	513	573
358	DSP	4750.29	-2.48723	0.215342	-11.5501	7.37028056194854e-31	3.9284830637738e-29	desmoplakin	1832	ENSG00000096696	SW480_Bel_vs_SW480_Control	SW480_Bel	SW480_Control	1832	-2.48723	true	up_in_SW480_Control	0	1	667	784	1045	8541	8906	7654
359	HIST1H3C	712.952	-2.78047	0.24074	-11.5497	7.40843465939226e-31	3.93782033901178e-29				SW480_Bel_vs_SW480_Control	SW480_Bel	SW480_Control		-2.78047	true	up_in_SW480_Control	0	1	102	98	171	1396	1434	1684
360	SLC25A37	390.309	1.13825	0.0985971	11.5444	7.87532404769474e-31	4.17435926328086e-29	solute carrier family 25 member 37	51312	ENSG00000147454	SW480_Bel_vs_SW480_Control	SW480_Bel	SW480_Control	51312	1.13825	true	up_in_SW480_Bel	1	0	471	648	615	473	499	453
361	BRD1	375.814	-2.13413	0.18498	-11.5371	8.58008762027998e-31	4.53532498532362e-29	bromodomain containing 1	23774	ENSG00000100425	SW480_Bel_vs_SW480_Control	SW480_Bel	SW480_Control	23774	-2.13413	true	up_in_SW480_Control	0	1	81	88	63	608	683	588
362	FAM120A	1530.05	-1.14794	0.0995151	-11.5353	8.75919915014916e-31	4.61721099953443e-29	family with sequence similarity 120A	23196	ENSG00000048828	SW480_Bel_vs_SW480_Control	SW480_Bel	SW480_Control	23196	-1.14794	true	up_in_SW480_Control	0	1	783	799	941	3506	3477	3202
363	SORBS3	282.211	-2.6992	0.234125	-11.5289	9.43426149190921e-31	4.95935476001685e-29	sorbin and SH3 domain containing 3	10174	ENSG00000120896	SW480_Bel_vs_SW480_Control	SW480_Bel	SW480_Control	10174	-2.6992	true	up_in_SW480_Control	0	1	29	22	30	367	310	276
364	RNPEPL1	382.575	-1.75634	0.152356	-11.5279	9.54891943581068e-31	5.00583738115767e-29	arginyl aminopeptidase like 1	57140	ENSG00000142327	SW480_Bel_vs_SW480_Control	SW480_Bel	SW480_Control	57140	-1.75634	true	up_in_SW480_Control	0	1	118	116	123	718	726	749
365	TUBA1B	9417.42	-2.49345	0.216303	-11.5276	9.57625069377074e-31	5.0064113900968e-29	tubulin alpha 1b	10376	ENSG00000123416	SW480_Bel_vs_SW480_Control	SW480_Bel	SW480_Control	10376	-2.49345	true	up_in_SW480_Control	0	1	1878	1942	2739	22263	21237	22772
366	RELL2	111.781	2.65919	0.230731	11.5251	9.86325283320232e-31	5.1423658623816e-29	RELT like 2	285613	ENSG00000164620	SW480_Bel_vs_SW480_Control	SW480_Bel	SW480_Control	285613	2.65919	true	up_in_SW480_Bel	1	0	145	319	270	68	70	68
367	USP49	202.538	2.98687	0.25919	11.5239	1.00030273401437e-30	5.20102909276901e-29	ubiquitin specific peptidase 49	25862	ENSG00000164663	SW480_Bel_vs_SW480_Control	SW480_Bel	SW480_Control	25862	2.98687	true	up_in_SW480_Bel	1	0	208	444	641	87	85	106
368	TUBGCP6	509.488	2.42442	0.210561	11.5141	1.12046609327766e-30	5.8099820630229e-29	tubulin gamma complex associated protein 6	85378	ENSG00000128159	SW480_Bel_vs_SW480_Control	SW480_Bel	SW480_Control	85378	2.42442	true	up_in_SW480_Bel	1	0	526	1242	1454	362	319	352
369	HIST1H2AD	600.865	-2.96842	0.257882	-11.5108	1.16404261203463e-30	6.01958296012055e-29				SW480_Bel_vs_SW480_Control	SW480_Bel	SW480_Control		-2.96842	true	up_in_SW480_Control	0	1	88	57	96	1172	973	1284
370	FOXA2	372.498	-2.59378	0.225373	-11.5088	1.1909482343457e-30	6.14207411021205e-29	forkhead box A2	3170	ENSG00000125798	SW480_Bel_vs_SW480_Control	SW480_Bel	SW480_Control	3170	-2.59378	true	up_in_SW480_Control	0	1	75	43	73	661	657	787
371	CCNY	756.479	-1.05094	0.0913834	-11.5003	1.31473953082287e-30	6.74404831375325e-29	cyclin Y	219771	ENSG00000108100	SW480_Bel_vs_SW480_Control	SW480_Bel	SW480_Control	219771	-1.05094	true	up_in_SW480_Control	0	1	234	253	328	1025	1071	942
372	RRM2	1447.03	-1.6253	0.141324	-11.5005	1.31126468843777e-30	6.74404831375325e-29	ribonucleotide reductase regulatory subunit M2	6241	ENSG00000171848	SW480_Bel_vs_SW480_Control	SW480_Bel	SW480_Control	6241	-1.6253	true	up_in_SW480_Control	0	1	367	356	658	2425	2560	2555
373	BNIP3L	434.073	2.19752	0.191268	11.4892	1.49539258303442e-30	7.6501558363171e-29	BCL2 interacting protein 3 like	665	ENSG00000104765	SW480_Bel_vs_SW480_Control	SW480_Bel	SW480_Control	665	2.19752	true	up_in_SW480_Bel	1	0	568	748	869	320	332	209
374	AGPAT1	715.045	1.24867	0.108691	11.4882	1.51161309819524e-30	7.71246019779722e-29	1-acylglycerol-3-phosphate O-acyltransferase 1	10554	ENSG00000236873	SW480_Bel_vs_SW480_Control	SW480_Bel	SW480_Control	10554	1.24867	true	up_in_SW480_Bel	1	0	613	962	1096	678	715	607
375	CUL1	711.482	-2.80158	0.243912	-11.486	1.55093389643887e-30	7.89197882982576e-29	cullin 1	8454	ENSG00000055130	SW480_Bel_vs_SW480_Control	SW480_Bel	SW480_Control	8454	-2.80158	true	up_in_SW480_Control	0	1	162	98	119	1683	1762	1548
376	HIST1H4E	1610.09	-1.94812	0.169671	-11.4817	1.62978823567948e-30	8.27117529607335e-29				SW480_Bel_vs_SW480_Control	SW480_Bel	SW480_Control		-1.94812	true	up_in_SW480_Control	0	1	355	438	564	3268	2975	3097
377	CPA4	54.754	4.51996	0.393855	11.4762	1.73772777583531e-30	8.79557597307413e-29	carboxypeptidase A4	51200	ENSG00000128510	SW480_Bel_vs_SW480_Control	SW480_Bel	SW480_Control	51200	4.51996	true	up_in_SW480_Bel	1	0	184	315	488	19	26	29
378	FAM160A1	334.335	1.59244	0.138773	11.4751	1.75978835974976e-30	8.88367234940341e-29	family with sequence similarity 160 member A1	729830	ENSG00000164142	SW480_Bel_vs_SW480_Control	SW480_Bel	SW480_Control	729830	1.59244	true	up_in_SW480_Bel	1	0	165	236	315	148	138	135
379	SHMT2	2079.44	-1.54431	0.134822	-11.4545	2.23368764202536e-30	1.12462341913266e-28	serine hydroxymethyltransferase 2	6472	ENSG00000182199	SW480_Bel_vs_SW480_Control	SW480_Bel	SW480_Control	6472	-1.54431	true	up_in_SW480_Control	0	1	740	843	1105	4688	5188	4248
380	TMPO	1543.14	-1.79275	0.156545	-11.452	2.29787263365621e-30	1.1538948840902e-28	thymopoietin	7112	ENSG00000120802	SW480_Bel_vs_SW480_Control	SW480_Bel	SW480_Control	7112	-1.79275	true	up_in_SW480_Control	0	1	403	394	522	2692	2836	2752
381	MGME1	311.733	-1.60225	0.13996	-11.4479	2.40780103091627e-30	1.2059228155366e-28	mitochondrial genome maintenance exonuclease 1	92667	ENSG00000125871	SW480_Bel_vs_SW480_Control	SW480_Bel	SW480_Control	92667	-1.60225	true	up_in_SW480_Control	0	1	89	72	122	538	539	469
382	ZC3H7B	654.575	-3.44919	0.301366	-11.4452	2.48524939743381e-30	1.24145363879141e-28	zinc finger CCCH-type containing 7B	23264	ENSG00000100403	SW480_Bel_vs_SW480_Control	SW480_Bel	SW480_Control	23264	-3.44919	true	up_in_SW480_Control	0	1	101	71	62	1676	1646	1537
383	MARK3	739.773	1.4327	0.125201	11.4432	2.54465725013601e-30	1.26781069574661e-28	microtubule affinity regulating kinase 3	4140	ENSG00000075413	SW480_Bel_vs_SW480_Control	SW480_Bel	SW480_Control	4140	1.4327	true	up_in_SW480_Bel	1	0	990	1468	1731	935	1006	824
384	HIST1H2BM	324.847	-2.66516	0.233017	-11.4376	2.71152256842359e-30	1.34742900131924e-28				SW480_Bel_vs_SW480_Control	SW480_Bel	SW480_Control		-2.66516	true	up_in_SW480_Control	0	1	56	55	103	809	770	820
385	NCAPG	535.479	-2.0252	0.177084	-11.4364	2.75045204563212e-30	1.3632240502533e-28	non-SMC condensin I complex subunit G	64151	ENSG00000109805	SW480_Bel_vs_SW480_Control	SW480_Bel	SW480_Control	64151	-2.0252	true	up_in_SW480_Control	0	1	134	101	144	903	966	948
386	XBP1	803.802	-1.64769	0.14411	-11.4335	2.84250636332024e-30	1.40519964831287e-28	X-box binding protein 1	7494	ENSG00000100219	SW480_Bel_vs_SW480_Control	SW480_Bel	SW480_Control	7494	-1.64769	true	up_in_SW480_Control	0	1	180	196	254	1209	1409	960
387	NOB1	1183.93	-1.90248	0.166432	-11.431	2.92753083726412e-30	1.44349207846703e-28	NIN1 (RPN12) binding protein 1 homolog	28987	ENSG00000141101	SW480_Bel_vs_SW480_Control	SW480_Bel	SW480_Control	28987	-1.90248	true	up_in_SW480_Control	0	1	267	260	504	2294	2426	2100
388	FGF3	298.385	-4.22004	0.369255	-11.4285	3.01194362533251e-30	1.48009437133368e-28	fibroblast growth factor 3	2248	ENSG00000186895	SW480_Bel_vs_SW480_Control	SW480_Bel	SW480_Control	2248	-4.22004	true	up_in_SW480_Control	0	1	27	14	28	950	891	536
389	ORC1	217.712	-2.49886	0.218654	-11.4284	3.01727654569123e-30	1.48009437133368e-28	origin recognition complex subunit 1	4998	ENSG00000085840	SW480_Bel_vs_SW480_Control	SW480_Bel	SW480_Control	4998	-2.49886	true	up_in_SW480_Control	0	1	40	28	58	417	404	451
390	WDR60	192.871	1.93396	0.169247	11.4268	3.07126076179627e-30	1.50271276555375e-28				SW480_Bel_vs_SW480_Control	SW480_Bel	SW480_Control		1.93396	true	up_in_SW480_Bel	1	0	217	437	451	164	192	155
391	FUCA2	701.681	-2.09699	0.18365	-11.4184	3.3829543543821e-30	1.65098554962453e-28	alpha-L-fucosidase 2	2519	ENSG00000001036	SW480_Bel_vs_SW480_Control	SW480_Bel	SW480_Control	2519	-2.09699	true	up_in_SW480_Control	0	1	182	174	191	1448	1564	1293
392	C17orf103	347.633	2.88013	0.252255	11.4175	3.41869227937017e-30	1.66417056313627e-28				SW480_Bel_vs_SW480_Control	SW480_Bel	SW480_Control		2.88013	true	up_in_SW480_Bel	1	0	329	710	777	163	178	94
393	SLC4A8	864.726	2.47803	0.217223	11.4078	3.82356290166866e-30	1.85651977836238e-28	solute carrier family 4 member 8	9498	ENSG00000050438	SW480_Bel_vs_SW480_Control	SW480_Bel	SW480_Control	9498	2.47803	true	up_in_SW480_Bel	1	0	1513	1701	1925	670	701	330
394	CDC45	180.245	-2.73701	0.239973	-11.4055	3.92514772195916e-30	1.90100682310723e-28	cell division cycle 45	8318	ENSG00000093009	SW480_Bel_vs_SW480_Control	SW480_Bel	SW480_Control	8318	-2.73701	true	up_in_SW480_Control	0	1	32	18	45	341	393	400
395	PSPH	457.144	-1.99743	0.175205	-11.4005	4.15639451125268e-30	2.00790683705629e-28	phosphoserine phosphatase	5723	ENSG00000146733	SW480_Bel_vs_SW480_Control	SW480_Bel	SW480_Control	5723	-1.99743	true	up_in_SW480_Control	0	1	111	158	169	998	1147	995
396	KLC1	737.018	1.02897	0.0902687	11.399	4.22852846707534e-30	2.03759545981646e-28	kinesin light chain 1	3831	ENSG00000126214	SW480_Bel_vs_SW480_Control	SW480_Bel	SW480_Control	3831	1.02897	true	up_in_SW480_Bel	1	0	1049	1273	1492	1127	1219	1028
397	APLP2	12353.2	1.97206	0.173087	11.3934	4.50869990972927e-30	2.16712875761849e-28	amyloid beta precursor like protein 2	334	ENSG00000084234	SW480_Bel_vs_SW480_Control	SW480_Bel	SW480_Control	334	1.97206	true	up_in_SW480_Bel	1	0	8894	14799	14700	6308	6203	4997
398	PFAS	1097.85	-1.74166	0.152929	-11.3887	4.76202387129582e-30	2.28313918372027e-28	phosphoribosylformylglycinamidine synthase	5198	ENSG00000178921	SW480_Bel_vs_SW480_Control	SW480_Bel	SW480_Control	5198	-1.74166	true	up_in_SW480_Control	0	1	388	352	544	2574	2542	2612
399	ATP1B2	174.138	7.67045	0.674201	11.3771	5.43762070218846e-30	2.60051825160802e-28	ATPase Na+/K+ transporting subunit beta 2	482	ENSG00000129244	SW480_Bel_vs_SW480_Control	SW480_Bel	SW480_Control	482	7.67045	true	up_in_SW480_Bel	1	0	429	1541	1626	17	6	7
400	HIST2H3D	584.559	-2.78119	0.244568	-11.3719	5.77435512843457e-30	2.75465611401971e-28				SW480_Bel_vs_SW480_Control	SW480_Bel	SW480_Control		-2.78119	true	up_in_SW480_Control	0	1	69	71	80	832	840	1059
401	FOS	1531.28	2.11692	0.186186	11.3699	5.90404078015226e-30	2.80949890690438e-28	Fos proto-oncogene, AP-1 transcription factor subunit	2353	ENSG00000170345	SW480_Bel_vs_SW480_Control	SW480_Bel	SW480_Control	2353	2.11692	true	up_in_SW480_Bel	1	0	1541	2698	2909	1095	1019	809
402	KLF9	116.183	2.65495	0.233642	11.3633	6.36787161283339e-30	3.02267975413151e-28	Kruppel like factor 9	687	ENSG00000119138	SW480_Bel_vs_SW480_Control	SW480_Bel	SW480_Control	687	2.65495	true	up_in_SW480_Bel	1	0	217	261	268	69	82	65
403	AP2A1	1101.57	1.68489	0.148314	11.3603	6.59255941525405e-30	3.12156870376868e-28	adaptor related protein complex 2 subunit alpha 1	160	ENSG00000196961	SW480_Bel_vs_SW480_Control	SW480_Bel	SW480_Control	160	1.68489	true	up_in_SW480_Bel	1	0	1270	2223	2420	1157	1144	956
404	SLC38A5	420.918	-3.5812	0.315346	-11.3564	6.8896892955717e-30	3.25418443411137e-28	solute carrier family 38 member 5	92745	ENSG00000017483	SW480_Bel_vs_SW480_Control	SW480_Bel	SW480_Control	92745	-3.5812	true	up_in_SW480_Control	0	1	63	41	39	965	1066	1191
405	ELF4	515.712	-1.55685	0.137108	-11.355	7.00728556493814e-30	3.30120381994112e-28	E74 like ETS transcription factor 4	2000	ENSG00000102034	SW480_Bel_vs_SW480_Control	SW480_Bel	SW480_Control	2000	-1.55685	true	up_in_SW480_Control	0	1	176	174	196	1003	966	952
406	HSP90AB1	13964.1	-1.26506	0.111413	-11.3548	7.02383791476834e-30	3.30120381994112e-28	heat shock protein 90 alpha family class B member 1	3326	ENSG00000096384	SW480_Bel_vs_SW480_Control	SW480_Bel	SW480_Control	3326	-1.26506	true	up_in_SW480_Control	0	1	5079	5373	7039	25688	25704	24534
407	EEF1A1	83616.3	-1.3971	0.123065	-11.3526	7.20256676743352e-30	3.37688892029893e-28	eukaryotic translation elongation factor 1 alpha 1	1915	ENSG00000156508	SW480_Bel_vs_SW480_Control	SW480_Bel	SW480_Control	1915	-1.3971	true	up_in_SW480_Control	0	1	24422	28423	44234	153554	164830	135564
408	DDX1	1100.98	-1.05083	0.0925875	-11.3496	7.45042149457893e-30	3.48453291567537e-28	DEAD-box helicase 1	1653	ENSG00000079785	SW480_Bel_vs_SW480_Control	SW480_Bel	SW480_Control	1653	-1.05083	true	up_in_SW480_Control	0	1	392	458	626	1846	1884	1738
409	LDHB	6020.38	-1.79017	0.157899	-11.3375	8.55753799940006e-30	3.99254132284968e-28	lactate dehydrogenase B	3945	ENSG00000111716	SW480_Bel_vs_SW480_Control	SW480_Bel	SW480_Control	3945	-1.79017	true	up_in_SW480_Control	0	1	1813	1744	2024	11791	12071	11570
410	PSAP	9050.43	2.09616	0.184909	11.3362	8.68478039839089e-30	4.04202389175841e-28	prosaposin	5660	ENSG00000197746	SW480_Bel_vs_SW480_Control	SW480_Bel	SW480_Control	5660	2.09616	true	up_in_SW480_Bel	1	0	9046	13195	13278	5613	5526	3894
411	DNAJB1	1781.64	1.96926	0.17374	11.3345	8.85373094653179e-30	4.11063002242627e-28	DnaJ heat shock protein family (Hsp40) member B1	3337	ENSG00000132002	SW480_Bel_vs_SW480_Control	SW480_Bel	SW480_Control	3337	1.96926	true	up_in_SW480_Bel	1	0	1919	4816	6413	1917	1942	1862
412	CLASP1	941.305	-1.11563	0.0984388	-11.3332	8.98598408923617e-30	4.15182925885725e-28	cytoplasmic linker associated protein 1	23332	ENSG00000074054	SW480_Bel_vs_SW480_Control	SW480_Bel	SW480_Control	23332	-1.11563	true	up_in_SW480_Control	0	1	318	336	445	1403	1477	1404
413	COMMD7	314.436	-2.07878	0.183422	-11.3333	8.9753011993504e-30	4.15182925885725e-28	COMM domain containing 7	149951	ENSG00000149600	SW480_Bel_vs_SW480_Control	SW480_Bel	SW480_Control	149951	-2.07878	true	up_in_SW480_Control	0	1	45	76	63	488	486	425
414	DCTD	369.696	-2.16301	0.19087	-11.3324	9.06829537719697e-30	4.16966776837765e-28	dCMP deaminase	1635	ENSG00000129187	SW480_Bel_vs_SW480_Control	SW480_Bel	SW480_Control	1635	-2.16301	true	up_in_SW480_Control	0	1	116	122	134	1038	1090	912
415	ENTPD8	287.306	6.72632	0.593541	11.3325	9.05374224434737e-30	4.16966776837765e-28	ectonucleoside triphosphate diphosphohydrolase 8	377841	ENSG00000188833	SW480_Bel_vs_SW480_Control	SW480_Bel	SW480_Control	377841	6.72632	true	up_in_SW480_Bel	1	0	1517	1826	1326	26	36	21
416	RAD51	119.558	-2.81767	0.24868	-11.3305	9.26623930066687e-30	4.25044178690686e-28	RAD51 recombinase	5888	ENSG00000051180	SW480_Bel_vs_SW480_Control	SW480_Bel	SW480_Control	5888	-2.81767	true	up_in_SW480_Control	0	1	17	14	25	230	229	246
417	CPEB4	409.186	2.77258	0.244913	11.3207	1.03680578028307e-29	4.74444314133371e-28	cytoplasmic polyadenylation element binding protein 4	80315	ENSG00000113742	SW480_Bel_vs_SW480_Control	SW480_Bel	SW480_Control	80315	2.77258	true	up_in_SW480_Bel	1	0	399	733	1094	190	206	167
418	RALGPS1	209.774	3.57138	0.315586	11.3167	1.08529598031244e-29	4.95445404218228e-28	Ral GEF with PH domain and SH3 binding motif 1	9649	ENSG00000136828	SW480_Bel_vs_SW480_Control	SW480_Bel	SW480_Control	9649	3.57138	true	up_in_SW480_Bel	1	0	130	216	308	31	35	30
419	FBXO5	268.078	-2.21871	0.196077	-11.3155	1.09957496382337e-29	5.00765858226193e-28	F-box protein 5	26271	ENSG00000112029	SW480_Bel_vs_SW480_Control	SW480_Bel	SW480_Control	26271	-2.21871	true	up_in_SW480_Control	0	1	60	44	79	465	540	528
420	PGM1	238.911	-2.46547	0.21789	-11.3152	1.10332711762353e-29	5.01278287106957e-28	phosphoglucomutase 1	5236	ENSG00000079739	SW480_Bel_vs_SW480_Control	SW480_Bel	SW480_Control	5236	-2.46547	true	up_in_SW480_Control	0	1	32	42	47	371	392	431
421	PKN3	104.129	-2.58911	0.228892	-11.3115	1.15123779946596e-29	5.2180331803823e-28	protein kinase N3	29941	ENSG00000160447	SW480_Bel_vs_SW480_Control	SW480_Bel	SW480_Control	29941	-2.58911	true	up_in_SW480_Control	0	1	34	33	33	346	362	382
422	TLK1	684.326	-2.22895	0.197186	-11.3038	1.25651749611792e-29	5.68172200495786e-28	tousled like kinase 1	9874	ENSG00000198586	SW480_Bel_vs_SW480_Control	SW480_Bel	SW480_Control	9874	-2.22895	true	up_in_SW480_Control	0	1	174	158	213	1462	1796	1408
423	CADM4	196.658	2.36542	0.209512	11.2901	1.46844663540927e-29	6.62432593306851e-28	cell adhesion molecule 4	199731	ENSG00000105767	SW480_Bel_vs_SW480_Control	SW480_Bel	SW480_Control	199731	2.36542	true	up_in_SW480_Bel	1	0	411	663	598	214	203	168
424	MSH2	945.393	-1.351	0.119678	-11.2886	1.49424144638507e-29	6.72479133960377e-28	mutS homolog 2	4436	ENSG00000095002	SW480_Bel_vs_SW480_Control	SW480_Bel	SW480_Control	4436	-1.351	true	up_in_SW480_Control	0	1	349	292	428	1599	1757	1600
425	MAPK8IP3	646.068	2.77448	0.245851	11.2852	1.55263754922969e-29	6.9711599328002e-28	mitogen-activated protein kinase 8 interacting protein 3	23162	ENSG00000138834	SW480_Bel_vs_SW480_Control	SW480_Bel	SW480_Control	23162	2.77448	true	up_in_SW480_Bel	1	0	815	1719	1891	332	429	369
426	PJA2	905.95	1.85866	0.164772	11.2802	1.64385063902776e-29	7.36337039763563e-28	praja ring finger ubiquitin ligase 2	9867	ENSG00000198961	SW480_Bel_vs_SW480_Control	SW480_Bel	SW480_Control	9867	1.85866	true	up_in_SW480_Bel	1	0	892	1888	2352	903	878	678
427	HMG20B	521.895	1.25088	0.110904	11.2789	1.66731134447098e-29	7.45096840168507e-28	high mobility group 20B	10362	ENSG00000064961	SW480_Bel_vs_SW480_Control	SW480_Bel	SW480_Control	10362	1.25088	true	up_in_SW480_Bel	1	0	485	732	794	523	518	469
428	FAM219A	224.992	3.05314	0.270755	11.2764	1.71669728616834e-29	7.65374243333277e-28	family with sequence similarity 219 member A	203259	ENSG00000164970	SW480_Bel_vs_SW480_Control	SW480_Bel	SW480_Control	203259	3.05314	true	up_in_SW480_Bel	1	0	539	906	969	182	191	145
429	STK39	269.402	-2.55072	0.226284	-11.2722	1.8001303633753e-29	8.00701342515794e-28	serine/threonine kinase 39	27347	ENSG00000198648	SW480_Bel_vs_SW480_Control	SW480_Bel	SW480_Control	27347	-2.55072	true	up_in_SW480_Control	0	1	83	74	86	780	856	959
430	EXOSC10	643.847	-1.45225	0.128852	-11.2707	1.83133205454813e-29	8.12685541043891e-28	exosome component 10	5394	ENSG00000171824	SW480_Bel_vs_SW480_Control	SW480_Bel	SW480_Control	5394	-1.45225	true	up_in_SW480_Control	0	1	180	222	223	997	1051	1043
431	FOSL1	369.027	-2.66241	0.236229	-11.2705	1.83591726694192e-29	8.12830006677162e-28	FOS like 1, AP-1 transcription factor subunit	8061	ENSG00000175592	SW480_Bel_vs_SW480_Control	SW480_Bel	SW480_Control	8061	-2.66241	true	up_in_SW480_Control	0	1	89	78	131	958	1049	1353
432	SMAD3	536.563	-1.6216	0.143885	-11.2702	1.84241797132274e-29	8.13819901129178e-28	SMAD family member 3	4088	ENSG00000166949	SW480_Bel_vs_SW480_Control	SW480_Bel	SW480_Control	4088	-1.6216	true	up_in_SW480_Control	0	1	139	118	125	740	732	684
433	LAMB2	940.342	2.22872	0.198067	11.2523	2.25523672965743e-29	9.93866680723398e-28	laminin subunit beta 2	3913	ENSG00000172037	SW480_Bel_vs_SW480_Control	SW480_Bel	SW480_Control	3913	2.22872	true	up_in_SW480_Bel	1	0	888	1493	1430	513	553	395
434	SOCS7	472.716	1.50504	0.13378	11.2501	2.31328664503974e-29	1.01709990231909e-27	suppressor of cytokine signaling 7	30837	ENSG00000274229	SW480_Bel_vs_SW480_Control	SW480_Bel	SW480_Control	30837	1.50504	true	up_in_SW480_Bel	1	0	569	960	1235	642	573	495
435	PSAT1	1130.61	-2.02842	0.180346	-11.2474	2.38478051954222e-29	1.04612372123919e-27	phosphoserine aminotransferase 1	29968	ENSG00000135069	SW480_Bel_vs_SW480_Control	SW480_Bel	SW480_Control	29968	-2.02842	true	up_in_SW480_Control	0	1	383	417	523	3128	3645	3009
436	FADS3	392.845	2.48978	0.221404	11.2454	2.43921769852801e-29	1.06754936062641e-27	fatty acid desaturase 3	3995	ENSG00000221968	SW480_Bel_vs_SW480_Control	SW480_Bel	SW480_Control	3995	2.48978	true	up_in_SW480_Bel	1	0	441	1092	1167	308	285	242
437	JADE2	458.237	-3.74732	0.333265	-11.2443	2.47069571575954e-29	1.07885161666187e-27	jade family PHD finger 2	23338	ENSG00000043143	SW480_Bel_vs_SW480_Control	SW480_Bel	SW480_Control	23338	-3.74732	true	up_in_SW480_Control	0	1	35	58	56	1170	1219	1185
438	DERA	344.013	-2.33007	0.207295	-11.2404	2.58239261329909e-29	1.12505059011354e-27	deoxyribose-phosphate aldolase	51071	ENSG00000023697	SW480_Bel_vs_SW480_Control	SW480_Bel	SW480_Control	51071	-2.33007	true	up_in_SW480_Control	0	1	56	39	55	396	507	472
439	FAM136A	591.256	-2.80521	0.249658	-11.2362	2.7077756563718e-29	1.17698804270812e-27	family with sequence similarity 136 member A	84908	ENSG00000035141	SW480_Bel_vs_SW480_Control	SW480_Bel	SW480_Control	84908	-2.80521	true	up_in_SW480_Control	0	1	145	92	136	1561	1795	1497
440	AGO2	386.042	-1.59101	0.141729	-11.2257	3.04992418917658e-29	1.32269666767881e-27	argonaute RISC catalytic component 2	27161	ENSG00000123908	SW480_Bel_vs_SW480_Control	SW480_Bel	SW480_Control	27161	-1.59101	true	up_in_SW480_Control	0	1	119	79	135	582	633	603
441	HNRNPL	2508.49	-2.01056	0.179128	-11.2242	3.10324754071041e-29	1.34277028507565e-27	heterogeneous nuclear ribonucleoprotein L	3191	ENSG00000282947	SW480_Bel_vs_SW480_Control	SW480_Bel	SW480_Control	3191	-2.01056	true	up_in_SW480_Control	0	1	638	748	869	5465	6057	4956
442	ATP1A3	282.835	3.88117	0.34581	11.2234	3.12951992586614e-29	1.35107464310809e-27	ATPase Na+/K+ transporting subunit alpha 3	478	ENSG00000105409	SW480_Bel_vs_SW480_Control	SW480_Bel	SW480_Control	478	3.88117	true	up_in_SW480_Bel	1	0	570	1451	1592	157	159	110
443	ADCY3	512.755	-2.19458	0.195683	-11.215	3.44204089809872e-29	1.48264163470699e-27	adenylate cyclase 3	109	ENSG00000138031	SW480_Bel_vs_SW480_Control	SW480_Bel	SW480_Control	109	-2.19458	true	up_in_SW480_Control	0	1	126	147	168	1228	1206	1207
444	NPC1	841.458	1.76536	0.157445	11.2125	3.53869186028209e-29	1.52084049725006e-27	NPC intracellular cholesterol transporter 1	4864	ENSG00000141458	SW480_Bel_vs_SW480_Control	SW480_Bel	SW480_Control	4864	1.76536	true	up_in_SW480_Bel	1	0	1026	2204	2703	1010	1039	971
445	SSRP1	2953.94	-1.52982	0.136548	-11.2036	3.91643982032337e-29	1.6794045989081e-27	structure specific recognition protein 1	6749	ENSG00000149136	SW480_Bel_vs_SW480_Control	SW480_Bel	SW480_Control	6749	-1.52982	true	up_in_SW480_Control	0	1	1004	1136	1437	6246	6272	6074
446	BMPR1A	410.829	-1.58049	0.141082	-11.2026	3.95986418120371e-29	1.69421812344684e-27	bone morphogenetic protein receptor type 1A	657	ENSG00000107779	SW480_Bel_vs_SW480_Control	SW480_Bel	SW480_Control	657	-1.58049	true	up_in_SW480_Control	0	1	140	120	160	733	862	693
447	HIST2H2AC	1123.12	-2.36851	0.211458	-11.2008	4.03880074646526e-29	1.72412518666779e-27				SW480_Bel_vs_SW480_Control	SW480_Bel	SW480_Control		-2.36851	true	up_in_SW480_Control	0	1	170	147	262	1799	1653	1880
448	CMTM3	254.426	-1.84148	0.164531	-11.1923	4.445311830076e-29	1.89342500762299e-27	CKLF like MARVEL transmembrane domain containing 3	123920	ENSG00000140931	SW480_Bel_vs_SW480_Control	SW480_Bel	SW480_Control	123920	-1.84148	true	up_in_SW480_Control	0	1	113	105	129	795	788	681
449	SAMD4B	1058.44	1.91665	0.171327	11.187	4.71886206587173e-29	2.00546382942014e-27	sterile alpha motif domain containing 4B	55095	ENSG00000179134	SW480_Bel_vs_SW480_Control	SW480_Bel	SW480_Control	55095	1.91665	true	up_in_SW480_Bel	1	0	1327	2361	2628	1050	1025	878
450	IRAK1	1650.48	-3.12566	0.27949	-11.1835	4.91313580091947e-29	2.08338794118101e-27	interleukin 1 receptor associated kinase 1	3654	ENSG00000184216	SW480_Bel_vs_SW480_Control	SW480_Bel	SW480_Control	3654	-3.12566	true	up_in_SW480_Control	0	1	389	310	359	5598	5737	5843
451	PRKD2	624.36	2.06419	0.184593	11.1824	4.97445926727149e-29	2.10471467268458e-27	protein kinase D2	25865	ENSG00000105287	SW480_Bel_vs_SW480_Control	SW480_Bel	SW480_Control	25865	2.06419	true	up_in_SW480_Bel	1	0	1028	1441	1520	605	595	517
452	PPP2R3A	205.425	2.25275	0.201569	11.1761	5.33933350751654e-29	2.25409650421307e-27	protein phosphatase 2 regulatory subunit B''alpha	5523	ENSG00000073711	SW480_Bel_vs_SW480_Control	SW480_Bel	SW480_Control	5523	2.25275	true	up_in_SW480_Bel	1	0	166	330	310	95	128	79
453	MET	1468.05	-2.52712	0.226133	-11.1754	5.38297320792625e-29	2.26750319544479e-27	MET proto-oncogene, receptor tyrosine kinase	4233	ENSG00000105976	SW480_Bel_vs_SW480_Control	SW480_Bel	SW480_Control	4233	-2.52712	true	up_in_SW480_Control	0	1	296	202	322	2556	3079	3053
454	NCOA5	369.96	-1.61966	0.144993	-11.1707	5.67453173371877e-29	2.38505318376259e-27	nuclear receptor coactivator 5	57727	ENSG00000124160	SW480_Bel_vs_SW480_Control	SW480_Bel	SW480_Control	57727	-1.61966	true	up_in_SW480_Control	0	1	130	158	186	944	934	749
455	RAB37	118.14	4.28068	0.383339	11.1668	5.92555316946021e-29	2.48508583691516e-27	RAB37, member RAS oncogene family	326624	ENSG00000172794	SW480_Bel_vs_SW480_Control	SW480_Bel	SW480_Control	326624	4.28068	true	up_in_SW480_Bel	1	0	70	122	111	12	10	6
456	TCF12	921.172	-2.16544	0.193954	-11.1647	6.06946363143148e-29	2.53985756611789e-27	transcription factor 12	6938	ENSG00000140262	SW480_Bel_vs_SW480_Control	SW480_Bel	SW480_Control	6938	-2.16544	true	up_in_SW480_Control	0	1	210	195	240	1773	1861	1660
457	SH2D4A	208.327	-2.08843	0.187092	-11.1626	6.21710521950888e-29	2.59594752294679e-27	SH2 domain containing 4A	63898	ENSG00000104611	SW480_Bel_vs_SW480_Control	SW480_Bel	SW480_Control	63898	-2.08843	true	up_in_SW480_Control	0	1	53	63	54	392	489	433
458	APEX1	1213.87	-1.8896	0.169318	-11.1601	6.39199403725503e-29	2.66314476460481e-27	apurinic/apyrimidinic endodeoxyribonuclease 1	328	ENSG00000100823	SW480_Bel_vs_SW480_Control	SW480_Bel	SW480_Control	328	-1.8896	true	up_in_SW480_Control	0	1	377	299	349	2380	2584	2111
459	MRPL15	286.749	-1.94245	0.174095	-11.1574	6.5873775078493e-29	2.73856944672724e-27	mitochondrial ribosomal protein L15	29088	ENSG00000137547	SW480_Bel_vs_SW480_Control	SW480_Bel	SW480_Control	29088	-1.94245	true	up_in_SW480_Control	0	1	96	96	115	686	762	692
460	A2M	112.2	5.05931	0.453656	11.1523	6.97779004236664e-29	2.89456933887914e-27	alpha-2-macroglobulin	2	ENSG00000175899	SW480_Bel_vs_SW480_Control	SW480_Bel	SW480_Control	2	5.05931	true	up_in_SW480_Bel	1	0	207	281	184	11	21	6
461	UBQLN2	455.61	-1.62418	0.145697	-11.1477	7.34685370628106e-29	3.04105558401855e-27	ubiquilin 2	29978	ENSG00000188021	SW480_Bel_vs_SW480_Control	SW480_Bel	SW480_Control	29978	-1.62418	true	up_in_SW480_Control	0	1	146	152	221	964	979	924
462	MAP3K13	358.842	1.74503	0.156573	11.1451	7.56224170856979e-29	3.12343498447898e-27	mitogen-activated protein kinase kinase kinase 13	9175	ENSG00000073803	SW480_Bel_vs_SW480_Control	SW480_Bel	SW480_Control	9175	1.74503	true	up_in_SW480_Bel	1	0	409	699	926	370	410	287
463	HIST1H2BI	624.081	-2.77016	0.248721	-11.1376	8.22790556576316e-29	3.39103442777306e-27				SW480_Bel_vs_SW480_Control	SW480_Bel	SW480_Control		-2.77016	true	up_in_SW480_Control	0	1	49	49	80	663	672	818
464	U2AF2	1401.66	-2.01945	0.181348	-11.1358	8.40246244330398e-29	3.45551267980876e-27	U2 small nuclear RNA auxiliary factor 2	11338	ENSG00000063244	SW480_Bel_vs_SW480_Control	SW480_Bel	SW480_Control	11338	-2.01945	true	up_in_SW480_Control	0	1	369	411	515	3252	3220	3002
465	NPTN	818.276	1.90298	0.170918	11.1339	8.57724774708289e-29	3.51980734429754e-27	neuroplastin	27020	ENSG00000156642	SW480_Bel_vs_SW480_Control	SW480_Bel	SW480_Control	27020	1.90298	true	up_in_SW480_Bel	1	0	874	1561	1784	680	739	573
466	TFDP1	1056.85	-1.8107	0.162738	-11.1264	9.32770288479785e-29	3.81955421561615e-27	transcription factor Dp-1	7027	ENSG00000198176	SW480_Bel_vs_SW480_Control	SW480_Bel	SW480_Control	7027	-1.8107	true	up_in_SW480_Control	0	1	377	471	607	3036	3105	2972
467	MME	247.242	-3.81748	0.343185	-11.1237	9.62128196906029e-29	3.93133410136206e-27	membrane metalloendopeptidase	4311	ENSG00000196549	SW480_Bel_vs_SW480_Control	SW480_Bel	SW480_Control	4311	-3.81748	true	up_in_SW480_Control	0	1	30	15	41	736	816	642
468	IPO4	408.986	-1.7697	0.159097	-11.1234	9.65273570389781e-29	3.93575860473884e-27	importin 4	79711	ENSG00000285248	SW480_Bel_vs_SW480_Control	SW480_Bel	SW480_Control	79711	-1.7697	true	up_in_SW480_Control	0	1	148	171	211	1103	1010	1125
469	VPS13D	1216.04	1.44769	0.130152	11.123	9.69268087598933e-29	3.94361911461894e-27	vacuolar protein sorting 13 homolog D	55187	ENSG00000048707	SW480_Bel_vs_SW480_Control	SW480_Bel	SW480_Control	55187	1.44769	true	up_in_SW480_Bel	1	0	1043	1473	2001	1020	1106	812
470	CLIP2	1139.85	1.61423	0.145192	11.1179	1.02653766190655e-28	4.16774290734058e-27	CAP-Gly domain containing linker protein 2	7461	ENSG00000106665	SW480_Bel_vs_SW480_Control	SW480_Bel	SW480_Control	7461	1.61423	true	up_in_SW480_Bel	1	0	1223	2112	2369	1141	1121	1027
471	PCBP2	5414.64	-1.76368	0.158674	-11.1152	1.05852832342782e-28	4.28850052391712e-27	poly(rC) binding protein 2	5094	ENSG00000197111	SW480_Bel_vs_SW480_Control	SW480_Bel	SW480_Control	5094	-1.76368	true	up_in_SW480_Control	0	1	1398	1614	1917	10669	10510	9129
472	DNAJC1	358.207	1.79579	0.16157	11.1146	1.06542666108988e-28	4.30730329383838e-27	DnaJ heat shock protein family (Hsp40) member C1	64215	ENSG00000136770	SW480_Bel_vs_SW480_Control	SW480_Bel	SW480_Control	64215	1.79579	true	up_in_SW480_Bel	1	0	366	685	862	333	364	269
473	GOLGB1	1458.62	1.34127	0.120743	11.1085	1.14113362362911e-28	4.60361771798957e-27	golgin B1	2804	ENSG00000173230	SW480_Bel_vs_SW480_Control	SW480_Bel	SW480_Control	2804	1.34127	true	up_in_SW480_Bel	1	0	1218	1766	2222	1162	1409	1084
474	PRC1	744.112	-2.11941	0.190837	-11.1059	1.17464878345442e-28	4.72882871010067e-27	protein regulator of cytokinesis 1	9055	ENSG00000198901	SW480_Bel_vs_SW480_Control	SW480_Bel	SW480_Control	9055	-2.11941	true	up_in_SW480_Control	0	1	113	124	208	1110	1138	1170
475	MAN2A2	230.074	-1.98629	0.178917	-11.1017	1.23041199367374e-28	4.94288877121733e-27	mannosidase alpha class 2A member 2	4122	ENSG00000196547	SW480_Bel_vs_SW480_Control	SW480_Bel	SW480_Control	4122	-1.98629	true	up_in_SW480_Control	0	1	65	68	77	518	534	456
476	TPP1	1639.8	1.72452	0.155378	11.0988	1.27087346006325e-28	5.09470742960648e-27	tripeptidyl peptidase 1	1200	ENSG00000166340	SW480_Bel_vs_SW480_Control	SW480_Bel	SW480_Control	1200	1.72452	true	up_in_SW480_Bel	1	0	1641	1963	2675	1103	1230	1064
477	HNRNPA1	11997.3	-1.69699	0.152912	-11.0978	1.28592085522312e-28	5.14422259106239e-27	heterogeneous nuclear ribonucleoprotein A1	3178	ENSG00000135486	SW480_Bel_vs_SW480_Control	SW480_Bel	SW480_Control	3178	-1.69699	true	up_in_SW480_Control	0	1	3624	3110	4647	22178	23602	21417
478	PLIN2	591.987	-2.10289	0.189708	-11.0849	1.48574076418025e-28	5.9311517284702e-27	perilipin 2	123	ENSG00000147872	SW480_Bel_vs_SW480_Control	SW480_Bel	SW480_Control	123	-2.10289	true	up_in_SW480_Control	0	1	195	140	241	1387	1570	1538
479	ILF3-AS1	110.547	2.24532	0.202601	11.0825	1.52579480253343e-28	6.07833328224278e-27				SW480_Bel_vs_SW480_Control	SW480_Bel	SW480_Control		2.24532	true	up_in_SW480_Bel	1	0	154	244	274	76	103	74
480	NASP	1275.73	-1.7478	0.15782	-11.0747	1.66527146570268e-28	6.60638463794978e-27	nuclear autoantigenic sperm protein	4678	ENSG00000132780	SW480_Bel_vs_SW480_Control	SW480_Bel	SW480_Control	4678	-1.7478	true	up_in_SW480_Control	0	1	369	385	487	2499	2598	2448
481	NRXN2	102.873	6.63679	0.599274	11.0747	1.66406408333057e-28	6.60638463794978e-27	neurexin 2	9379	ENSG00000110076	SW480_Bel_vs_SW480_Control	SW480_Bel	SW480_Control	9379	6.63679	true	up_in_SW480_Bel	1	0	269	894	862	16	10	9
482	ADARB1	283.728	1.58717	0.143318	11.0745	1.66899758571111e-28	6.60742986110778e-27	adenosine deaminase RNA specific B1	104	ENSG00000197381	SW480_Bel_vs_SW480_Control	SW480_Bel	SW480_Control	104	1.58717	true	up_in_SW480_Bel	1	0	282	516	639	261	289	287
483	KIAA0226	424.232	1.84944	0.167096	11.0681	1.79077812260388e-28	7.07487124959156e-27				SW480_Bel_vs_SW480_Control	SW480_Bel	SW480_Control		1.84944	true	up_in_SW480_Bel	1	0	563	1038	1245	504	442	435
484	MST4	509.57	-2.19438	0.198273	-11.0675	1.80456489881625e-28	7.10476366093643e-27				SW480_Bel_vs_SW480_Control	SW480_Bel	SW480_Control		-2.19438	true	up_in_SW480_Control	0	1	116	99	134	880	1039	989
485	RRM1	1514.7	-1.7241	0.155782	-11.0674	1.80579099442101e-28	7.10476366093643e-27	ribonucleotide reductase catalytic subunit M1	6240	ENSG00000167325	SW480_Bel_vs_SW480_Control	SW480_Bel	SW480_Control	6240	-1.7241	true	up_in_SW480_Control	0	1	510	360	616	2776	3024	3139
486	TM7SF2	324.258	2.66703	0.240985	11.0672	1.80957173063368e-28	7.10498925184196e-27	transmembrane 7 superfamily member 2	7108	ENSG00000149809	SW480_Bel_vs_SW480_Control	SW480_Bel	SW480_Control	7108	2.66703	true	up_in_SW480_Bel	1	0	227	620	520	144	145	91
487	STAT3	913.432	1.96186	0.177369	11.0608	1.9427137591453e-28	7.61208705380096e-27	signal transducer and activator of transcription 3	6774	ENSG00000168610	SW480_Bel_vs_SW480_Control	SW480_Bel	SW480_Control	6774	1.96186	true	up_in_SW480_Bel	1	0	1313	2437	2313	1015	934	819
488	CNOT1	4759.56	-1.05271	0.095216	-11.0561	2.04896208302776e-28	8.01194558777373e-27	CCR4-NOT transcription complex subunit 1	23019	ENSG00000125107	SW480_Bel_vs_SW480_Control	SW480_Bel	SW480_Control	23019	-1.05271	true	up_in_SW480_Control	0	1	1436	1481	2199	6163	6742	6133
489	LPPR2	113.052	3.3385	0.302271	11.0447	2.32457824093724e-28	9.07108425226266e-27				SW480_Bel_vs_SW480_Control	SW480_Bel	SW480_Control		3.3385	true	up_in_SW480_Bel	1	0	143	287	347	47	57	31
490	YBX1	5610.63	-1.49703	0.135658	-11.0354	2.57995707901602e-28	1.00470899962824e-26	Y-box binding protein 1	4904	ENSG00000065978	SW480_Bel_vs_SW480_Control	SW480_Bel	SW480_Control	4904	-1.49703	true	up_in_SW480_Control	0	1	1994	2060	2803	11406	12381	11175
491	BRIP1	281.099	-2.22083	0.201276	-11.0338	2.62646887967625e-28	1.01872294032972e-26	BRCA1 interacting protein C-terminal helicase 1	83990	ENSG00000136492	SW480_Bel_vs_SW480_Control	SW480_Bel	SW480_Control	83990	-2.22083	true	up_in_SW480_Control	0	1	67	54	81	481	588	630
492	SNX19	1075.54	1.51011	0.136863	11.0338	2.62662030522074e-28	1.01872294032972e-26	sorting nexin 19	399979	ENSG00000120451	SW480_Bel_vs_SW480_Control	SW480_Bel	SW480_Control	399979	1.51011	true	up_in_SW480_Bel	1	0	894	1904	1997	1001	1022	926
493	ASAP3	155.188	3.22252	0.292089	11.0327	2.65821879676224e-28	1.02888704015856e-26	ArfGAP with SH3 domain, ankyrin repeat and PH domain 3	55616	ENSG00000282854	SW480_Bel_vs_SW480_Control	SW480_Bel	SW480_Control	55616	3.22252	true	up_in_SW480_Bel	1	0	166	272	273	43	59	35
494	SYNGAP1	227.947	1.78031	0.16143	11.0283	2.7897459445351e-28	1.07760996181414e-26	synaptic Ras GTPase activating protein 1	8831	ENSG00000227460	SW480_Bel_vs_SW480_Control	SW480_Bel	SW480_Control	8831	1.78031	true	up_in_SW480_Bel	1	0	212	317	345	164	164	128
495	TRIP13	347.884	-2.13782	0.193877	-11.0267	2.84123383968849e-28	1.09528129553405e-26	thyroid hormone receptor interactor 13	9319	ENSG00000071539	SW480_Bel_vs_SW480_Control	SW480_Bel	SW480_Control	9319	-2.13782	true	up_in_SW480_Control	0	1	72	93	155	854	824	798
496	TPPP	115.58	3.98026	0.360982	11.0262	2.85645932738735e-28	1.09893058236301e-26	tubulin polymerization promoting protein	11076	ENSG00000171368	SW480_Bel_vs_SW480_Control	SW480_Bel	SW480_Control	11076	3.98026	true	up_in_SW480_Bel	1	0	235	560	678	64	43	53
497	TXNRD2	124.327	-3.2798	0.297486	-11.025	2.89419361798569e-28	1.11120729614493e-26	thioredoxin reductase 2	10587	ENSG00000184470	SW480_Bel_vs_SW480_Control	SW480_Bel	SW480_Control	10587	-3.2798	true	up_in_SW480_Control	0	1	13	14	16	285	248	219
498	LGR6	178.223	-2.57439	0.233619	-11.0196	3.07443570860928e-28	1.17803980304583e-26	leucine rich repeat containing G protein-coupled receptor 6	59352	ENSG00000133067	SW480_Bel_vs_SW480_Control	SW480_Bel	SW480_Control	59352	-2.57439	true	up_in_SW480_Control	0	1	22	32	54	417	371	346
499	ST13	2360.53	-1.14456	0.103923	-11.0135	3.29074812551552e-28	1.25839791044263e-26	ST13 Hsp70 interacting protein	6767	ENSG00000100380	SW480_Bel_vs_SW480_Control	SW480_Bel	SW480_Control	6767	-1.14456	true	up_in_SW480_Control	0	1	802	701	986	3454	3454	3116
500	MAFK	309.404	1.79996	0.163448	11.0125	3.32771150977028e-28	1.26998782058873e-26	MAF bZIP transcription factor K	7975	ENSG00000198517	SW480_Bel_vs_SW480_Control	SW480_Bel	SW480_Control	7975	1.79996	true	up_in_SW480_Bel	1	0	381	607	752	289	295	296
501	HSPA5	6048.92	1.52076	0.138098	11.0121	3.34046197067078e-28	1.27230928791097e-26	heat shock protein family A (Hsp70) member 5	3309	ENSG00000044574	SW480_Bel_vs_SW480_Control	SW480_Bel	SW480_Control	3309	1.52076	true	up_in_SW480_Bel	1	0	6261	12856	16304	7230	7394	6736
502	SEZ6L2	555.761	2.41132	0.219097	11.0057	3.58638231383073e-28	1.36325393052825e-26	seizure related 6 homolog like 2	26470	ENSG00000174938	SW480_Bel_vs_SW480_Control	SW480_Bel	SW480_Control	26470	2.41132	true	up_in_SW480_Bel	1	0	519	815	764	271	235	204
503	SMARCB1	653.985	-1.91334	0.173883	-11.0036	3.66976215758336e-28	1.39217497994047e-26	SWI/SNF related, matrix associated, actin dependent regulator of chromatin, subfamily b, member 1	6598	ENSG00000275837	SW480_Bel_vs_SW480_Control	SW480_Bel	SW480_Control	6598	-1.91334	true	up_in_SW480_Control	0	1	176	215	244	1427	1538	1353
504	NCS1	256.88	-2.81539	0.255937	-11.0003	3.80719603158027e-28	1.44144671973442e-26	neuronal calcium sensor 1	23413	ENSG00000107130	SW480_Bel_vs_SW480_Control	SW480_Bel	SW480_Control	23413	-2.81539	true	up_in_SW480_Control	0	1	59	55	63	760	708	798
505	PPP2R5B	86.562	3.05303	0.277626	10.9969	3.95400578568409e-28	1.49406610697869e-26	protein phosphatase 2 regulatory subunit B'beta	5526	ENSG00000068971	SW480_Bel_vs_SW480_Control	SW480_Bel	SW480_Control	5526	3.05303	true	up_in_SW480_Bel	1	0	151	319	358	64	75	37
506	SYTL2	402.534	4.56754	0.415552	10.9915	4.19921056846862e-28	1.58358371674937e-26	synaptotagmin like 2	54843	ENSG00000137501	SW480_Bel_vs_SW480_Control	SW480_Bel	SW480_Control	54843	4.56754	true	up_in_SW480_Bel	1	0	164	235	229	14	20	14
507	SYT7	307.453	3.32885	0.302919	10.9892	4.30627116038702e-28	1.62075475902377e-26	synaptotagmin 7	9066	ENSG00000011347	SW480_Bel_vs_SW480_Control	SW480_Bel	SW480_Control	9066	3.32885	true	up_in_SW480_Bel	1	0	69	127	138	25	21	13
508	RP11-362F19.1	131.518	3.50177	0.318803	10.9841	4.55730254351685e-28	1.71185919557852e-26				SW480_Bel_vs_SW480_Control	SW480_Bel	SW480_Control		3.50177	true	up_in_SW480_Bel	1	0	214	709	782	94	95	69
509	HELZ2	417.275	2.58047	0.234937	10.9837	4.5788295604058e-28	1.71656631967905e-26	helicase with zinc finger 2	85441	ENSG00000130589	SW480_Bel_vs_SW480_Control	SW480_Bel	SW480_Control	85441	2.58047	true	up_in_SW480_Bel	1	0	559	1589	2044	438	380	372
510	SLC38A1	3455.07	-3.16722	0.288501	-10.9782	4.86485240721672e-28	1.82021791440215e-26	solute carrier family 38 member 1	81539	ENSG00000111371	SW480_Bel_vs_SW480_Control	SW480_Bel	SW480_Control	81539	-3.16722	true	up_in_SW480_Control	0	1	646	329	422	7405	9380	7469
511	BAZ1A	501.412	-2.36938	0.215991	-10.9698	5.3403158133388e-28	1.99420560372076e-26	bromodomain adjacent to zinc finger domain 1A	11177	ENSG00000198604	SW480_Bel_vs_SW480_Control	SW480_Bel	SW480_Control	11177	-2.36938	true	up_in_SW480_Control	0	1	117	146	203	1278	1420	1565
512	STAT6	423.098	-2.45177	0.223506	-10.9696	5.35127536779962e-28	1.99439524547563e-26	signal transducer and activator of transcription 6	6778	ENSG00000166888	SW480_Bel_vs_SW480_Control	SW480_Bel	SW480_Control	6778	-2.45177	true	up_in_SW480_Control	0	1	97	88	72	860	893	864
513	MAP3K14	152.192	2.54454	0.231988	10.9684	5.42007689761683e-28	2.01609955868079e-26	mitogen-activated protein kinase kinase kinase 14	9020	ENSG00000282637	SW480_Bel_vs_SW480_Control	SW480_Bel	SW480_Control	9020	2.54454	true	up_in_SW480_Bel	1	0	211	568	517	124	121	141
514	SYT1	943.686	-1.51862	0.138468	-10.9673	5.48643646483168e-28	2.0368128525665e-26	synaptotagmin 1	6857	ENSG00000067715	SW480_Bel_vs_SW480_Control	SW480_Bel	SW480_Control	6857	-1.51862	true	up_in_SW480_Control	0	1	369	399	464	1985	2296	2126
515	GPRC5C	387.93	-3.21567	0.293229	-10.9664	5.54254642399603e-28	2.05364797791636e-26	G protein-coupled receptor class C group 5 member C	55890	ENSG00000170412	SW480_Bel_vs_SW480_Control	SW480_Bel	SW480_Control	55890	-3.21567	true	up_in_SW480_Control	0	1	83	48	45	1187	1211	754
516	HNRNPK	4085.51	-1.53044	0.139722	-10.9534	6.39671954216025e-28	2.36554655626942e-26	heterogeneous nuclear ribonucleoprotein K	3190	ENSG00000165119	SW480_Bel_vs_SW480_Control	SW480_Bel	SW480_Control	3190	-1.53044	true	up_in_SW480_Control	0	1	1625	1671	1938	9127	9869	8663
517	CYB5B	2799.51	-1.74758	0.159581	-10.9511	6.56575121522977e-28	2.4233590848939e-26	cytochrome b5 type B	80777	ENSG00000103018	SW480_Bel_vs_SW480_Control	SW480_Bel	SW480_Control	80777	-1.74758	true	up_in_SW480_Control	0	1	874	768	1105	5808	6153	4892
518	CLEC16A	590.835	1.95307	0.178404	10.9474	6.83472854581443e-28	2.51776621836353e-26	C-type lectin domain containing 16A	23274	ENSG00000038532	SW480_Bel_vs_SW480_Control	SW480_Bel	SW480_Control	23274	1.95307	true	up_in_SW480_Bel	1	0	561	1076	1265	476	469	370
519	HTR7P1	113.432	3.60409	0.329255	10.9462	6.92960685853832e-28	2.54779880683291e-26	5-hydroxytryptamine receptor 7 pseudogene 1	93164	ENSG00000183935	SW480_Bel_vs_SW480_Control	SW480_Bel	SW480_Control	93164	3.60409	true	up_in_SW480_Bel	1	0	165	319	345	47	39	34
520	RYBP	387.167	1.47427	0.134847	10.9329	8.02218773608754e-28	2.94383435346197e-26	RING1 and YY1 binding protein	23429	ENSG00000163602	SW480_Bel_vs_SW480_Control	SW480_Bel	SW480_Control	23429	1.47427	true	up_in_SW480_Bel	1	0	556	699	935	474	504	429
521	RGP1	608.001	1.5923	0.145754	10.9246	8.7967796035504e-28	3.22188384635218e-26	RGP1 homolog, RAB6A GEF complex partner 1	9827	ENSG00000107185	SW480_Bel_vs_SW480_Control	SW480_Bel	SW480_Control	9827	1.5923	true	up_in_SW480_Bel	1	0	934	1473	1549	894	796	656
522	ZNF710	109.133	-3.0923	0.283086	-10.9236	8.8940312171965e-28	3.25126252273072e-26	zinc finger protein 710	374655	ENSG00000140548	SW480_Bel_vs_SW480_Control	SW480_Bel	SW480_Control	374655	-3.0923	true	up_in_SW480_Control	0	1	18	11	16	223	239	232
523	NFIC	464.12	-1.82807	0.167419	-10.9192	9.3352133151412e-28	3.40601415830831e-26	nuclear factor I C	4782	ENSG00000141905	SW480_Bel_vs_SW480_Control	SW480_Bel	SW480_Control	4782	-1.82807	true	up_in_SW480_Control	0	1	206	162	182	1228	1131	1246
524	RARA	458.808	1.67214	0.153151	10.9182	9.43297252614961e-28	3.4351141554196e-26	retinoic acid receptor alpha	5914	ENSG00000131759	SW480_Bel_vs_SW480_Control	SW480_Bel	SW480_Control	5914	1.67214	true	up_in_SW480_Bel	1	0	633	1148	1188	567	588	497
525	GBA	537.936	2.12103	0.194327	10.9147	9.80251533920864e-28	3.56288757529103e-26	glucosylceramidase beta	2629	ENSG00000262446	SW480_Bel_vs_SW480_Control	SW480_Bel	SW480_Control	2629	2.12103	true	up_in_SW480_Bel	1	0	540	642	636	248	258	256
526	UFC1	291.306	-3.43043	0.314525	-10.9067	1.07096429705859e-27	3.88519785484259e-26	ubiquitin-fold modifier conjugating enzyme 1	51506	ENSG00000143222	SW480_Bel_vs_SW480_Control	SW480_Bel	SW480_Control	51506	-3.43043	true	up_in_SW480_Control	0	1	27	29	38	626	614	582
527	BCAM	1286.23	1.96237	0.17996	10.9045	1.09720275680851e-27	3.97283168983302e-26	basal cell adhesion molecule (Lutheran blood group)	4059	ENSG00000187244	SW480_Bel_vs_SW480_Control	SW480_Bel	SW480_Control	4059	1.96237	true	up_in_SW480_Bel	1	0	1141	1588	1443	750	643	555
528	HMGB2	1055.02	-2.62783	0.24102	-10.903	1.1156661531372e-27	4.03203438147048e-26	high mobility group box 2	3148	ENSG00000164104	SW480_Bel_vs_SW480_Control	SW480_Bel	SW480_Control	3148	-2.62783	true	up_in_SW480_Control	0	1	183	176	253	2303	2192	2316
529	PAICS	2766.84	-1.57725	0.144679	-10.9017	1.13076085660394e-27	4.0788617515532e-26	phosphoribosylaminoimidazole carboxylase and phosphoribosylaminoimidazolesuccinocarboxamide synthase	10606	ENSG00000128050	SW480_Bel_vs_SW480_Control	SW480_Bel	SW480_Control	10606	-1.57725	true	up_in_SW480_Control	0	1	1036	962	1369	5859	6283	6062
530	MGEA5	1520.47	1.66707	0.152926	10.9011	1.13861688356879e-27	4.09945044759617e-26				SW480_Bel_vs_SW480_Control	SW480_Bel	SW480_Control		1.66707	true	up_in_SW480_Bel	1	0	1695	2762	3743	1482	1735	1316
531	TOR1A	171.843	-2.96486	0.271985	-10.9008	1.14204630390988e-27	4.10405415653642e-26	torsin family 1 member A	1861	ENSG00000136827	SW480_Bel_vs_SW480_Control	SW480_Bel	SW480_Control	1861	-2.96486	true	up_in_SW480_Control	0	1	31	32	36	466	519	420
532	EXOSC6	442.148	-1.95952	0.17978	-10.8996	1.15806493639855e-27	4.15379607450322e-26	exosome component 6	118460	ENSG00000223496	SW480_Bel_vs_SW480_Control	SW480_Bel	SW480_Control	118460	-1.95952	true	up_in_SW480_Control	0	1	88	108	140	776	747	806
533	UBTF	649.572	-2.35521	0.216137	-10.8969	1.19308435328803e-27	4.27137629070212e-26	upstream binding transcription factor	7343	ENSG00000108312	SW480_Bel_vs_SW480_Control	SW480_Bel	SW480_Control	7343	-2.35521	true	up_in_SW480_Control	0	1	177	176	170	1659	1719	1566
534	CHD1L	517.673	-1.28648	0.118096	-10.8935	1.23836699555991e-27	4.42519082570677e-26	chromodomain helicase DNA binding protein 1 like	9557	ENSG00000131778	SW480_Bel_vs_SW480_Control	SW480_Bel	SW480_Control	9557	-1.28648	true	up_in_SW480_Control	0	1	170	144	192	700	776	760
535	GPRIN1	436.376	2.02498	0.185966	10.889	1.30102299862619e-27	4.6403964223897e-26	G protein regulated inducer of neurite outgrowth 1	114787	ENSG00000169258	SW480_Bel_vs_SW480_Control	SW480_Bel	SW480_Control	114787	2.02498	true	up_in_SW480_Bel	1	0	638	1369	1615	489	511	540
536	BLVRB	277.841	2.13741	0.196342	10.8862	1.34177490865055e-27	4.77681880725181e-26	biliverdin reductase B	645	ENSG00000090013	SW480_Bel_vs_SW480_Control	SW480_Bel	SW480_Control	645	2.13741	true	up_in_SW480_Bel	1	0	242	256	316	124	116	96
537	SVIL	534.36	-1.69656	0.15585	-10.8859	1.34622544594205e-27	4.78373816749835e-26	supervillin	6840	ENSG00000197321	SW480_Bel_vs_SW480_Control	SW480_Bel	SW480_Control	6840	-1.69656	true	up_in_SW480_Control	0	1	142	120	185	814	856	938
538	TGFB1	916.414	2.12836	0.195552	10.8839	1.37617793570996e-27	4.88108315412963e-26	transforming growth factor beta 1	7040	ENSG00000105329	SW480_Bel_vs_SW480_Control	SW480_Bel	SW480_Control	7040	2.12836	true	up_in_SW480_Bel	1	0	1712	3464	4013	1419	1343	925
539	SRSF1	2516.68	-1.32277	0.121551	-10.8824	1.39782032955953e-27	4.94864703685621e-26	serine and arginine rich splicing factor 1	6426	ENSG00000136450	SW480_Bel_vs_SW480_Control	SW480_Bel	SW480_Control	6426	-1.32277	true	up_in_SW480_Control	0	1	1049	997	1187	4870	5073	4866
540	BTF3	2657.22	-1.48935	0.136861	-10.8822	1.40070542821062e-27	4.94967795946577e-26	basic transcription factor 3	689	ENSG00000145741	SW480_Bel_vs_SW480_Control	SW480_Bel	SW480_Control	689	-1.48935	true	up_in_SW480_Control	0	1	865	878	1250	5201	5461	4514
541	NEK6	312.408	-2.95123	0.27125	-10.8801	1.43371560059414e-27	5.05696138457252e-26	NIMA related kinase 6	10783	ENSG00000119408	SW480_Bel_vs_SW480_Control	SW480_Bel	SW480_Control	10783	-2.95123	true	up_in_SW480_Control	0	1	50	40	45	608	647	663
542	PPM1J	51.7153	4.32397	0.39762	10.8746	1.52255336764296e-27	5.36039914416291e-26	protein phosphatase, Mg2+/Mn2+ dependent 1J	333926	ENSG00000155367	SW480_Bel_vs_SW480_Control	SW480_Bel	SW480_Control	333926	4.32397	true	up_in_SW480_Bel	1	0	53	80	106	8	3	10
543	DESI1	378.212	-1.51311	0.13915	-10.874	1.53384747400704e-27	5.39021685064499e-26	desumoylating isopeptidase 1	27351	ENSG00000100418	SW480_Bel_vs_SW480_Control	SW480_Bel	SW480_Control	27351	-1.51311	true	up_in_SW480_Control	0	1	135	177	203	867	916	853
544	RLTPR	105.764	-2.48327	0.228418	-10.8716	1.57393085377251e-27	5.52090966023658e-26				SW480_Bel_vs_SW480_Control	SW480_Bel	SW480_Control		-2.48327	true	up_in_SW480_Control	0	1	18	31	34	282	295	252
545	OXCT1	154.678	-3.42329	0.314992	-10.8679	1.64015506621669e-27	5.7321316801368e-26	3-oxoacid CoA-transferase 1	5019	ENSG00000083720	SW480_Bel_vs_SW480_Control	SW480_Bel	SW480_Control	5019	-3.42329	true	up_in_SW480_Control	0	1	21	26	29	455	444	557
546	SH3PXD2B	685.993	2.33719	0.215054	10.8679	1.63889158830021e-27	5.7321316801368e-26	SH3 and PX domains 2B	285590	ENSG00000174705	SW480_Bel_vs_SW480_Control	SW480_Bel	SW480_Control	285590	2.33719	true	up_in_SW480_Bel	1	0	954	2008	2322	623	547	639
547	LGR5	145.829	-3.48635	0.321062	-10.8588	1.81125486950567e-27	6.31853115537609e-26	leucine rich repeat containing G protein-coupled receptor 5	8549	ENSG00000139292	SW480_Bel_vs_SW480_Control	SW480_Bel	SW480_Control	8549	-3.48635	true	up_in_SW480_Control	0	1	10	7	28	298	271	312
548	DUSP10	36.232	5.27544	0.485942	10.8561	1.86548575641959e-27	6.49583927080267e-26	dual specificity phosphatase 10	11221	ENSG00000143507	SW480_Bel_vs_SW480_Control	SW480_Bel	SW480_Control	11221	5.27544	true	up_in_SW480_Bel	1	0	66	196	211	5	8	8
549	ARNT2	287.355	-1.99408	0.183688	-10.8558	1.87167222754963e-27	6.50550991732279e-26	aryl hydrocarbon receptor nuclear translocator 2	9915	ENSG00000172379	SW480_Bel_vs_SW480_Control	SW480_Bel	SW480_Control	9915	-1.99408	true	up_in_SW480_Control	0	1	83	76	104	635	646	613
550	FAM118A	411.619	1.3687	0.126151	10.8497	2.00046916864563e-27	6.94053685019926e-26	family with sequence similarity 118 member A	55007	ENSG00000100376	SW480_Bel_vs_SW480_Control	SW480_Bel	SW480_Control	55007	1.3687	true	up_in_SW480_Bel	1	0	359	470	580	325	345	306
551	KEAP1	311.214	-2.49407	0.229971	-10.8452	2.10225497700148e-27	7.2804409203525e-26	kelch like ECH associated protein 1	9817	ENSG00000079999	SW480_Bel_vs_SW480_Control	SW480_Bel	SW480_Control	9817	-2.49407	true	up_in_SW480_Control	0	1	88	85	93	990	1012	755
552	HIST1H2BN	568.477	-1.92987	0.178022	-10.8407	2.20852411833706e-27	7.63461181632387e-26				SW480_Bel_vs_SW480_Control	SW480_Bel	SW480_Control		-1.92987	true	up_in_SW480_Control	0	1	123	129	158	909	929	980
553	NR4A1	697.889	4.63076	0.427252	10.8385	2.26225106393668e-27	7.80619797505239e-26	nuclear receptor subfamily 4 group A member 1	3164	ENSG00000123358	SW480_Bel_vs_SW480_Control	SW480_Bel	SW480_Control	3164	4.63076	true	up_in_SW480_Bel	1	0	1201	2624	3258	188	185	124
554	DUSP1	753.58	2.66836	0.246215	10.8375	2.2853814532785e-27	7.87177777824193e-26	dual specificity phosphatase 1	1843	ENSG00000120129	SW480_Bel_vs_SW480_Control	SW480_Bel	SW480_Control	1843	2.66836	true	up_in_SW480_Bel	1	0	852	2562	2808	580	616	486
555	KCTD15	106.571	-4.63302	0.427614	-10.8346	2.36024832482909e-27	8.1150015377277e-26	potassium channel tetramerization domain containing 15	79047	ENSG00000153885	SW480_Bel_vs_SW480_Control	SW480_Bel	SW480_Control	79047	-4.63302	true	up_in_SW480_Control	0	1	12	13	5	491	540	363
556	HAS3	321.682	-3.35873	0.310011	-10.8342	2.3697062280359e-27	8.13286587111171e-26	hyaluronan synthase 3	3038	ENSG00000103044	SW480_Bel_vs_SW480_Control	SW480_Bel	SW480_Control	3038	-3.35873	true	up_in_SW480_Control	0	1	27	20	39	428	460	677
557	HNRNPH3	1057.3	-1.86552	0.172246	-10.8306	2.46648796324805e-27	8.44982465254924e-26	heterogeneous nuclear ribonucleoprotein H3	3189	ENSG00000096746	SW480_Bel_vs_SW480_Control	SW480_Bel	SW480_Control	3189	-1.86552	true	up_in_SW480_Control	0	1	280	195	295	1644	1690	1812
558	SIK2	878.496	1.69896	0.156875	10.83	2.48141915121488e-27	8.48574197911868e-26	salt inducible kinase 2	23235	ENSG00000170145	SW480_Bel_vs_SW480_Control	SW480_Bel	SW480_Control	23235	1.69896	true	up_in_SW480_Bel	1	0	974	1705	1723	815	806	784
559	GPX3	299.304	3.6415	0.336278	10.8288	2.51333369558938e-27	8.57950511256467e-26	glutathione peroxidase 3	2878	ENSG00000211445	SW480_Bel_vs_SW480_Control	SW480_Bel	SW480_Control	2878	3.6415	true	up_in_SW480_Bel	1	0	316	499	519	71	64	56
560	MLKL	161.555	-3.63935	0.336107	-10.8279	2.53774617417733e-27	8.64737008850927e-26	mixed lineage kinase domain like pseudokinase	197259	ENSG00000168404	SW480_Bel_vs_SW480_Control	SW480_Bel	SW480_Control	197259	-3.63935	true	up_in_SW480_Control	0	1	28	20	17	464	460	575
561	LINC00883	43.9443	3.00939	0.278029	10.824	2.64934673700869e-27	9.01155694039211e-26				SW480_Bel_vs_SW480_Control	SW480_Bel	SW480_Control		3.00939	true	up_in_SW480_Bel	1	0	91	120	154	26	31	24
562	NAP1L1	3145.14	-2.4594	0.227259	-10.822	2.7075388145745e-27	9.19310598927235e-26	nucleosome assembly protein 1 like 1	4673	ENSG00000187109	SW480_Bel_vs_SW480_Control	SW480_Bel	SW480_Control	4673	-2.4594	true	up_in_SW480_Control	0	1	702	500	754	6416	7337	6160
563	TOP1MT	337.463	-2.0756	0.191854	-10.8186	2.80945892780013e-27	9.52221940679967e-26	DNA topoisomerase I mitochondrial	116447	ENSG00000184428	SW480_Bel_vs_SW480_Control	SW480_Bel	SW480_Control	116447	-2.0756	true	up_in_SW480_Control	0	1	72	93	124	709	719	737
564	COL26A1	137.754	3.63016	0.335614	10.8165	2.87650705974165e-27	9.73218221879257e-26	collagen type XXVI alpha 1 chain	136227	ENSG00000160963	SW480_Bel_vs_SW480_Control	SW480_Bel	SW480_Control	136227	3.63016	true	up_in_SW480_Bel	1	0	158	416	425	56	44	40
565	CDKAL1	605.672	-2.80617	0.259447	-10.816	2.89193525097424e-27	9.76706344408682e-26	CDK5 regulatory subunit associated protein 1 like 1	54901	ENSG00000145996	SW480_Bel_vs_SW480_Control	SW480_Bel	SW480_Control	54901	-2.80617	true	up_in_SW480_Control	0	1	129	116	128	1572	1686	1556
566	KDM1A	1636.6	-1.37211	0.126923	-10.8106	3.06768729418447e-27	1.034233373633e-25	lysine demethylase 1A	23028	ENSG00000004487	SW480_Bel_vs_SW480_Control	SW480_Bel	SW480_Control	23028	-1.37211	true	up_in_SW480_Control	0	1	595	578	716	3053	3033	2826
567	KRT80	692.042	-2.4208	0.224196	-10.7977	3.53054134650942e-27	1.18817971735613e-25	keratin 80	144501	ENSG00000167767	SW480_Bel_vs_SW480_Control	SW480_Bel	SW480_Control	144501	-2.4208	true	up_in_SW480_Control	0	1	119	167	261	1586	1689	1835
568	RPL10	9802.56	-1.9056	0.176517	-10.7956	3.61266547990423e-27	1.21367751210444e-25	ribosomal protein L10	6134	ENSG00000147403	SW480_Bel_vs_SW480_Control	SW480_Bel	SW480_Control	6134	-1.9056	true	up_in_SW480_Control	0	1	2808	2972	4948	24621	25701	21188
569	EVPL	92.7323	-3.38236	0.313348	-10.7943	3.66330803093131e-27	1.22852801135732e-25	envoplakin	2125	ENSG00000167880	SW480_Bel_vs_SW480_Control	SW480_Bel	SW480_Control	2125	-3.38236	true	up_in_SW480_Control	0	1	16	17	33	378	402	433
570	DLX4	123.614	4.75512	0.440746	10.7888	3.88845509399743e-27	1.29946585120243e-25	distal-less homeobox 4	1748	ENSG00000108813	SW480_Bel_vs_SW480_Control	SW480_Bel	SW480_Control	1748	4.75512	true	up_in_SW480_Bel	1	0	89	129	123	11	10	2
571	KIF23	494.584	-1.61148	0.149364	-10.7889	3.88290930805501e-27	1.29946585120243e-25	kinesin family member 23	9493	ENSG00000137807	SW480_Bel_vs_SW480_Control	SW480_Bel	SW480_Control	9493	-1.61148	true	up_in_SW480_Control	0	1	144	125	188	825	861	834
572	DHRSX	160.785	-2.7163	0.251812	-10.787	3.96513130738018e-27	1.32277334978022e-25	dehydrogenase/reductase X-linked	207063	ENSG00000169084	SW480_Bel_vs_SW480_Control	SW480_Bel	SW480_Control	207063	-2.7163	true	up_in_SW480_Control	0	1	21	18	22	267	248	210
573	BMF	802.529	3.14678	0.291817	10.7834	4.12353273558926e-27	1.37321556126552e-25	Bcl2 modifying factor	90427	ENSG00000104081	SW480_Bel_vs_SW480_Control	SW480_Bel	SW480_Control	90427	3.14678	true	up_in_SW480_Bel	1	0	303	340	393	83	91	41
574	PRAF2	238.25	2.82707	0.262338	10.7764	4.44789263773172e-27	1.47865308908008e-25	PRA1 domain family member 2	11230	ENSG00000243279	SW480_Bel_vs_SW480_Control	SW480_Bel	SW480_Control	11230	2.82707	true	up_in_SW480_Bel	1	0	529	659	729	173	162	153
575	PRDX2	773.707	-2.46363	0.228619	-10.7761	4.46233813078247e-27	1.4808754123755e-25	peroxiredoxin 2	7001	ENSG00000167815	SW480_Bel_vs_SW480_Control	SW480_Bel	SW480_Control	7001	-2.46363	true	up_in_SW480_Control	0	1	166	177	201	1825	1982	1669
576	ANO10	195.141	1.64756	0.15292	10.774	4.56754778771934e-27	1.51315880009133e-25	anoctamin 10	55129	ENSG00000160746	SW480_Bel_vs_SW480_Control	SW480_Bel	SW480_Control	55129	1.64756	true	up_in_SW480_Bel	1	0	190	303	344	159	166	150
577	ITPA	245.811	-2.13991	0.198646	-10.7724	4.64538633640183e-27	1.53491727647058e-25	inosine triphosphatase	3704	ENSG00000125877	SW480_Bel_vs_SW480_Control	SW480_Bel	SW480_Control	3704	-2.13991	true	up_in_SW480_Control	0	1	80	72	90	684	662	596
578	JADE3	370.008	-1.42429	0.132217	-10.7724	4.64931446284455e-27	1.53491727647058e-25	jade family PHD finger 3	9767	ENSG00000102221	SW480_Bel_vs_SW480_Control	SW480_Bel	SW480_Control	9767	-1.42429	true	up_in_SW480_Control	0	1	128	165	171	727	821	700
579	PNPLA7	60.401	3.48083	0.323185	10.7704	4.749711644218e-27	1.56535401718425e-25	patatin like phospholipase domain containing 7	375775	ENSG00000130653	SW480_Bel_vs_SW480_Control	SW480_Bel	SW480_Control	375775	3.48083	true	up_in_SW480_Bel	1	0	146	220	239	36	45	17
580	FLNC	1336.42	4.80087	0.445767	10.7699	4.77404742865521e-27	1.57066160402756e-25	filamin C	2318	ENSG00000128591	SW480_Bel_vs_SW480_Control	SW480_Bel	SW480_Control	2318	4.80087	true	up_in_SW480_Bel	1	0	1249	4961	7230	312	255	234
581	HMGN2	1577.11	-2.12353	0.197281	-10.7639	5.09395280115159e-27	1.67302594408906e-25	high mobility group nucleosomal binding domain 2	3151	ENSG00000198830	SW480_Bel_vs_SW480_Control	SW480_Bel	SW480_Control	3151	-2.12353	true	up_in_SW480_Control	0	1	392	531	837	4344	5015	4110
582	P4HTM	97.6654	-3.24646	0.301616	-10.7636	5.11513963800963e-27	1.67709784488831e-25	prolyl 4-hydroxylase, transmembrane	54681	ENSG00000178467	SW480_Bel_vs_SW480_Control	SW480_Bel	SW480_Control	54681	-3.24646	true	up_in_SW480_Control	0	1	15	13	14	224	265	233
583	HIST1H2BF	691.442	-2.63065	0.244462	-10.761	5.26013454188943e-27	1.72167902793026e-25				SW480_Bel_vs_SW480_Control	SW480_Bel	SW480_Control		-2.63065	true	up_in_SW480_Control	0	1	76	128	107	1211	1133	1119
584	L1CAM	560.895	2.01898	0.187625	10.7607	5.27392555627372e-27	1.72323711412355e-25	L1 cell adhesion molecule	3897	ENSG00000198910	SW480_Bel_vs_SW480_Control	SW480_Bel	SW480_Control	3897	2.01898	true	up_in_SW480_Bel	1	0	736	1037	1317	507	459	389
585	GEM	48.6879	3.83487	0.356401	10.76	5.3184968675566e-27	1.7348300380635e-25	GTP binding protein overexpressed in skeletal muscle	2669	ENSG00000164949	SW480_Bel_vs_SW480_Control	SW480_Bel	SW480_Control	2669	3.83487	true	up_in_SW480_Bel	1	0	55	80	117	12	7	12
586	FOXC1	150.757	-1.89936	0.17653	-10.7594	5.34920152950318e-27	1.74186797928293e-25	forkhead box C1	2296	ENSG00000054598	SW480_Bel_vs_SW480_Control	SW480_Bel	SW480_Control	2296	-1.89936	true	up_in_SW480_Control	0	1	48	54	57	339	389	343
587	TPX2	2251.01	-1.97848	0.183962	-10.7548	5.62611177548138e-27	1.82891763031918e-25	TPX2 microtubule nucleation factor	22974	ENSG00000088325	SW480_Bel_vs_SW480_Control	SW480_Bel	SW480_Control	22974	-1.97848	true	up_in_SW480_Control	0	1	522	444	568	3757	3868	3503
588	ZFP41	178.634	1.88057	0.174869	10.7542	5.66359060040593e-27	1.83796999722697e-25	ZFP41 zinc finger protein	286128	ENSG00000181638	SW480_Bel_vs_SW480_Control	SW480_Bel	SW480_Control	286128	1.88057	true	up_in_SW480_Bel	1	0	225	359	371	157	158	148
589	PPAP2B	196.326	-3.23929	0.301273	-10.752	5.79970973882005e-27	1.87894840808428e-25				SW480_Bel_vs_SW480_Control	SW480_Bel	SW480_Control		-3.23929	true	up_in_SW480_Control	0	1	14	17	6	219	203	213
590	HSPA2	464.393	2.6613	0.247634	10.7469	6.12783197861702e-27	1.98188626806729e-25	heat shock protein family A (Hsp70) member 2	3306	ENSG00000126803	SW480_Bel_vs_SW480_Control	SW480_Bel	SW480_Control	3306	2.6613	true	up_in_SW480_Bel	1	0	801	1354	1359	337	284	361
591	CALU	2733.28	1.68387	0.156698	10.746	6.19141058003896e-27	1.99906085767011e-25	calumenin	813	ENSG00000128595	SW480_Bel_vs_SW480_Control	SW480_Bel	SW480_Control	813	1.68387	true	up_in_SW480_Bel	1	0	3760	5500	5609	2835	3053	2452
592	ZAK	867.221	-2.4836	0.231162	-10.744	6.32583859204259e-27	2.03901439211751e-25				SW480_Bel_vs_SW480_Control	SW480_Bel	SW480_Control		-2.4836	true	up_in_SW480_Control	0	1	224	120	151	1619	1816	1824
593	CSDE1	3032.57	-1.23742	0.115259	-10.736	6.90029261007375e-27	2.22042805371716e-25	cold shock domain containing E1	7812	ENSG00000009307	SW480_Bel_vs_SW480_Control	SW480_Bel	SW480_Control	7812	-1.23742	true	up_in_SW480_Control	0	1	1262	1220	1621	5983	6216	5403
594	RAD51AP1	185.59	-2.31587	0.215805	-10.7313	7.2569108407127e-27	2.33125206502491e-25	RAD51 associated protein 1	10635	ENSG00000111247	SW480_Bel_vs_SW480_Control	SW480_Bel	SW480_Control	10635	-2.31587	true	up_in_SW480_Control	0	1	28	21	33	225	257	252
595	FHL2	265.058	-2.82374	0.263193	-10.7288	7.45573806187474e-27	2.39109905372595e-25	four and a half LIM domains 2	2274	ENSG00000115641	SW480_Bel_vs_SW480_Control	SW480_Bel	SW480_Control	2274	-2.82374	true	up_in_SW480_Control	0	1	50	34	88	635	719	798
596	CDK1	957.705	-2.44801	0.228181	-10.7284	7.49183304936908e-27	2.39864359476612e-25	cyclin dependent kinase 1	983	ENSG00000170312	SW480_Bel_vs_SW480_Control	SW480_Bel	SW480_Control	983	-2.44801	true	up_in_SW480_Control	0	1	154	78	135	1103	1274	1346
597	UBE4A	2639.29	1.58453	0.147784	10.722	8.02847548262586e-27	2.56615358726075e-25	ubiquitination factor E4A	9354	ENSG00000110344	SW480_Bel_vs_SW480_Control	SW480_Bel	SW480_Control	9354	1.58453	true	up_in_SW480_Bel	1	0	1960	2985	3817	1788	1813	1558
598	REEP5	601.025	-1.74275	0.162561	-10.7206	8.14975750143751e-27	2.60056308766606e-25	receptor accessory protein 5	7905	ENSG00000129625	SW480_Bel_vs_SW480_Control	SW480_Bel	SW480_Control	7905	-1.74275	true	up_in_SW480_Control	0	1	170	136	173	1016	1067	867
599	SNRNP40	360.623	-2.05156	0.191374	-10.7201	8.18975306529123e-27	2.60896273776106e-25	small nuclear ribonucleoprotein U5 subunit 40	9410	ENSG00000060688	SW480_Bel_vs_SW480_Control	SW480_Bel	SW480_Control	9410	-2.05156	true	up_in_SW480_Control	0	1	97	133	170	970	1044	938
600	ZBTB5	277.784	1.72882	0.161297	10.7182	8.35884535819742e-27	2.65839145208539e-25	zinc finger and BTB domain containing 5	9925	ENSG00000168795	SW480_Bel_vs_SW480_Control	SW480_Bel	SW480_Control	9925	1.72882	true	up_in_SW480_Bel	1	0	332	592	687	300	328	232
601	PKP3	353.543	-4.27445	0.398843	-10.7171	8.46063541943021e-27	2.68628693966002e-25	plakophilin 3	11187	ENSG00000184363	SW480_Bel_vs_SW480_Control	SW480_Bel	SW480_Control	11187	-4.27445	true	up_in_SW480_Control	0	1	9	12	17	391	461	453
602	EWSR1	1852.98	-1.41195	0.131762	-10.7159	8.57366242523872e-27	2.71765160130241e-25	EWS RNA binding protein 1	2130	ENSG00000182944	SW480_Bel_vs_SW480_Control	SW480_Bel	SW480_Control	2130	-1.41195	true	up_in_SW480_Control	0	1	675	713	895	3773	3735	3493
603	ORC6	238.067	-2.3972	0.223725	-10.7149	8.66347417679041e-27	2.741565741982e-25	origin recognition complex subunit 6	23594	ENSG00000091651	SW480_Bel_vs_SW480_Control	SW480_Bel	SW480_Control	23594	-2.3972	true	up_in_SW480_Control	0	1	50	36	66	408	473	554
604	CADPS2	75.0156	-3.76985	0.35188	-10.7135	8.80164530361192e-27	2.78067873648216e-25	calcium dependent secretion activator 2	93664	ENSG00000081803	SW480_Bel_vs_SW480_Control	SW480_Bel	SW480_Control	93664	-3.76985	true	up_in_SW480_Control	0	1	9	7	14	248	236	246
605	TOX3	103.686	-3.53547	0.3302	-10.7071	9.43146756479096e-27	2.97473163754283e-25	TOX high mobility group box family member 3	27324	ENSG00000103460	SW480_Bel_vs_SW480_Control	SW480_Bel	SW480_Control	27324	-3.53547	true	up_in_SW480_Control	0	1	9	12	16	234	264	266
606	RAVER2	231.846	-2.09231	0.195467	-10.7042	9.72761568131391e-27	3.06307528763749e-25	ribonucleoprotein, PTB binding 2	55225	ENSG00000162437	SW480_Bel_vs_SW480_Control	SW480_Bel	SW480_Control	55225	-2.09231	true	up_in_SW480_Control	0	1	57	49	65	426	463	432
607	GPR173	72.684	3.05312	0.285257	10.7031	9.84703213172417e-27	3.09556947508337e-25	G protein-coupled receptor 173	54328	ENSG00000184194	SW480_Bel_vs_SW480_Control	SW480_Bel	SW480_Control	54328	3.05312	true	up_in_SW480_Bel	1	0	206	293	328	58	70	51
608	LOC101927371	118.422	-3.50287	0.327333	-10.7012	1.00419845511404e-26	3.15166363823786e-25				SW480_Bel_vs_SW480_Control	SW480_Bel	SW480_Control		-3.50287	true	up_in_SW480_Control	0	1	13	9	22	232	294	357
609	TSPAN31	221.095	2.22589	0.208045	10.6991	1.02773880657225e-26	3.22024826059306e-25	tetraspanin 31	6302	ENSG00000135452	SW480_Bel_vs_SW480_Control	SW480_Bel	SW480_Control	6302	2.22589	true	up_in_SW480_Bel	1	0	338	556	483	198	189	145
610	TOR1B	256.683	1.37081	0.128158	10.6962	1.06046412588149e-26	3.31734040165092e-25	torsin family 1 member B	27348	ENSG00000136816	SW480_Bel_vs_SW480_Control	SW480_Bel	SW480_Control	27348	1.37081	true	up_in_SW480_Bel	1	0	263	464	527	297	310	252
611	PBK	182.702	-2.91152	0.272268	-10.6936	1.09071201310043e-26	3.40637751783672e-25	PDZ binding kinase	55872	ENSG00000168078	SW480_Bel_vs_SW480_Control	SW480_Bel	SW480_Control	55872	-2.91152	true	up_in_SW480_Control	0	1	28	12	41	307	394	389
612	MTHFD2	945.707	-1.62426	0.151967	-10.6883	1.15476221852933e-26	3.60051840751254e-25	methylenetetrahydrofolate dehydrogenase (NADP+ dependent) 2, methenyltetrahydrofolate cyclohydrolase	10797	ENSG00000065911	SW480_Bel_vs_SW480_Control	SW480_Bel	SW480_Control	10797	-1.62426	true	up_in_SW480_Control	0	1	298	408	500	2126	2579	1953
613	SIAE	294.619	3.15077	0.294898	10.6843	1.20567142523385e-26	3.75311943496123e-25	sialic acid acetylesterase	54414	ENSG00000110013	SW480_Bel_vs_SW480_Control	SW480_Bel	SW480_Control	54414	3.15077	true	up_in_SW480_Bel	1	0	109	241	201	40	35	35
614	OSER1	476.13	1.82579	0.170891	10.684	1.21000880585622e-26	3.75719614154723e-25	oxidative stress responsive serine rich 1	51526	ENSG00000132823	SW480_Bel_vs_SW480_Control	SW480_Bel	SW480_Control	51526	1.82579	true	up_in_SW480_Bel	1	0	698	1105	1166	506	578	417
615	SH3D19	712.388	-1.81071	0.169481	-10.6839	1.21091899541534e-26	3.75719614154723e-25	SH3 domain containing 19	152503	ENSG00000109686	SW480_Bel_vs_SW480_Control	SW480_Bel	SW480_Control	152503	-1.81071	true	up_in_SW480_Control	0	1	274	196	246	1599	1754	1336
616	UCK2	676.838	-2.50295	0.234472	-10.6749	1.33471242689922e-26	4.13457508605372e-25	uridine-cytidine kinase 2	7371	ENSG00000143179	SW480_Bel_vs_SW480_Control	SW480_Bel	SW480_Control	7371	-2.50295	true	up_in_SW480_Control	0	1	181	130	146	1630	1650	1571
617	DDX54	669.361	-1.78672	0.167408	-10.6728	1.3646216964757e-26	4.22037458867897e-25	DEAD-box helicase 54	79039	ENSG00000123064	SW480_Bel_vs_SW480_Control	SW480_Bel	SW480_Control	79039	-1.78672	true	up_in_SW480_Control	0	1	183	204	269	1349	1320	1386
618	PRKCDBP	159.311	-4.05815	0.380249	-10.6723	1.37117260348402e-26	4.23377275399387e-25				SW480_Bel_vs_SW480_Control	SW480_Bel	SW480_Control		-4.05815	true	up_in_SW480_Control	0	1	15	22	23	596	576	613
619	NOTUM	1503.36	-2.09192	0.196053	-10.6702	1.4034691478542e-26	4.32649406774698e-25	notum, palmitoleoyl-protein carboxylesterase	147111	ENSG00000185269	SW480_Bel_vs_SW480_Control	SW480_Bel	SW480_Control	147111	-2.09192	true	up_in_SW480_Control	0	1	344	221	364	2724	2468	2130
620	HINT1	771.249	-2.41595	0.226426	-10.6699	1.40764427691282e-26	4.33236582129847e-25	histidine triad nucleotide binding protein 1	3094	ENSG00000169567	SW480_Bel_vs_SW480_Control	SW480_Bel	SW480_Control	3094	-2.41595	true	up_in_SW480_Control	0	1	203	159	202	1879	2010	1688
621	DUT	482.382	-2.12813	0.199558	-10.6642	1.49699142998498e-26	4.59993405265273e-25	deoxyuridine triphosphatase	1854	ENSG00000128951	SW480_Bel_vs_SW480_Control	SW480_Bel	SW480_Control	1854	-2.12813	true	up_in_SW480_Control	0	1	117	97	143	907	964	959
622	MZT2A	242.401	-3.97627	0.372944	-10.6618	1.53530216945951e-26	4.71007009608142e-25	mitotic spindle organizing protein 2A	653784	ENSG00000173272	SW480_Bel_vs_SW480_Control	SW480_Bel	SW480_Control	653784	-3.97627	true	up_in_SW480_Control	0	1	13	14	24	467	484	473
623	KIF21B	271.802	2.5888	0.242967	10.6549	1.65377376625388e-26	5.06537897394166e-25	kinesin family member 21B	23046	ENSG00000116852	SW480_Bel_vs_SW480_Control	SW480_Bel	SW480_Control	23046	2.5888	true	up_in_SW480_Bel	1	0	360	593	749	146	176	174
624	DEPDC1B	280.246	-2.18334	0.20498	-10.6515	1.7158216264312e-26	5.24700453133976e-25	DEP domain containing 1B	55789	ENSG00000035499	SW480_Bel_vs_SW480_Control	SW480_Bel	SW480_Control	55789	-2.18334	true	up_in_SW480_Control	0	1	41	46	84	411	494	468
625	TECPR1	325.872	1.82389	0.171292	10.6478	1.78460334308809e-26	5.44860815884911e-25	tectonin beta-propeller repeat containing 1	25851	ENSG00000205356	SW480_Bel_vs_SW480_Control	SW480_Bel	SW480_Control	25851	1.82389	true	up_in_SW480_Bel	1	0	510	925	934	431	423	336
626	C11orf84	345.686	-2.00711	0.188528	-10.6462	1.81626735201241e-26	5.53642389953686e-25				SW480_Bel_vs_SW480_Control	SW480_Bel	SW480_Control		-2.00711	true	up_in_SW480_Control	0	1	87	133	159	952	879	871
627	APMAP	1260.82	1.38189	0.12987	10.6405	1.93053673007886e-26	5.86600348461224e-25	adipocyte plasma membrane associated protein	57136	ENSG00000101474	SW480_Bel_vs_SW480_Control	SW480_Bel	SW480_Control	57136	1.38189	true	up_in_SW480_Bel	1	0	1472	2674	2965	1703	1717	1398
628	HIST1H4D	1089.68	-1.97455	0.185569	-10.6405	1.93018062987109e-26	5.86600348461224e-25				SW480_Bel_vs_SW480_Control	SW480_Bel	SW480_Control		-1.97455	true	up_in_SW480_Control	0	1	215	219	322	1829	1483	1978
629	GZF1	322.448	1.81296	0.170404	10.6392	1.95829918206102e-26	5.94090063467224e-25	GDNF inducible zinc finger protein 1	64412	ENSG00000125812	SW480_Bel_vs_SW480_Control	SW480_Bel	SW480_Control	64412	1.81296	true	up_in_SW480_Bel	1	0	476	928	1153	431	459	380
630	PTPN9	243.372	-3.28579	0.308863	-10.6383	1.9759856303458e-26	5.9778567016221e-25	protein tyrosine phosphatase non-receptor type 9	5780	ENSG00000169410	SW480_Bel_vs_SW480_Control	SW480_Bel	SW480_Control	5780	-3.28579	true	up_in_SW480_Control	0	1	30	26	22	511	502	398
631	SRSF3	1863.63	-1.73213	0.16282	-10.6383	1.97674645148493e-26	5.9778567016221e-25	serine and arginine rich splicing factor 3	6428	ENSG00000112081	SW480_Bel_vs_SW480_Control	SW480_Bel	SW480_Control	6428	-1.73213	true	up_in_SW480_Control	0	1	534	428	772	3305	3672	3400
632	C11orf71	111.437	3.23435	0.304066	10.637	2.00469493537966e-26	6.05278303115739e-25	chromosome 11 open reading frame 71	54494	ENSG00000180425	SW480_Bel_vs_SW480_Control	SW480_Bel	SW480_Control	54494	3.23435	true	up_in_SW480_Bel	1	0	198	231	230	38	47	43
633	CCAR1	960.944	-1.57291	0.147891	-10.6356	2.03426501789369e-26	6.13236099074997e-25	cell division cycle and apoptosis regulator 1	55749	ENSG00000060339	SW480_Bel_vs_SW480_Control	SW480_Bel	SW480_Control	55749	-1.57291	true	up_in_SW480_Control	0	1	297	301	339	1592	1961	1555
634	CDCA8	250.884	-2.51528	0.236574	-10.6321	2.11322646038118e-26	6.36034500268039e-25	cell division cycle associated 8	55143	ENSG00000134690	SW480_Bel_vs_SW480_Control	SW480_Bel	SW480_Control	55143	-2.51528	true	up_in_SW480_Control	0	1	52	53	55	566	568	533
635	TMEM246	126.363	-3.72279	0.350303	-10.6274	2.22336749107379e-26	6.67080164538839e-25				SW480_Bel_vs_SW480_Control	SW480_Bel	SW480_Control		-3.72279	true	up_in_SW480_Control	0	1	23	15	15	417	480	404
636	GALNT7	401.223	-2.9672	0.27921	-10.6271	2.22881935221912e-26	6.67233076849405e-25	polypeptide N-acetylgalactosaminyltransferase 7	51809	ENSG00000109586	SW480_Bel_vs_SW480_Control	SW480_Bel	SW480_Control	51809	-2.9672	true	up_in_SW480_Control	0	1	101	82	88	1151	1403	1380
637	TNFAIP1	676.364	1.4758	0.138873	10.627	2.23087046970926e-26	6.67233076849405e-25	TNF alpha induced protein 1	7126	ENSG00000109079	SW480_Bel_vs_SW480_Control	SW480_Bel	SW480_Control	7126	1.4758	true	up_in_SW480_Bel	1	0	579	914	927	574	570	419
638	H3F3A	1202.16	-1.40843	0.132568	-10.6242	2.30057901825646e-26	6.87005458941624e-25				SW480_Bel_vs_SW480_Control	SW480_Bel	SW480_Control		-1.40843	true	up_in_SW480_Control	0	1	423	418	564	2564	2470	1755
639	ZC3HAV1L	161.141	-2.70036	0.254251	-10.6208	2.38404211219823e-26	7.10817056015102e-25	zinc finger CCCH-type containing, antiviral 1 like	92092	ENSG00000146858	SW480_Bel_vs_SW480_Control	SW480_Bel	SW480_Control	92092	-2.70036	true	up_in_SW480_Control	0	1	31	24	29	331	349	315
640	FZD4	683.757	2.72738	0.256812	10.6202	2.4015694160947e-26	7.14005795402901e-25	frizzled class receptor 4	8322	ENSG00000174804	SW480_Bel_vs_SW480_Control	SW480_Bel	SW480_Control	8322	2.72738	true	up_in_SW480_Bel	1	0	206	478	636	124	103	114
641	LOC100129034	399.074	-3.06425	0.288533	-10.6201	2.40222052535721e-26	7.14005795402901e-25				SW480_Bel_vs_SW480_Control	SW480_Bel	SW480_Control		-3.06425	true	up_in_SW480_Control	0	1	52	44	39	663	652	773
642	NLGN2	429.255	1.8804	0.177185	10.6126	2.60304542377383e-26	7.72493200255866e-25	neuroligin 2	57555	ENSG00000283859	SW480_Bel_vs_SW480_Control	SW480_Bel	SW480_Control	57555	1.8804	true	up_in_SW480_Bel	1	0	483	992	1165	445	408	395
643	MINA	217.314	-1.69444	0.15968	-10.6115	2.63616217843339e-26	7.81106315044501e-25				SW480_Bel_vs_SW480_Control	SW480_Bel	SW480_Control		-1.69444	true	up_in_SW480_Control	0	1	80	90	114	522	585	544
644	NEK9	1151.62	1.36521	0.128715	10.6065	2.77998194090714e-26	8.22443649556436e-25	NIMA related kinase 9	91754	ENSG00000119638	SW480_Bel_vs_SW480_Control	SW480_Bel	SW480_Control	91754	1.36521	true	up_in_SW480_Bel	1	0	1768	2437	2301	1620	1670	1306
645	FOXO6	70.3852	2.95778	0.278897	10.6053	2.81688222602552e-26	8.32070381378004e-25	forkhead box O6	100132074	ENSG00000281518	SW480_Bel_vs_SW480_Control	SW480_Bel	SW480_Control	100132074	2.95778	true	up_in_SW480_Bel	1	0	77	178	264	36	36	42
646	HIST1H2BE	436.038	-2.39676	0.226023	-10.6041	2.85303773619604e-26	8.41447698332191e-25				SW480_Bel_vs_SW480_Control	SW480_Bel	SW480_Control		-2.39676	true	up_in_SW480_Control	0	1	85	65	99	743	765	868
647	GART	1233.87	-1.63038	0.153809	-10.6	2.97997943346018e-26	8.77530363414924e-25	phosphoribosylglycinamide formyltransferase, phosphoribosylglycinamide synthetase, phosphoribosylaminoimidazole synthetase	2618	ENSG00000262473	SW480_Bel_vs_SW480_Control	SW480_Bel	SW480_Control	2618	-1.63038	true	up_in_SW480_Control	0	1	491	499	587	2904	3153	2853
648	USP2	89.5946	4.41885	0.416882	10.5997	2.98783096952134e-26	8.78486757479295e-25	ubiquitin specific peptidase 2	9099	ENSG00000036672	SW480_Bel_vs_SW480_Control	SW480_Bel	SW480_Control	9099	4.41885	true	up_in_SW480_Bel	1	0	67	146	151	15	10	5
649	C1QBP	1903.75	-1.98157	0.186958	-10.599	3.01169064114291e-26	8.84139704835216e-25	complement C1q binding protein	708	ENSG00000108561	SW480_Bel_vs_SW480_Control	SW480_Bel	SW480_Control	708	-1.98157	true	up_in_SW480_Control	0	1	582	546	834	4607	4535	4782
650	HABP4	333.265	2.68537	0.253391	10.5977	3.05335128902598e-26	8.94993076761808e-25	hyaluronan binding protein 4	22927	ENSG00000130956	SW480_Bel_vs_SW480_Control	SW480_Bel	SW480_Control	22927	2.68537	true	up_in_SW480_Bel	1	0	367	618	837	164	178	153
651	LOC642852	325.389	2.09387	0.197608	10.5961	3.10753039033354e-26	9.09476915772157e-25				SW480_Bel_vs_SW480_Control	SW480_Bel	SW480_Control		2.09387	true	up_in_SW480_Bel	1	0	325	638	598	237	245	170
652	SKIV2L	686.923	1.63027	0.153863	10.5956	3.12416105121512e-26	9.1294396905493e-25	Ski2 like RNA helicase	6499	ENSG00000228896	SW480_Bel_vs_SW480_Control	SW480_Bel	SW480_Control	6499	1.63027	true	up_in_SW480_Bel	1	0	645	1185	1435	578	632	632
653	LYPD3	56.7448	3.52749	0.333244	10.5853	3.48651654688587e-26	1.01727383406233e-24	LY6/PLAUR domain containing 3	27076	ENSG00000124466	SW480_Bel_vs_SW480_Control	SW480_Bel	SW480_Control	27076	3.52749	true	up_in_SW480_Bel	1	0	123	224	204	28	38	20
654	ROBO1	1376.87	-2.64593	0.250014	-10.5831	3.5691635321393e-26	1.03979814534782e-24	roundabout guidance receptor 1	6091	ENSG00000169855	SW480_Bel_vs_SW480_Control	SW480_Bel	SW480_Control	6091	-2.64593	true	up_in_SW480_Control	0	1	222	250	517	3414	3582	3730
655	DTYMK	258.009	-2.53811	0.239877	-10.5809	3.65496592913805e-26	1.06317164420446e-24	deoxythymidylate kinase	1841	ENSG00000168393	SW480_Bel_vs_SW480_Control	SW480_Bel	SW480_Control	1841	-2.53811	true	up_in_SW480_Control	0	1	54	60	88	640	727	724
656	PQLC3	53.2676	3.58908	0.339292	10.5781	3.76379400209777e-26	1.09316160042663e-24				SW480_Bel_vs_SW480_Control	SW480_Bel	SW480_Control		3.58908	true	up_in_SW480_Bel	1	0	74	129	144	16	18	17
657	SLC23A2	876.433	1.72331	0.162991	10.573	3.9744980458624e-26	1.1526044333001e-24	solute carrier family 23 member 2	9962	ENSG00000089057	SW480_Bel_vs_SW480_Control	SW480_Bel	SW480_Control	9962	1.72331	true	up_in_SW480_Bel	1	0	1075	1649	2022	880	849	810
658	ZNF394	223.715	1.53358	0.145095	10.5695	4.12764981088279e-26	1.19520202869902e-24	zinc finger protein 394	84124	ENSG00000160908	SW480_Bel_vs_SW480_Control	SW480_Bel	SW480_Control	84124	1.53358	true	up_in_SW480_Bel	1	0	324	540	535	313	315	238
659	PITPNA	1149.82	1.13876	0.107802	10.5634	4.40209302069121e-26	1.27273847001257e-24	phosphatidylinositol transfer protein alpha	5306	ENSG00000174238	SW480_Bel_vs_SW480_Control	SW480_Bel	SW480_Control	5306	1.13876	true	up_in_SW480_Bel	1	0	1302	2234	2426	1668	1630	1496
660	TMEM241	158.579	1.84133	0.174405	10.5578	4.6752365512687e-26	1.34966511151754e-24	transmembrane protein 241	85019	ENSG00000134490	SW480_Bel_vs_SW480_Control	SW480_Bel	SW480_Control	85019	1.84133	true	up_in_SW480_Bel	1	0	276	317	323	153	161	152
661	ZFP91	1033.96	-1.02607	0.0972005	-10.5562	4.75424034140963e-26	1.37039900596342e-24	ZFP91 zinc finger protein, atypical E3 ubiquitin ligase	80829	ENSG00000186660	SW480_Bel_vs_SW480_Control	SW480_Bel	SW480_Control	80829	-1.02607	true	up_in_SW480_Control	0	1	433	485	611	1757	1993	1855
662	MAP2K6	102.848	-3.55809	0.337078	-10.5557	4.78136222432681e-26	1.37613806884773e-24	mitogen-activated protein kinase kinase 6	5608	ENSG00000108984	SW480_Bel_vs_SW480_Control	SW480_Bel	SW480_Control	5608	-3.55809	true	up_in_SW480_Control	0	1	13	10	30	380	430	296
663	CMTM4	1272.04	-1.5337	0.14531	-10.5547	4.83347561767967e-26	1.38904189362294e-24	CKLF like MARVEL transmembrane domain containing 4	146223	ENSG00000183723	SW480_Bel_vs_SW480_Control	SW480_Bel	SW480_Control	146223	-1.5337	true	up_in_SW480_Control	0	1	195	186	303	1067	1218	1251
664	VWA9	301.771	-1.57041	0.14891	-10.5461	5.29607932470667e-26	1.51969602517372e-24				SW480_Bel_vs_SW480_Control	SW480_Bel	SW480_Control		-1.57041	true	up_in_SW480_Control	0	1	97	104	151	642	653	578
665	EPS8	611.229	-1.53789	0.14587	-10.5429	5.47979296997174e-26	1.570051192988e-24	epidermal growth factor receptor pathway substrate 8	2059	ENSG00000151491	SW480_Bel_vs_SW480_Control	SW480_Bel	SW480_Control	2059	-1.53789	true	up_in_SW480_Control	0	1	161	187	306	1037	1200	1123
666	IL1RAP	135.059	3.1527	0.299075	10.5415	5.55941239659694e-26	1.59047537259165e-24	interleukin 1 receptor accessory protein	3556	ENSG00000196083	SW480_Bel_vs_SW480_Control	SW480_Bel	SW480_Control	3556	3.1527	true	up_in_SW480_Bel	1	0	110	185	265	31	33	45
667	CDK4	989.603	-2.09559	0.198822	-10.5401	5.64659795354113e-26	1.61299973277652e-24	cyclin dependent kinase 4	1019	ENSG00000135446	SW480_Bel_vs_SW480_Control	SW480_Bel	SW480_Control	1019	-2.09559	true	up_in_SW480_Control	0	1	297	299	401	2579	2833	2320
668	GPR108	262.062	1.83613	0.174208	10.5398	5.65955229596472e-26	1.61428366086097e-24	G protein-coupled receptor 108	56927	ENSG00000125734	SW480_Bel_vs_SW480_Control	SW480_Bel	SW480_Control	56927	1.83613	true	up_in_SW480_Bel	1	0	279	543	618	264	263	184
669	DNAAF3	48.1698	4.78597	0.454336	10.534	6.0229286141595e-26	1.7153660270954e-24	dynein axonemal assembly factor 3	352909	ENSG00000167646	SW480_Bel_vs_SW480_Control	SW480_Bel	SW480_Control	352909	4.78597	true	up_in_SW480_Bel	1	0	62	148	191	9	8	8
670	SMO	212.652	-3.9278	0.373232	-10.5237	6.71479194938775e-26	1.90956274185122e-24	smoothened, frizzled class receptor	6608	ENSG00000128602	SW480_Bel_vs_SW480_Control	SW480_Bel	SW480_Control	6608	-3.9278	true	up_in_SW480_Control	0	1	14	14	10	373	351	336
671	ARID2	901.668	-1.99557	0.18964	-10.5229	6.77287226427446e-26	1.92321352004294e-24	AT-rich interaction domain 2	196528	ENSG00000189079	SW480_Bel_vs_SW480_Control	SW480_Bel	SW480_Control	196528	-1.99557	true	up_in_SW480_Control	0	1	195	133	145	1217	1282	1051
672	RHOF	636.024	1.50424	0.142982	10.5205	6.95097612186297e-26	1.97085477499835e-24	ras homolog family member F, filopodia associated	54509	ENSG00000139725	SW480_Bel_vs_SW480_Control	SW480_Bel	SW480_Control	54509	1.50424	true	up_in_SW480_Bel	1	0	719	963	967	627	641	432
673	GPC2	70.2001	4.33833	0.412416	10.5193	7.03991045508548e-26	1.99310936652732e-24	glypican 2	221914	ENSG00000213420	SW480_Bel_vs_SW480_Control	SW480_Bel	SW480_Control	221914	4.33833	true	up_in_SW480_Bel	1	0	193	365	408	22	34	28
674	PHF2	209.055	-2.73005	0.259553	-10.5183	7.11605708965799e-26	2.01168298347932e-24	PHD finger protein 2	5253	ENSG00000197724	SW480_Bel_vs_SW480_Control	SW480_Bel	SW480_Control	5253	-2.73005	true	up_in_SW480_Control	0	1	64	46	34	653	633	522
675	PLEKHO2	136.584	2.45374	0.2333	10.5176	7.17081298849962e-26	2.02416351252292e-24	pleckstrin homology domain containing O2	80301	ENSG00000241839	SW480_Bel_vs_SW480_Control	SW480_Bel	SW480_Control	80301	2.45374	true	up_in_SW480_Bel	1	0	276	576	516	149	176	120
676	TMED7-TICAM2	69.5481	2.7017	0.256996	10.5126	7.55720484159905e-26	2.13008246362471e-24	TMED7-TICAM2 readthrough	100302736	ENSG00000251201	SW480_Bel_vs_SW480_Control	SW480_Bel	SW480_Control	100302736	2.7017	true	up_in_SW480_Bel	1	0	141	285	312	63	91	47
677	SMS	1311.47	-1.63434	0.15547	-10.5122	7.58967055284089e-26	2.13607807506357e-24	spermine synthase	6611	ENSG00000102172	SW480_Bel_vs_SW480_Control	SW480_Bel	SW480_Control	6611	-1.63434	true	up_in_SW480_Control	0	1	323	478	580	2431	2406	2733
678	NBN	356.893	-2.1416	0.20375	-10.5109	7.69368587243455e-26	2.16216367920171e-24	nibrin	4683	ENSG00000104320	SW480_Bel_vs_SW480_Control	SW480_Bel	SW480_Control	4683	-2.1416	true	up_in_SW480_Control	0	1	87	90	142	741	895	873
679	ZKSCAN1	1463.6	1.64516	0.156534	10.5099	7.77580969365439e-26	2.18202942021049e-24	zinc finger with KRAB and SCAN domains 1	7586	ENSG00000106261	SW480_Bel_vs_SW480_Control	SW480_Bel	SW480_Control	7586	1.64516	true	up_in_SW480_Bel	1	0	1991	3210	3311	1723	1856	1303
680	ZNF395	562.27	-1.6823	0.160107	-10.5073	7.99362906425602e-26	2.23985946848948e-24	zinc finger protein 395	55893	ENSG00000186918	SW480_Bel_vs_SW480_Control	SW480_Bel	SW480_Control	55893	-1.6823	true	up_in_SW480_Control	0	1	144	153	148	902	823	879
681	DIAPH3	333.778	-1.75659	0.167186	-10.5068	8.03627047550396e-26	2.24850605884995e-24	diaphanous related formin 3	81624	ENSG00000139734	SW480_Bel_vs_SW480_Control	SW480_Bel	SW480_Control	81624	-1.75659	true	up_in_SW480_Control	0	1	86	62	140	561	646	534
682	FSCN1	1785.79	1.70346	0.162141	10.5061	8.1013531253286e-26	2.26339707668405e-24	fascin actin-bundling protein 1	6624	ENSG00000075618	SW480_Bel_vs_SW480_Control	SW480_Bel	SW480_Control	6624	1.70346	true	up_in_SW480_Bel	1	0	2587	4226	4697	2308	2282	1703
683	CBS	280.034	-1.88214	0.179176	-10.5044	8.24179718590209e-26	2.29926862428924e-24	cystathionine beta-synthase	875	ENSG00000160200	SW480_Bel_vs_SW480_Control	SW480_Bel	SW480_Control	875	-1.88214	true	up_in_SW480_Control	0	1	61	89	63	483	527	421
684	SET	4416.78	-1.60591	0.152966	-10.4985	8.77653926269509e-26	2.44487477679924e-24	SET nuclear proto-oncogene	6418	ENSG00000119335	SW480_Bel_vs_SW480_Control	SW480_Bel	SW480_Control	6418	-1.60591	true	up_in_SW480_Control	0	1	1344	1402	1914	8360	9115	8128
685	RANBP1	1161.89	-2.16595	0.20646	-10.4909	9.51166538080362e-26	2.64579590082354e-24	RAN binding protein 1	5902	ENSG00000099901	SW480_Bel_vs_SW480_Control	SW480_Bel	SW480_Control	5902	-2.16595	true	up_in_SW480_Control	0	1	275	256	366	2306	2470	2499
686	GNG7	104.409	3.53143	0.336675	10.4891	9.69121498054394e-26	2.69181607363522e-24	G protein subunit gamma 7	2788	ENSG00000176533	SW480_Bel_vs_SW480_Control	SW480_Bel	SW480_Control	2788	3.53143	true	up_in_SW480_Bel	1	0	364	658	689	111	106	48
687	DMTN	169.43	-2.84534	0.271293	-10.4881	9.80034172504727e-26	2.71817036042663e-24	dematin actin binding protein	2039	ENSG00000158856	SW480_Bel_vs_SW480_Control	SW480_Bel	SW480_Control	2039	-2.84534	true	up_in_SW480_Control	0	1	16	12	19	203	216	189
688	DISP2	117.401	3.28511	0.31325	10.4872	9.89414707156233e-26	2.74020485369452e-24	dispatched RND transporter family member 2	85455	ENSG00000140323	SW480_Bel_vs_SW480_Control	SW480_Bel	SW480_Control	85455	3.28511	true	up_in_SW480_Bel	1	0	165	276	278	56	34	41
689	CTGF	537.101	3.11362	0.296979	10.4843	1.01994318849134e-25	2.82066027866548e-24				SW480_Bel_vs_SW480_Control	SW480_Bel	SW480_Control		3.11362	true	up_in_SW480_Bel	1	0	630	2282	2214	388	375	257
690	ZCCHC12	129.412	5.01973	0.478936	10.481	1.05607097647395e-25	2.91634535066221e-24	zinc finger CCHC-type containing 12	170261	ENSG00000174460	SW480_Bel_vs_SW480_Control	SW480_Bel	SW480_Control	170261	5.01973	true	up_in_SW480_Bel	1	0	216	513	687	28	18	28
691	LINC00346	44.6229	4.38573	0.418528	10.4789	1.07955509507892e-25	2.97688877518728e-24				SW480_Bel_vs_SW480_Control	SW480_Bel	SW480_Control		4.38573	true	up_in_SW480_Bel	1	0	159	349	304	28	24	17
692	AKAP13	1343.39	1.78456	0.170309	10.4784	1.08611708957167e-25	2.99066180421452e-24	A-kinase anchoring protein 13	11214	ENSG00000170776	SW480_Bel_vs_SW480_Control	SW480_Bel	SW480_Control	11214	1.78456	true	up_in_SW480_Bel	1	0	1426	2117	3108	1184	1230	973
693	OSER1-AS1	57.4434	3.53967	0.337926	10.4747	1.12934842498346e-25	3.09629693182965e-24				SW480_Bel_vs_SW480_Control	SW480_Bel	SW480_Control		3.53967	true	up_in_SW480_Bel	1	0	108	228	329	39	39	21
694	PAK2	1476.81	-1.37061	0.130848	-10.4748	1.12757806499981e-25	3.09629693182965e-24	p21 (RAC1) activated kinase 2	5062	ENSG00000180370	SW480_Bel_vs_SW480_Control	SW480_Bel	SW480_Control	5062	-1.37061	true	up_in_SW480_Control	0	1	629	602	652	2988	3241	2754
695	SMAD1	133.74	-2.43261	0.232236	-10.4747	1.12878499506258e-25	3.09629693182965e-24	SMAD family member 1	4086	ENSG00000170365	SW480_Bel_vs_SW480_Control	SW480_Bel	SW480_Control	4086	-2.43261	true	up_in_SW480_Control	0	1	44	46	44	422	462	434
696	MISP	542.09	-1.93182	0.184483	-10.4715	1.16724004646484e-25	3.19559175991996e-24	mitotic spindle positioning	126353	ENSG00000099812	SW480_Bel_vs_SW480_Control	SW480_Bel	SW480_Control	126353	-1.93182	true	up_in_SW480_Control	0	1	74	84	138	685	714	608
697	PRTFDC1	159.091	-3.99833	0.381855	-10.4708	1.17625497178856e-25	3.21565864923629e-24	phosphoribosyl transferase domain containing 1	56952	ENSG00000099256	SW480_Bel_vs_SW480_Control	SW480_Bel	SW480_Control	56952	-3.99833	true	up_in_SW480_Control	0	1	5	7	9	178	215	206
698	KIAA1147	518.331	-2.12035	0.202516	-10.47	1.18606291257243e-25	3.23783297535151e-24				SW480_Bel_vs_SW480_Control	SW480_Bel	SW480_Control		-2.12035	true	up_in_SW480_Control	0	1	117	100	123	946	939	827
699	OS9	1865.71	1.39	0.132785	10.468	1.21165194560566e-25	3.30296320372104e-24	OS9 endoplasmic reticulum lectin	10956	ENSG00000135506	SW480_Bel_vs_SW480_Control	SW480_Bel	SW480_Control	10956	1.39	true	up_in_SW480_Bel	1	0	1482	2790	2626	1765	1674	1257
700	CACNA1G	75.0675	6.1697	0.589462	10.4667	1.22900008462507e-25	3.34547498071549e-24	calcium voltage-gated channel subunit alpha1 G	8913	ENSG00000006283	SW480_Bel_vs_SW480_Control	SW480_Bel	SW480_Control	8913	6.1697	true	up_in_SW480_Bel	1	0	79	243	224	4	2	7
701	LAT	100.163	-2.6414	0.252367	-10.4665	1.23121151694851e-25	3.34672053652586e-24	linker for activation of T cells	27040	ENSG00000213658	SW480_Bel_vs_SW480_Control	SW480_Bel	SW480_Control	27040	-2.6414	true	up_in_SW480_Control	0	1	10	24	36	240	281	248
702	ADCK3	524.726	1.28636	0.122912	10.4657	1.24200066254596e-25	3.37124561062617e-24				SW480_Bel_vs_SW480_Control	SW480_Bel	SW480_Control		1.28636	true	up_in_SW480_Bel	1	0	484	616	752	487	504	375
703	CNNM4	392.671	1.89944	0.18154	10.4629	1.27846137584939e-25	3.46528408720995e-24	cyclin and CBS domain divalent metal cation transport mediator 4	26504	ENSG00000158158	SW480_Bel_vs_SW480_Control	SW480_Bel	SW480_Control	26504	1.89944	true	up_in_SW480_Bel	1	0	288	580	816	268	259	251
704	NUP188	984.362	-1.62242	0.155067	-10.4627	1.28088457993329e-25	3.46692759635277e-24	nucleoporin 188	23511	ENSG00000095319	SW480_Bel_vs_SW480_Control	SW480_Bel	SW480_Control	23511	-1.62242	true	up_in_SW480_Control	0	1	266	362	535	2097	2001	2185
705	SQSTM1	2942.83	2.54127	0.24292	10.4614	1.29978416888587e-25	3.50885695473289e-24	sequestosome 1	8878	ENSG00000284099	SW480_Bel_vs_SW480_Control	SW480_Bel	SW480_Control	8878	2.54127	true	up_in_SW480_Bel	1	0	4361	14077	16897	3657	4074	2647
706	STAMBPL1	170.258	-3.1449	0.300621	-10.4613	1.30005338381519e-25	3.50885695473289e-24	STAM binding protein like 1	57559	ENSG00000138134	SW480_Bel_vs_SW480_Control	SW480_Bel	SW480_Control	57559	-3.1449	true	up_in_SW480_Control	0	1	36	30	43	512	557	669
707	IFT80	347.787	1.88181	0.179909	10.4598	1.32114307350343e-25	3.56074182607238e-24	intraflagellar transport 80	57560	ENSG00000068885	SW480_Bel_vs_SW480_Control	SW480_Bel	SW480_Control	57560	1.88181	true	up_in_SW480_Bel	1	0	480	620	780	321	339	255
708	CHMP2A	486.35	1.47363	0.140919	10.4573	1.35695456369041e-25	3.65210253657834e-24	charged multivesicular body protein 2A	27243	ENSG00000130724	SW480_Bel_vs_SW480_Control	SW480_Bel	SW480_Control	27243	1.47363	true	up_in_SW480_Bel	1	0	522	708	744	447	411	420
709	MGAT1	728.334	1.54537	0.147785	10.4569	1.36305487298377e-25	3.66335395581357e-24	alpha-1,3-mannosyl-glycoprotein 2-beta-N-acetylglucosaminyltransferase	4245	ENSG00000131446	SW480_Bel_vs_SW480_Control	SW480_Bel	SW480_Control	4245	1.54537	true	up_in_SW480_Bel	1	0	1118	1564	1701	1002	1042	671
710	MYO5C	358.183	-1.89076	0.180849	-10.4549	1.39122040979515e-25	3.73379294791997e-24	myosin VC	55930	ENSG00000128833	SW480_Bel_vs_SW480_Control	SW480_Bel	SW480_Control	55930	-1.89076	true	up_in_SW480_Control	0	1	78	67	93	496	601	505
711	LRP1	3202	2.56212	0.245223	10.4481	1.4943500360622e-25	3.99932501937433e-24	LDL receptor related protein 1	4035	ENSG00000123384	SW480_Bel_vs_SW480_Control	SW480_Bel	SW480_Control	4035	2.56212	true	up_in_SW480_Bel	1	0	1771	2330	2572	773	811	471
712	PTPRU	316.809	1.71024	0.163688	10.4482	1.49348834906376e-25	3.99932501937433e-24	protein tyrosine phosphatase receptor type U	10076	ENSG00000060656	SW480_Bel_vs_SW480_Control	SW480_Bel	SW480_Control	10076	1.71024	true	up_in_SW480_Bel	1	0	139	171	208	116	98	71
713	RAF1	656.34	-1.31123	0.125555	-10.4435	1.56953389450419e-25	4.19465627099846e-24	Raf-1 proto-oncogene, serine/threonine kinase	5894	ENSG00000132155	SW480_Bel_vs_SW480_Control	SW480_Bel	SW480_Control	5894	-1.31123	true	up_in_SW480_Control	0	1	232	191	250	1112	1084	863
714	SLC25A13	584.276	-1.91738	0.1838	-10.4319	1.7732499470531e-25	4.73246929925416e-24	solute carrier family 25 member 13	10165	ENSG00000004864	SW480_Bel_vs_SW480_Control	SW480_Bel	SW480_Control	10165	-1.91738	true	up_in_SW480_Control	0	1	153	141	157	1114	1162	866
715	COL8A1	80.7476	-6.53433	0.62646	-10.4306	1.79822709512147e-25	4.79242589792008e-24	collagen type VIII alpha 1 chain	1295	ENSG00000144810	SW480_Bel_vs_SW480_Control	SW480_Bel	SW480_Control	1295	-6.53433	true	up_in_SW480_Control	0	1	3	1	9	614	632	834
716	ITGB1	5358.77	2.15747	0.206929	10.4262	1.8833910856697e-25	5.01239451837508e-24	integrin subunit beta 1	3688	ENSG00000150093	SW480_Bel_vs_SW480_Control	SW480_Bel	SW480_Control	3688	2.15747	true	up_in_SW480_Bel	1	0	9869	12059	12416	4751	5183	4122
717	SMARCC1	2099.25	-1.2532	0.120248	-10.4218	1.97233754181951e-25	5.24180292103063e-24	SWI/SNF related, matrix associated, actin dependent regulator of chromatin subfamily c member 1	6599	ENSG00000173473	SW480_Bel_vs_SW480_Control	SW480_Bel	SW480_Control	6599	-1.2532	true	up_in_SW480_Control	0	1	987	983	1142	4659	4789	4143
718	HMGB1	2172.57	-2.22769	0.213756	-10.4216	1.97565405606364e-25	5.24331442250437e-24	high mobility group box 1	3146	ENSG00000189403	SW480_Bel_vs_SW480_Control	SW480_Bel	SW480_Control	3146	-2.22769	true	up_in_SW480_Control	0	1	695	527	608	5778	5795	4546
719	HDGF	1945.12	-2.86029	0.274519	-10.4193	2.02450775429335e-25	5.36550791214247e-24	heparin binding growth factor	3068	ENSG00000143321	SW480_Bel_vs_SW480_Control	SW480_Bel	SW480_Control	3068	-2.86029	true	up_in_SW480_Control	0	1	321	250	224	3807	3736	3420
720	INPP5F	337.97	1.86466	0.179082	10.4123	2.17887144062723e-25	5.76660538558237e-24	inositol polyphosphate-5-phosphatase F	22876	ENSG00000198825	SW480_Bel_vs_SW480_Control	SW480_Bel	SW480_Control	22876	1.86466	true	up_in_SW480_Bel	1	0	296	591	661	233	268	244
721	SLC2A3	15544.9	2.27467	0.218515	10.4097	2.24042639566798e-25	5.92130422190254e-24	solute carrier family 2 member 3	6515	ENSG00000059804	SW480_Bel_vs_SW480_Control	SW480_Bel	SW480_Control	6515	2.27467	true	up_in_SW480_Bel	1	0	17024	37013	38301	13224	11766	8554
722	ITM2C	1726.15	1.38563	0.133129	10.4082	2.27410944943536e-25	5.9937232754317e-24	integral membrane protein 2C	81618	ENSG00000135916	SW480_Bel_vs_SW480_Control	SW480_Bel	SW480_Control	81618	1.38563	true	up_in_SW480_Bel	1	0	1785	2350	2753	1607	1636	1484
723	SNRPA	639.385	-1.94589	0.186957	-10.4082	2.27385917319319e-25	5.9937232754317e-24	small nuclear ribonucleoprotein polypeptide A	6626	ENSG00000077312	SW480_Bel_vs_SW480_Control	SW480_Bel	SW480_Control	6626	-1.94589	true	up_in_SW480_Control	0	1	140	174	307	1424	1452	1318
724	SKA3	152.731	-2.05336	0.197335	-10.4055	2.34146870175003e-25	6.16274562300608e-24	spindle and kinetochore associated complex subunit 3	221150	ENSG00000165480	SW480_Bel_vs_SW480_Control	SW480_Bel	SW480_Control	221150	-2.05336	true	up_in_SW480_Control	0	1	54	36	56	362	403	338
725	SLC43A3	314.878	-2.80242	0.269361	-10.4039	2.37913129767465e-25	6.25324840526551e-24	solute carrier family 43 member 3	29015	ENSG00000134802	SW480_Bel_vs_SW480_Control	SW480_Bel	SW480_Control	29015	-2.80242	true	up_in_SW480_Control	0	1	36	59	80	671	668	795
726	NEDD4	314.257	-1.5918	0.153034	-10.4016	2.43739157136861e-25	6.39756615747673e-24	NEDD4 E3 ubiquitin protein ligase	4734	ENSG00000069869	SW480_Bel_vs_SW480_Control	SW480_Bel	SW480_Control	4734	-1.5918	true	up_in_SW480_Control	0	1	97	87	134	540	631	555
727	HNRNPD	2028.57	-1.65087	0.158716	-10.4014	2.44264915170024e-25	6.40255921878351e-24	heterogeneous nuclear ribonucleoprotein D	3184	ENSG00000138668	SW480_Bel_vs_SW480_Control	SW480_Bel	SW480_Control	3184	-1.65087	true	up_in_SW480_Control	0	1	721	568	791	3826	3915	4230
728	CAPN5	407.397	2.91489	0.280348	10.3974	2.5473984644354e-25	6.66796399154407e-24	calpain 5	726	ENSG00000149260	SW480_Bel_vs_SW480_Control	SW480_Bel	SW480_Control	726	2.91489	true	up_in_SW480_Bel	1	0	504	1140	1350	242	258	190
729	NCL	9352.58	-1.60724	0.154646	-10.393	2.66875502684118e-25	6.97605252358676e-24	nucleolin	4691	ENSG00000115053	SW480_Bel_vs_SW480_Control	SW480_Bel	SW480_Control	4691	-1.60724	true	up_in_SW480_Control	0	1	2790	2877	4362	17543	16936	19917
730	UBE2J1	529.348	-2.00297	0.192729	-10.3926	2.6782697181175e-25	6.99134647894914e-24	ubiquitin conjugating enzyme E2 J1	51465	ENSG00000198833	SW480_Bel_vs_SW480_Control	SW480_Bel	SW480_Control	51465	-2.00297	true	up_in_SW480_Control	0	1	192	155	197	1322	1525	1183
731	ACN9	127.255	1.63286	0.157244	10.3843	2.92317915976612e-25	7.62023288615534e-24				SW480_Bel_vs_SW480_Control	SW480_Bel	SW480_Control		1.63286	true	up_in_SW480_Bel	1	0	208	259	335	163	162	138
732	PAQR5	213.816	2.7822	0.267963	10.3828	2.97010208658363e-25	7.73199017956191e-24	progestin and adipoQ receptor family member 5	54852	ENSG00000137819	SW480_Bel_vs_SW480_Control	SW480_Bel	SW480_Control	54852	2.7822	true	up_in_SW480_Bel	1	0	211	178	294	65	55	59
733	HLA-DQB1	117.228	3.30527	0.318404	10.3807	3.03472417902326e-25	7.88945596513921e-24	major histocompatibility complex, class II, DQ beta 1	3119	ENSG00000225824	SW480_Bel_vs_SW480_Control	SW480_Bel	SW480_Control	3119	3.30527	true	up_in_SW480_Bel	1	0	313	424	375	88	77	42
734	MYOF	1647.31	-1.89002	0.182075	-10.3804	3.04371543421779e-25	7.90206502255018e-24	myoferlin	26509	ENSG00000138119	SW480_Bel_vs_SW480_Control	SW480_Bel	SW480_Control	26509	-1.89002	true	up_in_SW480_Control	0	1	452	418	472	2751	3133	3254
735	BEST1	69.2274	5.32344	0.512864	10.3798	3.06317574641701e-25	7.94178255341431e-24	bestrophin 1	7439	ENSG00000167995	SW480_Bel_vs_SW480_Control	SW480_Bel	SW480_Control	7439	5.32344	true	up_in_SW480_Bel	1	0	200	596	481	17	23	16
736	ENTPD4	623.931	1.43942	0.138696	10.3782	3.1153683604406e-25	8.06614098425069e-24	ectonucleoside triphosphate diphosphohydrolase 4	9583	ENSG00000197217	SW480_Bel_vs_SW480_Control	SW480_Bel	SW480_Control	9583	1.43942	true	up_in_SW480_Bel	1	0	650	992	1191	655	637	561
737	EXOC1	345.095	1.55682	0.150011	10.378	3.12258059955101e-25	8.07385948518053e-24	exocyst complex component 1	55763	ENSG00000090989	SW480_Bel_vs_SW480_Control	SW480_Bel	SW480_Control	55763	1.55682	true	up_in_SW480_Bel	1	0	436	587	815	359	419	331
738	GOSR2	505.412	1.59856	0.154057	10.3764	3.17539778858039e-25	8.19931537235331e-24	golgi SNAP receptor complex member 2	9570	ENSG00000108433	SW480_Bel_vs_SW480_Control	SW480_Bel	SW480_Control	9570	1.59856	true	up_in_SW480_Bel	1	0	589	1162	1266	618	648	490
739	MTHFR	270.244	2.12982	0.205288	10.3748	3.22953546682959e-25	8.327837267303e-24	methylenetetrahydrofolate reductase	4524	ENSG00000177000	SW480_Bel_vs_SW480_Control	SW480_Bel	SW480_Control	4524	2.12982	true	up_in_SW480_Bel	1	0	221	626	637	192	225	172
740	NUP107	638.975	-1.26199	0.121643	-10.3745	3.23914768587909e-25	8.34135170606544e-24	nucleoporin 107	57122	ENSG00000111581	SW480_Bel_vs_SW480_Control	SW480_Bel	SW480_Control	57122	-1.26199	true	up_in_SW480_Control	0	1	216	239	306	1041	1187	1058
741	PTPRH	53.4168	3.90126	0.376279	10.368	3.46759509089997e-25	8.9176077526352e-24	protein tyrosine phosphatase receptor type H	5794	ENSG00000080031	SW480_Bel_vs_SW480_Control	SW480_Bel	SW480_Control	5794	3.90126	true	up_in_SW480_Bel	1	0	79	134	197	15	21	12
742	AREG	387.594	5.35473	0.516522	10.3669	3.50726006439737e-25	9.00747463645095e-24	amphiregulin	374	ENSG00000109321	SW480_Bel_vs_SW480_Control	SW480_Bel	SW480_Control	374	5.35473	true	up_in_SW480_Bel	1	0	298	614	864	23	22	29
743	ANTXR2	114.225	-3.01262	0.290617	-10.3663	3.52885684203548e-25	9.05075890587649e-24	ANTXR cell adhesion molecule 2	118429	ENSG00000163297	SW480_Bel_vs_SW480_Control	SW480_Bel	SW480_Control	118429	-3.01262	true	up_in_SW480_Control	0	1	20	23	28	304	359	364
744	ARSA	143.489	2.89496	0.279322	10.3642	3.60614189132152e-25	9.23656370069763e-24	arylsulfatase A	410	ENSG00000100299	SW480_Bel_vs_SW480_Control	SW480_Bel	SW480_Control	410	2.89496	true	up_in_SW480_Bel	1	0	179	386	397	83	77	67
745	HNRNPAB	1638.59	-1.359	0.131136	-10.3633	3.64002913370604e-25	9.31086272511777e-24	heterogeneous nuclear ribonucleoprotein A/B	3182	ENSG00000197451	SW480_Bel_vs_SW480_Control	SW480_Bel	SW480_Control	3182	-1.359	true	up_in_SW480_Control	0	1	658	685	846	3288	3561	3338
746	LPHN1	636.598	2.02042	0.195055	10.3582	3.84181230559389e-25	9.81385039027345e-24				SW480_Bel_vs_SW480_Control	SW480_Bel	SW480_Control		2.02042	true	up_in_SW480_Bel	1	0	948	952	846	462	408	391
747	CXADR	522.531	2.63807	0.254737	10.3561	3.92777852703041e-25	1.00200360765768e-23	CXADR Ig-like cell adhesion molecule	1525	ENSG00000154639	SW480_Bel_vs_SW480_Control	SW480_Bel	SW480_Control	1525	2.63807	true	up_in_SW480_Bel	1	0	778	1178	1130	320	399	186
748	MFNG	252.029	-3.09166	0.298582	-10.3545	3.99335429397905e-25	1.01737231826046e-23	MFNG O-fucosylpeptide 3-beta-N-acetylglucosaminyltransferase	4242	ENSG00000100060	SW480_Bel_vs_SW480_Control	SW480_Bel	SW480_Control	4242	-3.09166	true	up_in_SW480_Control	0	1	36	37	51	542	607	739
749	ZNF204P	83.5239	2.85796	0.276029	10.3538	4.02010489423785e-25	1.02282188789129e-23			ENSG00000204789	SW480_Bel_vs_SW480_Control	SW480_Bel	SW480_Control		2.85796	true	up_in_SW480_Bel	1	0	55	71	115	21	26	12
750	MRPL9	338.833	-2.1227	0.205022	-10.3535	4.03435119571251e-25	1.02507975388264e-23	mitochondrial ribosomal protein L9	65005	ENSG00000143436	SW480_Bel_vs_SW480_Control	SW480_Bel	SW480_Control	65005	-2.1227	true	up_in_SW480_Control	0	1	70	70	124	702	724	621
751	LRP5	2259.53	-1.73146	0.167238	-10.3532	4.0459998397294e-25	1.02667245933134e-23	LDL receptor related protein 5	4041	ENSG00000162337	SW480_Bel_vs_SW480_Control	SW480_Bel	SW480_Control	4041	-1.73146	true	up_in_SW480_Control	0	1	732	602	613	4320	4034	3762
752	ENPP2	77.1619	8.31736	0.80341	10.3526	4.07398256767105e-25	1.03240020393491e-23	ectonucleotide pyrophosphatase/phosphodiesterase 2	5168	ENSG00000136960	SW480_Bel_vs_SW480_Control	SW480_Bel	SW480_Control	5168	8.31736	true	up_in_SW480_Bel	1	0	158	562	567	3	4	0
753	ZWILCH	262.529	-1.57735	0.152369	-10.3522	4.0896382956406e-25	1.03499307635827e-23	zwilch kinetochore protein	55055	ENSG00000174442	SW480_Bel_vs_SW480_Control	SW480_Bel	SW480_Control	55055	-1.57735	true	up_in_SW480_Control	0	1	99	64	120	493	530	503
754	FAM122A	113.323	1.58025	0.152725	10.3471	4.31562613163444e-25	1.09033540925131e-23	family with sequence similarity 122A	116224	ENSG00000187866	SW480_Bel_vs_SW480_Control	SW480_Bel	SW480_Control	116224	1.58025	true	up_in_SW480_Bel	1	0	161	214	274	129	133	125
755	TXNDC16	179.423	2.26844	0.219237	10.347	4.31974410121574e-25	1.09033540925131e-23	thioredoxin domain containing 16	57544	ENSG00000087301	SW480_Bel_vs_SW480_Control	SW480_Bel	SW480_Control	57544	2.26844	true	up_in_SW480_Bel	1	0	235	420	482	135	142	138
756	BAZ1B	1778.76	-1.06304	0.102747	-10.3462	4.35413522433732e-25	1.09756417900667e-23	bromodomain adjacent to zinc finger domain 1B	9031	ENSG00000009954	SW480_Bel_vs_SW480_Control	SW480_Bel	SW480_Control	9031	-1.06304	true	up_in_SW480_Control	0	1	916	1039	1058	3950	3939	3610
757	RAB3A	73.069	3.54114	0.342301	10.3451	4.40490864520569e-25	1.10889797846722e-23	RAB3A, member RAS oncogene family	5864	ENSG00000105649	SW480_Bel_vs_SW480_Control	SW480_Bel	SW480_Control	5864	3.54114	true	up_in_SW480_Bel	1	0	59	114	204	18	15	22
758	GAL	237.492	-3.61371	0.349412	-10.3423	4.53701633904414e-25	1.1406501420506e-23	galanin and GMAP prepropeptide	51083	ENSG00000069482	SW480_Bel_vs_SW480_Control	SW480_Bel	SW480_Control	51083	-3.61371	true	up_in_SW480_Control	0	1	25	33	52	733	819	816
759	UQCRC2	1127.6	-1.00806	0.0975078	-10.3382	4.73163601323489e-25	1.18801418953353e-23	ubiquinol-cytochrome c reductase core protein 2	7385	ENSG00000140740	SW480_Bel_vs_SW480_Control	SW480_Bel	SW480_Control	7385	-1.00806	true	up_in_SW480_Control	0	1	405	462	631	1767	1884	1743
760	TMEM184B	610.837	1.70224	0.164691	10.336	4.84561125515114e-25	1.21503224665958e-23	transmembrane protein 184B	25829	ENSG00000198792	SW480_Bel_vs_SW480_Control	SW480_Bel	SW480_Control	25829	1.70224	true	up_in_SW480_Bel	1	0	732	1228	1316	623	620	545
761	ARL4D	108.575	2.30488	0.223026	10.3345	4.91742358288987e-25	1.23142095549481e-23	ADP ribosylation factor like GTPase 4D	379	ENSG00000175906	SW480_Bel_vs_SW480_Control	SW480_Bel	SW480_Control	379	2.30488	true	up_in_SW480_Bel	1	0	85	177	225	58	62	52
762	PLEKHM3	438.259	1.38716	0.13424	10.3334	4.97484574115965e-25	1.24416784315607e-23	pleckstrin homology domain containing M3	389072	ENSG00000285005	SW480_Bel_vs_SW480_Control	SW480_Bel	SW480_Control	389072	1.38716	true	up_in_SW480_Bel	1	0	457	550	676	401	415	343
763	BSG	4503.01	1.12384	0.108806	10.3288	5.22205668649174e-25	1.30428384413135e-23	basigin (Ok blood group)	682	ENSG00000172270	SW480_Bel_vs_SW480_Control	SW480_Bel	SW480_Control	682	1.12384	true	up_in_SW480_Bel	1	0	4770	6631	6817	5243	5437	4427
764	IMMT	1087.82	-1.06066	0.102708	-10.327	5.31956773375905e-25	1.32690184961556e-23	inner membrane mitochondrial protein	10989	ENSG00000132305	SW480_Bel_vs_SW480_Control	SW480_Bel	SW480_Control	10989	-1.06066	true	up_in_SW480_Control	0	1	440	533	619	1975	2118	1893
765	NUMA1	2110.52	-1.2982	0.125742	-10.3242	5.47535775028845e-25	1.36397880667107e-23	nuclear mitotic apparatus protein 1	4926	ENSG00000137497	SW480_Bel_vs_SW480_Control	SW480_Bel	SW480_Control	4926	-1.2982	true	up_in_SW480_Control	0	1	745	735	930	3667	3522	3570
766	POF1B	297.983	-3.44965	0.334144	-10.3238	5.49800585594579e-25	1.36783504228367e-23	POF1B actin binding protein	79983	ENSG00000124429	SW480_Bel_vs_SW480_Control	SW480_Bel	SW480_Control	79983	-3.44965	true	up_in_SW480_Control	0	1	22	16	13	338	375	321
767	ASMTL	425.835	1.84897	0.179111	10.323	5.54459881493147e-25	1.37583920138521e-23	acetylserotonin O-methyltransferase like	8623	ENSG00000169093	SW480_Bel_vs_SW480_Control	SW480_Bel	SW480_Control	8623	1.84897	true	up_in_SW480_Bel	1	0	498	695	776	352	325	302
768	TP53INP2	329.151	2.23698	0.216697	10.3231	5.54074893945491e-25	1.37583920138521e-23	tumor protein p53 inducible nuclear protein 2	58476	ENSG00000078804	SW480_Bel_vs_SW480_Control	SW480_Bel	SW480_Control	58476	2.23698	true	up_in_SW480_Bel	1	0	390	712	738	253	257	184
769	OBSL1	443.33	-3.40234	0.329677	-10.3202	5.70842202422981e-25	1.4146507670955e-23	obscurin like cytoskeletal adaptor 1	23363	ENSG00000124006	SW480_Bel_vs_SW480_Control	SW480_Bel	SW480_Control	23363	-3.40234	true	up_in_SW480_Control	0	1	90	60	51	1546	1390	1140
770	SMC2	662.618	-1.62454	0.157429	-10.3192	5.77049759369543e-25	1.42817944335793e-23	structural maintenance of chromosomes 2	10592	ENSG00000136824	SW480_Bel_vs_SW480_Control	SW480_Bel	SW480_Control	10592	-1.62454	true	up_in_SW480_Control	0	1	165	166	240	986	1115	1061
771	KRT20	26.7534	6.97819	0.676247	10.319	5.78229092470369e-25	1.42924450032637e-23	keratin 20	54474	ENSG00000263057	SW480_Bel_vs_SW480_Control	SW480_Bel	SW480_Control	54474	6.97819	true	up_in_SW480_Bel	1	0	116	198	182	2	1	4
772	REEP6	484.988	2.77964	0.269569	10.3114	6.25671560746e-25	1.54451031334478e-23	receptor accessory protein 6	92840	ENSG00000115255	SW480_Bel_vs_SW480_Control	SW480_Bel	SW480_Control	92840	2.77964	true	up_in_SW480_Bel	1	0	177	323	404	72	72	85
773	PLD3	662.637	1.63955	0.159015	10.3107	6.30547409490727e-25	1.55453561600802e-23	phospholipase D family member 3	23646	ENSG00000105223	SW480_Bel_vs_SW480_Control	SW480_Bel	SW480_Control	23646	1.63955	true	up_in_SW480_Bel	1	0	811	1392	1593	780	776	601
774	HIST1H2AK	161.481	-2.09935	0.203612	-10.3105	6.31504756901419e-25	1.55488693821844e-23				SW480_Bel_vs_SW480_Control	SW480_Bel	SW480_Control		-2.09935	true	up_in_SW480_Control	0	1	26	46	49	312	290	319
775	EML6	369.861	3.32908	0.323027	10.3059	6.62812983365598e-25	1.62987079234309e-23	EMAP like 6	400954	ENSG00000214595	SW480_Bel_vs_SW480_Control	SW480_Bel	SW480_Control	400954	3.32908	true	up_in_SW480_Bel	1	0	131	189	223	37	39	21
776	ZCCHC3	344.169	-1.83323	0.177942	-10.3025	6.86883220370467e-25	1.68688617903594e-23	zinc finger CCHC-type containing 3	85364	ENSG00000247315	SW480_Bel_vs_SW480_Control	SW480_Bel	SW480_Control	85364	-1.83323	true	up_in_SW480_Control	0	1	112	101	108	731	747	625
777	ABLIM3	124.571	2.91676	0.283161	10.3007	6.99342460048889e-25	1.71527671242325e-23	actin binding LIM protein family member 3	22885	ENSG00000173210	SW480_Bel_vs_SW480_Control	SW480_Bel	SW480_Control	22885	2.91676	true	up_in_SW480_Bel	1	0	90	137	172	30	26	37
778	GNB1	1953.88	-1.23051	0.119478	-10.299	7.11858291934213e-25	1.74373298160316e-23	G protein subunit beta 1	2782	ENSG00000078369	SW480_Bel_vs_SW480_Control	SW480_Bel	SW480_Control	2782	-1.23051	true	up_in_SW480_Control	0	1	860	960	1152	4294	4414	3925
779	GSTO1	350.386	-1.6617	0.161392	-10.296	7.34378187487518e-25	1.79659032995344e-23	glutathione S-transferase omega 1	9446	ENSG00000148834	SW480_Bel_vs_SW480_Control	SW480_Bel	SW480_Control	9446	-1.6617	true	up_in_SW480_Control	0	1	134	111	139	746	717	752
780	FBXO25	110.205	1.75093	0.170065	10.2956	7.37328943953256e-25	1.80149947612241e-23	F-box protein 25	26260	ENSG00000147364	SW480_Bel_vs_SW480_Control	SW480_Bel	SW480_Control	26260	1.75093	true	up_in_SW480_Bel	1	0	198	290	343	154	173	115
781	CGREF1	373.686	2.90185	0.282189	10.2834	8.37628715620203e-25	2.0413322032522e-23	cell growth regulator with EF-hand domain 1	10669	ENSG00000138028	SW480_Bel_vs_SW480_Control	SW480_Bel	SW480_Control	10669	2.90185	true	up_in_SW480_Bel	1	0	1140	1518	1497	361	360	290
782	SLC36A1	445.903	2.0265	0.197065	10.2834	8.37278070351527e-25	2.0413322032522e-23	solute carrier family 36 member 1	206358	ENSG00000123643	SW480_Bel_vs_SW480_Control	SW480_Bel	SW480_Control	206358	2.0265	true	up_in_SW480_Bel	1	0	394	625	756	281	265	225
783	SEL1L3	362.08	-1.98824	0.193381	-10.2815	8.54058950678811e-25	2.07871848174146e-23	SEL1L family member 3	23231	ENSG00000091490	SW480_Bel_vs_SW480_Control	SW480_Bel	SW480_Control	23231	-1.98824	true	up_in_SW480_Control	0	1	116	100	138	792	878	879
784	BDH1	181.989	-2.47115	0.240414	-10.2787	8.79097165758871e-25	2.13693402764468e-23	3-hydroxybutyrate dehydrogenase 1	622	ENSG00000275544	SW480_Bel_vs_SW480_Control	SW480_Bel	SW480_Control	622	-2.47115	true	up_in_SW480_Control	0	1	48	35	37	433	380	410
785	PFKL	588.398	-1.56466	0.152256	-10.2765	8.99241036267243e-25	2.1831192689633e-23	phosphofructokinase, liver type	5211	ENSG00000141959	SW480_Bel_vs_SW480_Control	SW480_Bel	SW480_Control	5211	-1.56466	true	up_in_SW480_Control	0	1	127	160	182	833	812	843
786	ATAD2	896.795	-1.7437	0.169777	-10.2706	9.56419433733648e-25	2.3189829268749e-23	ATPase family AAA domain containing 2	29028	ENSG00000156802	SW480_Bel_vs_SW480_Control	SW480_Bel	SW480_Control	29028	-1.7437	true	up_in_SW480_Control	0	1	212	210	402	1490	1558	1800
787	PPFIA4	86.9612	5.66749	0.55193	10.2685	9.77341017784761e-25	2.36670321083361e-23	PTPRF interacting protein alpha 4	8497	ENSG00000143847	SW480_Bel_vs_SW480_Control	SW480_Bel	SW480_Control	8497	5.66749	true	up_in_SW480_Bel	1	0	159	382	493	16	11	8
788	STEAP1	221.636	-2.47275	0.240848	-10.2669	9.93751218762155e-25	2.40339173085164e-23	STEAP family member 1	26872	ENSG00000164647	SW480_Bel_vs_SW480_Control	SW480_Bel	SW480_Control	26872	-2.47275	true	up_in_SW480_Control	0	1	45	45	80	454	592	625
789	WT1	62.6689	-4.36009	0.424711	-10.266	1.00259857182289e-24	2.42171974019295e-23	WT1 transcription factor	7490	ENSG00000184937	SW480_Bel_vs_SW480_Control	SW480_Bel	SW480_Control	7490	-4.36009	true	up_in_SW480_Control	0	1	7	5	7	224	218	258
790	FBXL20	429.11	1.39415	0.135823	10.2645	1.01879267916092e-24	2.45772464017051e-23	F-box and leucine rich repeat protein 20	84961	ENSG00000108306	SW480_Bel_vs_SW480_Control	SW480_Bel	SW480_Control	84961	1.39415	true	up_in_SW480_Bel	1	0	453	599	820	452	453	362
791	PCSK6	414.007	-3.73779	0.364196	-10.2631	1.03311526162414e-24	2.48912947251413e-23	proprotein convertase subtilisin/kexin type 6	5046	ENSG00000140479	SW480_Bel_vs_SW480_Control	SW480_Bel	SW480_Control	5046	-3.73779	true	up_in_SW480_Control	0	1	18	10	17	389	402	310
792	C12orf44	508.024	1.96128	0.191151	10.2604	1.0627206503698e-24	2.55723019550523e-23				SW480_Bel_vs_SW480_Control	SW480_Bel	SW480_Control		1.96128	true	up_in_SW480_Bel	1	0	629	1092	1375	487	472	433
793	NUP88	590.977	-1.38706	0.135195	-10.2597	1.07030036404405e-24	2.5722256356031e-23	nucleoporin 88	4927	ENSG00000108559	SW480_Bel_vs_SW480_Control	SW480_Bel	SW480_Control	4927	-1.38706	true	up_in_SW480_Control	0	1	211	249	337	1185	1363	1184
794	NAT10	1137.04	-1.24533	0.121386	-10.2593	1.07487374084518e-24	2.5799673865167e-23	N-acetyltransferase 10	55226	ENSG00000135372	SW480_Bel_vs_SW480_Control	SW480_Bel	SW480_Control	55226	-1.24533	true	up_in_SW480_Control	0	1	554	588	733	2662	2706	2667
795	CDCP1	1083.22	-1.70689	0.166394	-10.2581	1.08789332339568e-24	2.60793723580859e-23	CUB domain containing protein 1	64866	ENSG00000163814	SW480_Bel_vs_SW480_Control	SW480_Bel	SW480_Control	64866	-1.70689	true	up_in_SW480_Control	0	1	270	218	278	1462	1574	1559
796	ZNF385A	491.807	1.81145	0.176659	10.254	1.13563530902863e-24	2.71897025933305e-23	zinc finger protein 385A	25946	ENSG00000161642	SW480_Bel_vs_SW480_Control	SW480_Bel	SW480_Control	25946	1.81145	true	up_in_SW480_Bel	1	0	594	694	672	367	328	326
797	ATP5A1	2259.32	-1.00256	0.0977805	-10.2532	1.14514994772459e-24	2.73831469955898e-23				SW480_Bel_vs_SW480_Control	SW480_Bel	SW480_Control		-1.00256	true	up_in_SW480_Control	0	1	782	857	1081	3405	3329	3101
798	PBX1	625.499	2.98605	0.291238	10.253	1.14776942989945e-24	2.74114346199516e-23	PBX homeobox 1	5087	ENSG00000185630	SW480_Bel_vs_SW480_Control	SW480_Bel	SW480_Control	5087	2.98605	true	up_in_SW480_Bel	1	0	97	157	129	35	35	18
799	SUN1	977.845	1.39354	0.13596	10.2496	1.18838976160052e-24	2.83460667885763e-23	Sad1 and UNC84 domain containing 1	23353	ENSG00000164828	SW480_Bel_vs_SW480_Control	SW480_Bel	SW480_Control	23353	1.39354	true	up_in_SW480_Bel	1	0	1090	1748	2160	1143	1181	1032
800	PLK4	125.725	-2.28255	0.222872	-10.2415	1.2915772829212e-24	3.07688860333363e-23	polo like kinase 4	10733	ENSG00000142731	SW480_Bel_vs_SW480_Control	SW480_Bel	SW480_Control	10733	-2.28255	true	up_in_SW480_Control	0	1	31	31	33	277	272	285
801	LZTS3	129.535	2.63164	0.256968	10.2411	1.29707524692934e-24	3.0861333992401e-23	leucine zipper tumor suppressor family member 3	9762	ENSG00000088899	SW480_Bel_vs_SW480_Control	SW480_Bel	SW480_Control	9762	2.63164	true	up_in_SW480_Bel	1	0	145	309	376	68	80	84
802	TNNI3	38.9575	4.22629	0.41275	10.2393	1.3212267949646e-24	3.13968240367553e-23	troponin I3, cardiac type	7137	ENSG00000129991	SW480_Bel_vs_SW480_Control	SW480_Bel	SW480_Control	7137	4.22629	true	up_in_SW480_Bel	1	0	103	179	244	15	18	16
803	DNPH1	136.949	-3.61075	0.352855	-10.2329	1.41162773696617e-24	3.35033339263538e-23	2'-deoxynucleoside 5'-phosphate N-hydrolase 1	10591	ENSG00000112667	SW480_Bel_vs_SW480_Control	SW480_Bel	SW480_Control	10591	-3.61075	true	up_in_SW480_Control	0	1	12	4	18	216	260	265
804	KCTD17	194.697	1.94654	0.19042	10.2223	1.57491990225796e-24	3.73324491613495e-23	potassium channel tetramerization domain containing 17	79734	ENSG00000100379	SW480_Bel_vs_SW480_Control	SW480_Bel	SW480_Control	79734	1.94654	true	up_in_SW480_Bel	1	0	203	316	390	167	138	113
805	SLC8B1	140.511	2.23168	0.218341	10.2211	1.59572825130708e-24	3.77787673591088e-23	solute carrier family 8 member B1	80024	ENSG00000089060	SW480_Bel_vs_SW480_Control	SW480_Bel	SW480_Control	80024	2.23168	true	up_in_SW480_Bel	1	0	142	300	320	90	85	108
806	SMC4	1483.22	-1.8799	0.183979	-10.218	1.64682340463778e-24	3.89401291292418e-23	structural maintenance of chromosomes 4	10051	ENSG00000113810	SW480_Bel_vs_SW480_Control	SW480_Bel	SW480_Control	10051	-1.8799	true	up_in_SW480_Control	0	1	462	289	508	2703	3055	2778
807	CHAF1A	472.366	-1.84001	0.180263	-10.2074	1.83772570092115e-24	4.3400348793289e-23	chromatin assembly factor 1 subunit A	10036	ENSG00000167670	SW480_Bel_vs_SW480_Control	SW480_Bel	SW480_Control	10036	-1.84001	true	up_in_SW480_Control	0	1	123	88	164	772	766	875
808	FAM126B	274.292	2.17355	0.212949	10.2069	1.84695325457826e-24	4.35643535276421e-23	family with sequence similarity 126 member B	285172	ENSG00000155744	SW480_Bel_vs_SW480_Control	SW480_Bel	SW480_Control	285172	2.17355	true	up_in_SW480_Bel	1	0	282	500	769	182	212	199
809	HOXA1	145.897	1.78752	0.175136	10.2065	1.85389657101717e-24	4.36741411952464e-23	homeobox A1	3198	ENSG00000105991	SW480_Bel_vs_SW480_Control	SW480_Bel	SW480_Control	3198	1.78752	true	up_in_SW480_Bel	1	0	199	268	246	129	129	117
810	CCDC61	100.381	3.25807	0.319224	10.2062	1.85936991720394e-24	4.37490712208206e-23	coiled-coil domain containing 61	729440	ENSG00000104983	SW480_Bel_vs_SW480_Control	SW480_Bel	SW480_Control	729440	3.25807	true	up_in_SW480_Bel	1	0	149	377	366	46	46	69
811	PELI3	134.129	1.9963	0.195601	10.206	1.86464297163358e-24	4.38191098333891e-23	pellino E3 ubiquitin protein ligase family member 3	246330	ENSG00000174516	SW480_Bel_vs_SW480_Control	SW480_Bel	SW480_Control	246330	1.9963	true	up_in_SW480_Bel	1	0	98	162	146	60	67	56
812	TRMT2B	242.521	-1.94828	0.190983	-10.2013	1.95539333017164e-24	4.58952220496127e-23	tRNA methyltransferase 2 homolog B	79979	ENSG00000188917	SW480_Bel_vs_SW480_Control	SW480_Bel	SW480_Control	79979	-1.94828	true	up_in_SW480_Control	0	1	48	72	93	495	500	464
813	VOPP1	1051.88	-1.81693	0.178132	-10.1999	1.9839659798714e-24	4.65086472087298e-23	VOPP1 WW domain binding protein	81552	ENSG00000154978	SW480_Bel_vs_SW480_Control	SW480_Bel	SW480_Control	81552	-1.81693	true	up_in_SW480_Control	0	1	313	250	353	1953	1933	2012
814	WIPI2	713.153	1.33221	0.130629	10.1984	2.0149336366585e-24	4.71766425211258e-23	WD repeat domain, phosphoinositide interacting 2	26100	ENSG00000157954	SW480_Bel_vs_SW480_Control	SW480_Bel	SW480_Control	26100	1.33221	true	up_in_SW480_Bel	1	0	795	1380	1414	940	934	671
815	RAB15	316.814	-2.76124	0.270791	-10.1969	2.04630647970398e-24	4.78524757913128e-23	RAB15, member RAS oncogene family	376267	ENSG00000139998	SW480_Bel_vs_SW480_Control	SW480_Bel	SW480_Control	376267	-2.76124	true	up_in_SW480_Control	0	1	16	22	27	261	230	291
816	HIST1H3A	428.423	-2.76949	0.271617	-10.1963	2.05996487397607e-24	4.81129127603567e-23				SW480_Bel_vs_SW480_Control	SW480_Bel	SW480_Control		-2.76949	true	up_in_SW480_Control	0	1	79	68	117	1026	1032	1160
817	USP13	450.098	-2.82768	0.277348	-10.1954	2.07877026518595e-24	4.84927801959393e-23	ubiquitin specific peptidase 13	8975	ENSG00000058056	SW480_Bel_vs_SW480_Control	SW480_Bel	SW480_Control	8975	-2.82768	true	up_in_SW480_Control	0	1	127	57	81	1198	1266	1131
818	DNAJB5	74.182	2.51352	0.246539	10.1952	2.08265416476057e-24	4.85240619926266e-23	DnaJ heat shock protein family (Hsp40) member B5	25822	ENSG00000137094	SW480_Bel_vs_SW480_Control	SW480_Bel	SW480_Control	25822	2.51352	true	up_in_SW480_Bel	1	0	99	200	212	49	50	58
819	RAB11FIP1	1016.78	1.85755	0.182294	10.1899	2.20016777197948e-24	5.11995139328201e-23	RAB11 family interacting protein 1	80223	ENSG00000156675	SW480_Bel_vs_SW480_Control	SW480_Bel	SW480_Control	80223	1.85755	true	up_in_SW480_Bel	1	0	803	1684	2242	741	808	703
820	DCP1A	351.106	-1.16758	0.114608	-10.1875	2.25376468410498e-24	5.23828717443255e-23	decapping mRNA 1A	55802	ENSG00000272886	SW480_Bel_vs_SW480_Control	SW480_Bel	SW480_Control	55802	-1.16758	true	up_in_SW480_Control	0	1	112	130	182	550	651	507
821	ALDOC	284.98	3.18722	0.312884	10.1866	2.2756379674436e-24	5.28269144705094e-23	aldolase, fructose-bisphosphate C	230	ENSG00000109107	SW480_Bel_vs_SW480_Control	SW480_Bel	SW480_Control	230	3.18722	true	up_in_SW480_Bel	1	0	363	794	834	118	147	118
822	SERPINF1	267.262	-4.13407	0.405869	-10.1857	2.29612272861782e-24	5.3237683970213e-23	serpin family F member 1	5176	ENSG00000282307	SW480_Bel_vs_SW480_Control	SW480_Bel	SW480_Control	5176	-4.13407	true	up_in_SW480_Control	0	1	18	23	37	776	876	766
823	TMEM205	260.39	2.05898	0.202146	10.1856	2.29981998285309e-24	5.32586952825275e-23	transmembrane protein 205	374882	ENSG00000105518	SW480_Bel_vs_SW480_Control	SW480_Bel	SW480_Control	374882	2.05898	true	up_in_SW480_Bel	1	0	313	411	486	192	203	129
824	NIP7	885.785	-1.58104	0.155482	-10.1686	2.73804667123411e-24	6.33301897945325e-23	nucleolar pre-rRNA processing protein NIP7	51388	ENSG00000132603	SW480_Bel_vs_SW480_Control	SW480_Bel	SW480_Control	51388	-1.58104	true	up_in_SW480_Control	0	1	292	280	442	1652	1818	1952
825	MBNL3	741.967	-6.25303	0.614971	-10.168	2.75489908538426e-24	6.364283819286e-23	muscleblind like splicing regulator 3	55796	ENSG00000076770	SW480_Bel_vs_SW480_Control	SW480_Bel	SW480_Control	55796	-6.25303	true	up_in_SW480_Control	0	1	2	2	3	283	332	338
826	MTIF3	168.563	1.60435	0.157788	10.1678	2.76097990889129e-24	6.37061893850828e-23	mitochondrial translational initiation factor 3	219402	ENSG00000122033	SW480_Bel_vs_SW480_Control	SW480_Bel	SW480_Control	219402	1.60435	true	up_in_SW480_Bel	1	0	188	275	310	170	157	128
827	SFMBT1	408.922	-1.82469	0.179531	-10.1636	2.881280232498e-24	6.6401678015129e-23	Scm like with four mbt domains 1	51460	ENSG00000163935	SW480_Bel_vs_SW480_Control	SW480_Bel	SW480_Control	51460	-1.82469	true	up_in_SW480_Control	0	1	55	67	85	454	445	414
828	ERP44	556.181	1.30063	0.127976	10.1631	2.89771550719526e-24	6.66998881885403e-23	endoplasmic reticulum protein 44	23071	ENSG00000023318	SW480_Bel_vs_SW480_Control	SW480_Bel	SW480_Control	23071	1.30063	true	up_in_SW480_Bel	1	0	511	794	941	529	617	476
829	ACTB	27752.4	-1.3252	0.13042	-10.161	2.96048975246953e-24	6.80627294658116e-23	actin beta	60	ENSG00000075624	SW480_Bel_vs_SW480_Control	SW480_Bel	SW480_Control	60	-1.3252	true	up_in_SW480_Control	0	1	10565	11096	14367	55977	56517	51042
830	CORO6	68.9802	3.51695	0.346333	10.1548	3.1534138108177e-24	7.24108812731929e-23	coronin 6	84940	ENSG00000167549	SW480_Bel_vs_SW480_Control	SW480_Bel	SW480_Control	84940	3.51695	true	up_in_SW480_Bel	1	0	171	221	224	29	30	38
831	ERC1	1143.04	1.07736	0.106142	10.1502	3.3082382983656e-24	7.57836773222237e-23	ELKS/RAB6-interacting/CAST family member 1	23085	ENSG00000082805	SW480_Bel_vs_SW480_Control	SW480_Bel	SW480_Control	23085	1.07736	true	up_in_SW480_Bel	1	0	916	1258	1461	1110	1057	918
832	CALCOCO2	927.279	1.24371	0.122535	10.1499	3.318341569925e-24	7.59239734260298e-23	calcium binding and coiled-coil domain 2	10241	ENSG00000136436	SW480_Bel_vs_SW480_Control	SW480_Bel	SW480_Control	10241	1.24371	true	up_in_SW480_Bel	1	0	622	1001	1067	666	753	609
833	FAM91A1	650.969	1.60507	0.158182	10.147	3.41761238113241e-24	7.81016520440342e-23	family with sequence similarity 91 member A1	157769	ENSG00000176853	SW480_Bel_vs_SW480_Control	SW480_Bel	SW480_Control	157769	1.60507	true	up_in_SW480_Bel	1	0	640	1200	1620	623	729	624
834	PLBD1	140.424	-2.40833	0.237383	-10.1453	3.47638055525939e-24	7.93496336787794e-23	phospholipase B domain containing 1	79887	ENSG00000121316	SW480_Bel_vs_SW480_Control	SW480_Bel	SW480_Control	79887	-2.40833	true	up_in_SW480_Control	0	1	37	31	37	325	334	352
835	LUC7L2	651.967	-1.17062	0.115411	-10.1431	3.55686733954764e-24	8.10897760731758e-23	LUC7 like 2, pre-mRNA splicing factor	51631	ENSG00000146963	SW480_Bel_vs_SW480_Control	SW480_Bel	SW480_Control	51631	-1.17062	true	up_in_SW480_Control	0	1	205	228	314	931	1103	981
836	SCCPDH	276.166	-1.77945	0.175491	-10.1399	3.67569326699537e-24	8.36987815284076e-23	saccharopine dehydrogenase (putative)	51097	ENSG00000143653	SW480_Bel_vs_SW480_Control	SW480_Bel	SW480_Control	51097	-1.77945	true	up_in_SW480_Control	0	1	92	82	96	546	643	507
837	SYDE1	75.2915	-3.62105	0.357138	-10.1391	3.70553209814167e-24	8.42776680533245e-23	synapse defective Rho GTPase homolog 1	85360	ENSG00000105137	SW480_Bel_vs_SW480_Control	SW480_Bel	SW480_Control	85360	-3.62105	true	up_in_SW480_Control	0	1	16	14	10	304	329	275
838	ATXN2L	1566.39	-1.16977	0.115379	-10.1385	3.72798609211321e-24	8.46874173925051e-23	ataxin 2 like	11273	ENSG00000168488	SW480_Bel_vs_SW480_Control	SW480_Bel	SW480_Control	11273	-1.16977	true	up_in_SW480_Control	0	1	544	706	792	2873	2695	2681
839	DPM1	647.318	1.27421	0.125703	10.1366	3.79905798855737e-24	8.61993157403707e-23	dolichyl-phosphate mannosyltransferase subunit 1, catalytic	8813	ENSG00000000419	SW480_Bel_vs_SW480_Control	SW480_Bel	SW480_Control	8813	1.27421	true	up_in_SW480_Bel	1	0	647	917	1302	736	723	630
840	AK4	804.966	-2.07107	0.204418	-10.1316	4.00223735131073e-24	9.07015357930065e-23	adenylate kinase 4	205	ENSG00000162433	SW480_Bel_vs_SW480_Control	SW480_Bel	SW480_Control	205	-2.07107	true	up_in_SW480_Control	0	1	145	96	126	926	1068	879
841	HIST1H4B	913.056	-2.04555	0.201907	-10.1312	4.01894180169953e-24	9.09720610439269e-23				SW480_Bel_vs_SW480_Control	SW480_Bel	SW480_Control		-2.04555	true	up_in_SW480_Control	0	1	210	177	236	1589	1444	1654
842	SH3BGRL	178.277	-3.88134	0.383157	-10.1299	4.0707516365243e-24	9.20356430428398e-23	SH3 domain binding glutamate rich protein like	6451	ENSG00000131171	SW480_Bel_vs_SW480_Control	SW480_Bel	SW480_Control	6451	-3.88134	true	up_in_SW480_Control	0	1	12	5	14	263	273	286
843	ATP2A2	2866.51	-1.10693	0.109278	-10.1295	4.08777229234862e-24	9.23110898018892e-23	ATPase sarcoplasmic/endoplasmic reticulum Ca2+ transporting 2	488	ENSG00000174437	SW480_Bel_vs_SW480_Control	SW480_Bel	SW480_Control	488	-1.10693	true	up_in_SW480_Control	0	1	1162	1031	1308	4695	4572	4539
844	SLC43A2	229.953	2.28107	0.225316	10.1239	4.3280935423422e-24	9.75072974911143e-23	solute carrier family 43 member 2	124935	ENSG00000278550	SW480_Bel_vs_SW480_Control	SW480_Bel	SW480_Control	124935	2.28107	true	up_in_SW480_Bel	1	0	284	538	573	201	168	138
845	ETNK2	275.115	2.60237	0.257079	10.1228	4.37548935942997e-24	9.84588301375503e-23	ethanolamine kinase 2	55224	ENSG00000143845	SW480_Bel_vs_SW480_Control	SW480_Bel	SW480_Control	55224	2.60237	true	up_in_SW480_Bel	1	0	218	361	452	99	118	83
846	MAPRE3	118.428	3.22257	0.31839	10.1215	4.43656129889875e-24	9.95981914183365e-23	microtubule associated protein RP/EB family member 3	22924	ENSG00000084764	SW480_Bel_vs_SW480_Control	SW480_Bel	SW480_Control	22924	3.22257	true	up_in_SW480_Bel	1	0	213	368	315	80	52	41
847	XRCC5	4986.11	-1.13711	0.112345	-10.1215	4.43394265484136e-24	9.95981914183365e-23	X-ray repair cross complementing 5	7520	ENSG00000079246	SW480_Bel_vs_SW480_Control	SW480_Bel	SW480_Control	7520	-1.13711	true	up_in_SW480_Control	0	1	2124	2314	2773	9345	9940	9470
848	TBC1D9B	688.43	-1.56126	0.154265	-10.1207	4.47420624809341e-24	1.00325268655838e-22	TBC1 domain family member 9B	23061	ENSG00000284400	SW480_Bel_vs_SW480_Control	SW480_Bel	SW480_Control	23061	-1.56126	true	up_in_SW480_Control	0	1	236	222	270	1340	1319	1259
849	TMLHE	141.009	-2.31915	0.22923	-10.1172	4.63717269840639e-24	1.03857428909614e-22	trimethyllysine hydroxylase, epsilon	55217	ENSG00000185973	SW480_Bel_vs_SW480_Control	SW480_Bel	SW480_Control	55217	-2.31915	true	up_in_SW480_Control	0	1	37	31	42	335	353	307
850	MCM10	399.177	-1.89027	0.186845	-10.1168	4.6555250929067e-24	1.04146224880241e-22	minichromosome maintenance 10 replication initiation factor	55388	ENSG00000065328	SW480_Bel_vs_SW480_Control	SW480_Bel	SW480_Control	55388	-1.89027	true	up_in_SW480_Control	0	1	97	66	137	658	636	699
851	ARSB	145.472	-3.23462	0.320001	-10.1082	5.08302458703098e-24	1.13576434624971e-22	arylsulfatase B	411	ENSG00000113273	SW480_Bel_vs_SW480_Control	SW480_Bel	SW480_Control	411	-3.23462	true	up_in_SW480_Control	0	1	15	18	13	268	251	266
852	WSCD1	39.9289	5.65828	0.559788	10.1079	5.09644626664192e-24	1.1374314346206e-22	WSC domain containing 1	23302	ENSG00000179314	SW480_Bel_vs_SW480_Control	SW480_Bel	SW480_Control	23302	5.65828	true	up_in_SW480_Bel	1	0	85	251	281	7	8	6
853	IQCH	66.3512	2.35207	0.232717	10.107	5.14573258059658e-24	1.14708959232411e-22	IQ motif containing H	64799	ENSG00000103599	SW480_Bel_vs_SW480_Control	SW480_Bel	SW480_Control	64799	2.35207	true	up_in_SW480_Bel	1	0	71	144	156	37	46	45
854	SPTY2D1	515.639	1.44048	0.142545	10.1054	5.22570820083576e-24	1.16355850511491e-22	SPT2 chromatin protein domain containing 1	144108	ENSG00000179119	SW480_Bel_vs_SW480_Control	SW480_Bel	SW480_Control	144108	1.44048	true	up_in_SW480_Bel	1	0	573	845	1132	551	606	503
855	ROGDI	100.289	2.06326	0.204194	10.1044	5.28200930015321e-24	1.17472379330447e-22	rogdi atypical leucine zipper	79641	ENSG00000067836	SW480_Bel_vs_SW480_Control	SW480_Bel	SW480_Control	79641	2.06326	true	up_in_SW480_Bel	1	0	68	121	186	52	60	45
856	MGST1	298.412	-3.85545	0.38163	-10.1026	5.38170171464547e-24	1.19550212012648e-22	microsomal glutathione S-transferase 1	4257	ENSG00000008394	SW480_Bel_vs_SW480_Control	SW480_Bel	SW480_Control	4257	-3.85545	true	up_in_SW480_Control	0	1	13	11	33	406	493	535
857	CYP3A5	119.023	3.48575	0.345067	10.1017	5.43088328382828e-24	1.20502459095362e-22	cytochrome P450 family 3 subfamily A member 5	1577	ENSG00000106258	SW480_Bel_vs_SW480_Control	SW480_Bel	SW480_Control	1577	3.48575	true	up_in_SW480_Bel	1	0	187	145	155	23	24	34
858	PCNXL4	475.838	-1.5026	0.148765	-10.1005	5.49861761381958e-24	1.2186367166888e-22				SW480_Bel_vs_SW480_Control	SW480_Bel	SW480_Control		-1.5026	true	up_in_SW480_Control	0	1	171	181	231	908	1137	943
859	TRA2A	384.073	-1.70357	0.168728	-10.0966	5.72092826392466e-24	1.26643565118574e-22	transformer 2 alpha homolog	29896	ENSG00000164548	SW480_Bel_vs_SW480_Control	SW480_Bel	SW480_Control	29896	-1.70357	true	up_in_SW480_Control	0	1	106	111	163	762	755	700
860	GPAA1	335.859	1.60612	0.159087	10.0959	5.75909932094494e-24	1.27340826468449e-22	glycosylphosphatidylinositol anchor attachment 1	8733	ENSG00000197858	SW480_Bel_vs_SW480_Control	SW480_Bel	SW480_Control	8733	1.60612	true	up_in_SW480_Bel	1	0	273	480	531	254	240	250
861	GOLM1	723.834	-1.42409	0.141147	-10.0894	6.15455753939833e-24	1.35927392322684e-22	golgi membrane protein 1	51280	ENSG00000135052	SW480_Bel_vs_SW480_Control	SW480_Bel	SW480_Control	51280	-1.42409	true	up_in_SW480_Control	0	1	262	281	324	1368	1457	1395
862	PLCXD2	45.2615	3.83362	0.380002	10.0884	6.21661852189525e-24	1.37139323277231e-22	phosphatidylinositol specific phospholipase C X domain containing 2	257068	ENSG00000240891	SW480_Bel_vs_SW480_Control	SW480_Bel	SW480_Control	257068	3.83362	true	up_in_SW480_Bel	1	0	103	144	170	18	15	19
863	HDAC5	365.005	2.47309	0.245292	10.0822	6.62057214423755e-24	1.45881937247507e-22	histone deacetylase 5	10014	ENSG00000108840	SW480_Bel_vs_SW480_Control	SW480_Bel	SW480_Control	10014	2.47309	true	up_in_SW480_Bel	1	0	518	875	967	278	326	158
864	KIF5C	180.965	6.01503	0.596673	10.0809	6.70817142864976e-24	1.47641669205876e-22	kinesin family member 5C	3800	ENSG00000276734	SW480_Bel_vs_SW480_Control	SW480_Bel	SW480_Control	3800	6.01503	true	up_in_SW480_Bel	1	0	686	1154	1133	36	32	15
865	CBFB	910.992	-1.86312	0.184894	-10.0767	7.00336896430359e-24	1.53961159650739e-22	core-binding factor subunit beta	865	ENSG00000067955	SW480_Bel_vs_SW480_Control	SW480_Bel	SW480_Control	865	-1.86312	true	up_in_SW480_Control	0	1	233	204	381	1704	1776	1817
866	TMEM99	88.199	2.36713	0.234977	10.0738	7.20996645922301e-24	1.58320575345102e-22	transmembrane protein 99 (putative)	147184	ENSG00000167920	SW480_Bel_vs_SW480_Control	SW480_Bel	SW480_Control	147184	2.36713	true	up_in_SW480_Bel	1	0	96	270	286	80	73	66
867	SYK	628.698	-3.42456	0.339953	-10.0736	7.2261240765047e-24	1.58492988078003e-22	spleen associated tyrosine kinase	6850	ENSG00000165025	SW480_Bel_vs_SW480_Control	SW480_Bel	SW480_Control	6850	-3.42456	true	up_in_SW480_Control	0	1	80	53	57	1237	1283	1321
868	MAD2L1	176.564	-2.66378	0.264614	-10.0667	7.75698194805683e-24	1.69941136088198e-22	mitotic arrest deficient 2 like 1	4085	ENSG00000164109	SW480_Bel_vs_SW480_Control	SW480_Bel	SW480_Control	4085	-2.66378	true	up_in_SW480_Control	0	1	43	19	34	372	397	355
869	KIF14	331.084	-1.38423	0.137547	-10.0637	7.992452562945e-24	1.74899059410684e-22	kinesin family member 14	9928	ENSG00000118193	SW480_Bel_vs_SW480_Control	SW480_Bel	SW480_Control	9928	-1.38423	true	up_in_SW480_Control	0	1	90	95	147	469	533	543
870	ZCCHC14	986.042	1.58077	0.157136	10.0599	8.31023124004299e-24	1.81644710793242e-22	zinc finger CCHC-type containing 14	23174	ENSG00000140948	SW480_Bel_vs_SW480_Control	SW480_Bel	SW480_Control	23174	1.58077	true	up_in_SW480_Bel	1	0	942	1468	1897	867	926	748
871	EPB41L5	600.467	1.62758	0.161839	10.0568	8.57355279967388e-24	1.87185966273887e-22	erythrocyte membrane protein band 4.1 like 5	57669	ENSG00000115109	SW480_Bel_vs_SW480_Control	SW480_Bel	SW480_Control	57669	1.62758	true	up_in_SW480_Bel	1	0	432	801	1035	476	458	350
872	GCN1L1	2006.18	-1.2467	0.124049	-10.05	9.18283806734012e-24	2.00030726028521e-22				SW480_Bel_vs_SW480_Control	SW480_Bel	SW480_Control		-1.2467	true	up_in_SW480_Control	0	1	777	747	905	3528	3396	3580
873	MZT2B	411.04	-2.81086	0.2798	-10.046	9.5692706721809e-24	2.08210744545674e-22	mitotic spindle organizing protein 2B	80097	ENSG00000152082	SW480_Bel_vs_SW480_Control	SW480_Bel	SW480_Control	80097	-2.81086	true	up_in_SW480_Control	0	1	41	47	86	705	723	717
874	SFXN1	800.472	-1.43897	0.143242	-10.0457	9.59222413199638e-24	2.08472461146646e-22	sideroflexin 1	94081	ENSG00000164466	SW480_Bel_vs_SW480_Control	SW480_Bel	SW480_Control	94081	-1.43897	true	up_in_SW480_Control	0	1	343	307	310	1583	1775	1476
875	AP3S1	421.418	1.65851	0.165222	10.0381	1.03671003036049e-23	2.25056891915118e-22	adaptor related protein complex 3 subunit sigma 1	1176	ENSG00000177879	SW480_Bel_vs_SW480_Control	SW480_Bel	SW480_Control	1176	1.65851	true	up_in_SW480_Bel	1	0	650	757	917	432	557	350
876	EGLN3	110.419	1.80278	0.179613	10.037	1.04829880318207e-23	2.27314065480912e-22	egl-9 family hypoxia inducible factor 3	112399	ENSG00000129521	SW480_Bel_vs_SW480_Control	SW480_Bel	SW480_Control	112399	1.80278	true	up_in_SW480_Bel	1	0	140	233	241	92	96	124
877	SEC22B	508.191	1.22812	0.122374	10.0358	1.06086360390969e-23	2.29257070099714e-22	SEC22 homolog B, vesicle trafficking protein	9554	ENSG00000265808	SW480_Bel_vs_SW480_Control	SW480_Bel	SW480_Control	9554	1.22812	true	up_in_SW480_Bel	1	0	476	747	918	567	591	463
878	HIST2H2BF	2031.92	-1.83498	0.182857	-10.0351	1.06894457148745e-23	2.30742084990086e-22				SW480_Bel_vs_SW480_Control	SW480_Bel	SW480_Control		-1.83498	true	up_in_SW480_Control	0	1	377	482	698	3187	3079	3512
879	TMPRSS9	62.4375	5.46726	0.544836	10.0347	1.07288454178232e-23	2.3133087939311e-22	transmembrane serine protease 9	360200	ENSG00000178297	SW480_Bel_vs_SW480_Control	SW480_Bel	SW480_Control	360200	5.46726	true	up_in_SW480_Bel	1	0	123	500	611	15	18	14
880	DAAM1	357.26	1.87666	0.187042	10.0333	1.08778621977202e-23	2.3427919464661e-22	dishevelled associated activator of morphogenesis 1	23002	ENSG00000100592	SW480_Bel_vs_SW480_Control	SW480_Bel	SW480_Control	23002	1.87666	true	up_in_SW480_Bel	1	0	436	662	901	308	376	277
881	SMARCD1	1141.48	-1.25768	0.125365	-10.0321	1.10141140968107e-23	2.36946251629473e-22	SWI/SNF related, matrix associated, actin dependent regulator of chromatin, subfamily d, member 1	6602	ENSG00000066117	SW480_Bel_vs_SW480_Control	SW480_Bel	SW480_Control	6602	-1.25768	true	up_in_SW480_Control	0	1	399	546	519	2227	2184	1932
882	KIF22	619.187	-1.8934	0.188828	-10.0271	1.15859818417758e-23	2.48968136829692e-22	kinesin family member 22	3835	ENSG00000079616	SW480_Bel_vs_SW480_Control	SW480_Bel	SW480_Control	3835	-1.8934	true	up_in_SW480_Control	0	1	110	93	183	864	869	822
883	RBL1	312.672	-1.41655	0.141443	-10.0149	1.31045704798994e-23	2.81283930143352e-22	RB transcriptional corepressor like 1	5933	ENSG00000080839	SW480_Bel_vs_SW480_Control	SW480_Bel	SW480_Control	5933	-1.41655	true	up_in_SW480_Control	0	1	84	100	172	546	579	556
884	IFITM10	63.8755	4.32657	0.432136	10.0121	1.34921095083165e-23	2.89276891727748e-22	interferon induced transmembrane protein 10	402778	ENSG00000281618	SW480_Bel_vs_SW480_Control	SW480_Bel	SW480_Control	402778	4.32657	true	up_in_SW480_Bel	1	0	48	105	124	12	5	7
885	RNF216	806.573	1.3361	0.133497	10.0084	1.39931332646622e-23	2.99682344507614e-22	ring finger protein 216	54476	ENSG00000011275	SW480_Bel_vs_SW480_Control	SW480_Bel	SW480_Control	54476	1.3361	true	up_in_SW480_Bel	1	0	1020	1739	1832	1117	1140	975
886	SHCBP1	277.683	-2.35628	0.2355	-10.0054	1.44250028161238e-23	3.08585093875867e-22	SHC binding and spindle associated 1	79801	ENSG00000171241	SW480_Bel_vs_SW480_Control	SW480_Bel	SW480_Control	79801	-2.35628	true	up_in_SW480_Control	0	1	43	31	68	416	424	455
887	BEND3	174.295	-2.67295	0.26718	-10.0043	1.45904119897447e-23	3.1177406672823e-22	BEN domain containing 3	57673	ENSG00000178409	SW480_Bel_vs_SW480_Control	SW480_Bel	SW480_Control	57673	-2.67295	true	up_in_SW480_Control	0	1	41	31	39	431	422	440
888	AURKA	781.423	-2.28392	0.228378	-10.0006	1.5140721430382e-23	3.23171416481599e-22	aurora kinase A	6790	ENSG00000087586	SW480_Bel_vs_SW480_Control	SW480_Bel	SW480_Control	6790	-2.28392	true	up_in_SW480_Control	0	1	139	106	174	1269	1277	1165
889	EFCAB14	944.553	1.26565	0.126564	10.0001	1.52267084658004e-23	3.24643632340115e-22	EF-hand calcium binding domain 14	9813	ENSG00000159658	SW480_Bel_vs_SW480_Control	SW480_Bel	SW480_Control	9813	1.26565	true	up_in_SW480_Bel	1	0	724	1326	1638	908	944	833
890	TAPBP	503.374	-1.87856	0.187875	-9.99898	1.53967378965547e-23	3.27902402390688e-22	TAP binding protein	6892	ENSG00000206208	SW480_Bel_vs_SW480_Control	SW480_Bel	SW480_Control	6892	-1.87856	true	up_in_SW480_Control	0	1	149	131	141	961	935	952
891	ABHD10	318.731	1.08015	0.108085	9.99356	1.62629789951618e-23	3.4596450968303e-22	abhydrolase domain containing 10, depalmitoylase	55347	ENSG00000144827	SW480_Bel_vs_SW480_Control	SW480_Bel	SW480_Control	55347	1.08015	true	up_in_SW480_Bel	1	0	345	466	526	406	407	324
892	ABCA7	244.684	3.5807	0.358561	9.98632	1.74950272112143e-23	3.71759587131839e-22	ATP binding cassette subfamily A member 7	10347	ENSG00000064687	SW480_Bel_vs_SW480_Control	SW480_Bel	SW480_Control	10347	3.5807	true	up_in_SW480_Bel	1	0	305	722	807	83	83	98
893	NEU1	918.349	2.27503	0.227869	9.98391	1.79254753723031e-23	3.80482670805659e-22	neuraminidase 1	4758	ENSG00000228691	SW480_Bel_vs_SW480_Control	SW480_Bel	SW480_Control	4758	2.27503	true	up_in_SW480_Bel	1	0	510	1351	1746	475	451	350
894	EDA	96.3183	3.10614	0.311348	9.9764	1.93360759830207e-23	4.09967779897779e-22	ectodysplasin A	1896	ENSG00000158813	SW480_Bel_vs_SW480_Control	SW480_Bel	SW480_Control	1896	3.10614	true	up_in_SW480_Bel	1	0	164	265	227	51	60	28
895	KIAA0907	554.347	1.36929	0.137311	9.97218	2.01743135639411e-23	4.27265539874722e-22				SW480_Bel_vs_SW480_Control	SW480_Bel	SW480_Control		1.36929	true	up_in_SW480_Bel	1	0	614	927	1089	585	687	542
896	DLG3	479.86	-1.18009	0.118371	-9.96949	2.07288692683524e-23	4.38523595763526e-22	discs large MAGUK scaffold protein 3	1741	ENSG00000082458	SW480_Bel_vs_SW480_Control	SW480_Bel	SW480_Control	1741	-1.18009	true	up_in_SW480_Control	0	1	139	157	207	629	675	733
897	PLA2G6	120.098	2.90314	0.291404	9.9626	2.2217297843772e-23	4.69491115675367e-22	phospholipase A2 group VI	8398	ENSG00000184381	SW480_Bel_vs_SW480_Control	SW480_Bel	SW480_Control	8398	2.90314	true	up_in_SW480_Bel	1	0	169	222	236	61	54	37
898	C9orf72	31.0929	4.74837	0.476643	9.96211	2.23262604911312e-23	4.71271795013015e-22	C9orf72-SMCR8 complex subunit	203228	ENSG00000147894	SW480_Bel_vs_SW480_Control	SW480_Bel	SW480_Control	203228	4.74837	true	up_in_SW480_Bel	1	0	56	103	135	4	6	9
899	CTSB	3660.77	1.94785	0.195533	9.96175	2.24072426601057e-23	4.72458568442141e-22	cathepsin B	1508	ENSG00000285132	SW480_Bel_vs_SW480_Control	SW480_Bel	SW480_Control	1508	1.94785	true	up_in_SW480_Bel	1	0	5546	7841	8178	3705	3833	2585
900	NUP85	417.09	-1.20544	0.121026	-9.96019	2.27626599966407e-23	4.79422823461256e-22	nucleoporin 85	79902	ENSG00000125450	SW480_Bel_vs_SW480_Control	SW480_Bel	SW480_Control	79902	-1.20544	true	up_in_SW480_Control	0	1	178	195	264	881	896	857
901	HIST1H4K	1314.91	-1.95389	0.19621	-9.95815	2.32336433151322e-23	4.88803066967312e-22				SW480_Bel_vs_SW480_Control	SW480_Bel	SW480_Control		-1.95389	true	up_in_SW480_Control	0	1	316	250	396	2229	2063	2452
902	TACC3	603.976	-1.77863	0.178613	-9.95802	2.32650518839633e-23	4.88924801816947e-22	transforming acidic coiled-coil containing protein 3	10460	ENSG00000013810	SW480_Bel_vs_SW480_Control	SW480_Bel	SW480_Control	10460	-1.77863	true	up_in_SW480_Control	0	1	160	133	203	1057	998	1024
903	NUP205	1720.19	-1.55049	0.155717	-9.95714	2.34719341863551e-23	4.92729865945025e-22	nucleoporin 205	23165	ENSG00000155561	SW480_Bel_vs_SW480_Control	SW480_Bel	SW480_Control	23165	-1.55049	true	up_in_SW480_Control	0	1	600	511	770	3232	3260	3486
904	LIPA	872.842	1.42412	0.143052	9.95524	2.3924497113881e-23	5.01678301018766e-22	lipase A, lysosomal acid type	3988	ENSG00000107798	SW480_Bel_vs_SW480_Control	SW480_Bel	SW480_Control	3988	1.42412	true	up_in_SW480_Bel	1	0	771	1061	1329	670	741	684
905	ADCK5	77.6334	2.87471	0.288794	9.95419	2.41773687128778e-23	5.06424313698281e-22	aarF domain containing kinase 5	203054	ENSG00000285451	SW480_Bel_vs_SW480_Control	SW480_Bel	SW480_Control	203054	2.87471	true	up_in_SW480_Bel	1	0	112	261	263	46	58	48
906	EFCAB4B	233.476	-2.61525	0.262893	-9.94798	2.57355741555597e-23	5.37881956228248e-22				SW480_Bel_vs_SW480_Control	SW480_Bel	SW480_Control		-2.61525	true	up_in_SW480_Control	0	1	50	54	81	688	658	674
907	LRRK1	126.162	-3.14051	0.316047	-9.93683	2.87842266620528e-23	6.0094158989638e-22	leucine rich repeat kinase 1	79705	ENSG00000154237	SW480_Bel_vs_SW480_Control	SW480_Bel	SW480_Control	79705	-3.14051	true	up_in_SW480_Control	0	1	33	20	22	432	398	399
908	GIPR	27.0368	5.17004	0.520314	9.93639	2.89112721496137e-23	6.02934311649102e-22	gastric inhibitory polypeptide receptor	2696	ENSG00000010310	SW480_Bel_vs_SW480_Control	SW480_Bel	SW480_Control	2696	5.17004	true	up_in_SW480_Bel	1	0	57	108	98	4	4	5
909	TRIM65	210.627	-2.02914	0.204249	-9.93461	2.94321024861522e-23	6.13125960306503e-22	tripartite motif containing 65	201292	ENSG00000141569	SW480_Bel_vs_SW480_Control	SW480_Bel	SW480_Control	201292	-2.02914	true	up_in_SW480_Control	0	1	93	89	93	667	675	709
910	MICAL2	866.613	2.18046	0.219652	9.92689	3.18004239356612e-23	6.61740119455057e-22	microtubule associated monooxygenase, calponin and LIM domain containing 2	9645	ENSG00000133816	SW480_Bel_vs_SW480_Control	SW480_Bel	SW480_Control	9645	2.18046	true	up_in_SW480_Bel	1	0	755	1153	1465	414	396	493
911	MAP4K4	1460.55	-1.83616	0.185026	-9.9238	3.28019024049813e-23	6.81836494217705e-22	mitogen-activated protein kinase kinase kinase kinase 4	9448	ENSG00000071054	SW480_Bel_vs_SW480_Control	SW480_Bel	SW480_Control	9448	-1.83616	true	up_in_SW480_Control	0	1	429	276	315	2343	2240	2294
912	SLC35A2	345.618	1.138	0.114685	9.92282	3.31264704365993e-23	6.87833850784753e-22	solute carrier family 35 member A2	7355	ENSG00000102100	SW480_Bel_vs_SW480_Control	SW480_Bel	SW480_Control	7355	1.138	true	up_in_SW480_Bel	1	0	304	496	674	389	432	358
913	COMMD4	203.609	-2.77053	0.279352	-9.9177	3.486931449278e-23	7.23235064294814e-22	COMM domain containing 4	54939	ENSG00000140365	SW480_Bel_vs_SW480_Control	SW480_Bel	SW480_Control	54939	-2.77053	true	up_in_SW480_Control	0	1	36	20	48	425	433	420
914	ANAPC1	1085.8	-1.11991	0.112944	-9.91559	3.56153738055335e-23	7.37907234481205e-22	anaphase promoting complex subunit 1	64682	ENSG00000153107	SW480_Bel_vs_SW480_Control	SW480_Bel	SW480_Control	64682	-1.11991	true	up_in_SW480_Control	0	1	416	493	652	2007	2147	1923
915	RPSA	4853.46	-1.78421	0.180021	-9.91113	3.72428241900803e-23	7.70789122771272e-22	ribosomal protein SA	3921	ENSG00000168028	SW480_Bel_vs_SW480_Control	SW480_Bel	SW480_Control	3921	-1.78421	true	up_in_SW480_Control	0	1	1366	1380	2387	10878	11429	9187
916	MAN1C1	55.2352	4.38882	0.442877	9.90978	3.77462896076067e-23	7.8036262003505e-22	mannosidase alpha class 1C member 1	57134	ENSG00000117643	SW480_Bel_vs_SW480_Control	SW480_Bel	SW480_Control	57134	4.38882	true	up_in_SW480_Bel	1	0	44	167	208	12	14	8
917	PODXL2	300.642	2.78349	0.281033	9.90448	3.98031263013647e-23	8.21865412860189e-22	podocalyxin like 2	50512	ENSG00000114631	SW480_Bel_vs_SW480_Control	SW480_Bel	SW480_Control	50512	2.78349	true	up_in_SW480_Bel	1	0	440	842	755	163	194	170
918	ZER1	430.82	1.98709	0.200628	9.90439	3.98399280419073e-23	8.21865412860189e-22	zyg-11 related cell cycle regulator	10444	ENSG00000160445	SW480_Bel_vs_SW480_Control	SW480_Bel	SW480_Control	10444	1.98709	true	up_in_SW480_Bel	1	0	424	1087	1273	455	418	339
919	CDK2AP1	181.173	-2.41508	0.243917	-9.90124	4.11125754213462e-23	8.47203201069253e-22	cyclin dependent kinase 2 associated protein 1	8099	ENSG00000111328	SW480_Bel_vs_SW480_Control	SW480_Bel	SW480_Control	8099	-2.41508	true	up_in_SW480_Control	0	1	55	36	46	461	445	440
920	POLR3E	335.312	-1.50502	0.15202	-9.90012	4.15780866683902e-23	8.55871682638858e-22	RNA polymerase III subunit E	55718	ENSG00000284282	SW480_Bel_vs_SW480_Control	SW480_Bel	SW480_Control	55718	-1.50502	true	up_in_SW480_Control	0	1	101	109	157	615	619	627
921	NUCB2	421.844	1.14419	0.115624	9.89579	4.34188268992768e-23	8.92799628116379e-22	nucleobindin 2	4925	ENSG00000070081	SW480_Bel_vs_SW480_Control	SW480_Bel	SW480_Control	4925	1.14419	true	up_in_SW480_Bel	1	0	417	582	620	429	445	440
922	GDE1	699.945	1.22701	0.123997	9.8955	4.35448190711567e-23	8.94426520469119e-22	glycerophosphodiester phosphodiesterase 1	51573	ENSG00000006007	SW480_Bel_vs_SW480_Control	SW480_Bel	SW480_Control	51573	1.22701	true	up_in_SW480_Bel	1	0	695	993	1103	723	766	648
923	HTT	1246.04	1.37491	0.138984	9.89264	4.48060004436145e-23	9.19342043510808e-22	huntingtin	3064	ENSG00000197386	SW480_Bel_vs_SW480_Control	SW480_Bel	SW480_Control	3064	1.37491	true	up_in_SW480_Bel	1	0	1092	1798	2515	1259	1207	1164
924	SCN4A	44.6785	6.2843	0.635326	9.89146	4.53365561880758e-23	9.29228963674396e-22	sodium voltage-gated channel alpha subunit 4	6329	ENSG00000007314	SW480_Bel_vs_SW480_Control	SW480_Bel	SW480_Control	6329	6.2843	true	up_in_SW480_Bel	1	0	136	293	270	7	7	2
925	NUCKS1	2393.53	-2.1008	0.212523	-9.88504	4.83402623024795e-23	9.89730563579306e-22	nuclear casein kinase and cyclin dependent kinase substrate 1	64710	ENSG00000069275	SW480_Bel_vs_SW480_Control	SW480_Bel	SW480_Control	64710	-2.1008	true	up_in_SW480_Control	0	1	552	499	498	4339	4316	3749
926	PLS3	2089.17	-2.06369	0.208786	-9.88425	4.87206827027145e-23	9.96450232940191e-22	plastin 3	5358	ENSG00000102024	SW480_Bel_vs_SW480_Control	SW480_Bel	SW480_Control	5358	-2.06369	true	up_in_SW480_Control	0	1	285	271	392	2156	2436	2547
927	HIST1H4I	562.832	-2.38473	0.241277	-9.88378	4.89514769981388e-23	1.00009859109045e-21				SW480_Bel_vs_SW480_Control	SW480_Bel	SW480_Control		-2.38473	true	up_in_SW480_Control	0	1	147	122	164	1351	1206	1554
928	CLSTN2	296.272	2.91501	0.295051	9.87967	5.10004448496711e-23	1.04084544237585e-21	calsyntenin 2	64084	ENSG00000158258	SW480_Bel_vs_SW480_Control	SW480_Bel	SW480_Control	64084	2.91501	true	up_in_SW480_Bel	1	0	454	636	701	162	156	110
929	YARS2	298.393	-2.14438	0.217117	-9.8766	5.25844290593744e-23	1.07202572148609e-21	tyrosyl-tRNA synthetase 2	51067	ENSG00000139131	SW480_Bel_vs_SW480_Control	SW480_Bel	SW480_Control	51067	-2.14438	true	up_in_SW480_Control	0	1	66	57	85	564	569	529
930	MAPK8IP1	69.2795	3.70685	0.375325	9.87637	5.27073046019382e-23	1.07338397696284e-21	mitogen-activated protein kinase 8 interacting protein 1	9479	ENSG00000121653	SW480_Bel_vs_SW480_Control	SW480_Bel	SW480_Control	9479	3.70685	true	up_in_SW480_Bel	1	0	104	216	267	27	26	25
931	IFT88	130.99	1.89929	0.192316	9.87586	5.29744038421841e-23	1.07767331995368e-21	intraflagellar transport 88	8100	ENSG00000032742	SW480_Bel_vs_SW480_Control	SW480_Bel	SW480_Control	8100	1.89929	true	up_in_SW480_Bel	1	0	148	298	301	119	136	100
932	USP11	704.179	-2.02535	0.205091	-9.87536	5.32437055702544e-23	1.08199828508157e-21	ubiquitin specific peptidase 11	8237	ENSG00000102226	SW480_Bel_vs_SW480_Control	SW480_Bel	SW480_Control	8237	-2.02535	true	up_in_SW480_Control	0	1	274	271	262	2172	2120	1800
933	FAM46B	75.9815	3.76194	0.380952	9.87511	5.33744192672831e-23	1.08350071112585e-21				SW480_Bel_vs_SW480_Control	SW480_Bel	SW480_Control		3.76194	true	up_in_SW480_Bel	1	0	59	159	213	12	19	23
934	STAT1	1193.17	1.3297	0.134692	9.87217	5.49643104221432e-23	1.114589767774e-21	signal transducer and activator of transcription 1	6772	ENSG00000115415	SW480_Bel_vs_SW480_Control	SW480_Bel	SW480_Control	6772	1.3297	true	up_in_SW480_Bel	1	0	1157	2327	2552	1424	1443	1338
935	C15orf38	305.717	-2.37581	0.240727	-9.8693	5.65551739014731e-23	1.14563251421222e-21				SW480_Bel_vs_SW480_Control	SW480_Bel	SW480_Control		-2.37581	true	up_in_SW480_Control	0	1	40	52	38	411	430	391
936	NUF2	128.671	-3.27498	0.331959	-9.86563	5.86662403607857e-23	1.18713594757637e-21	NUF2 component of NDC80 kinetochore complex	83540	ENSG00000143228	SW480_Bel_vs_SW480_Control	SW480_Bel	SW480_Control	83540	-3.27498	true	up_in_SW480_Control	0	1	13	10	20	232	278	236
937	ZCCHC6	309.923	1.35038	0.136992	9.85738	6.36914545394707e-23	1.28745798254468e-21				SW480_Bel_vs_SW480_Control	SW480_Bel	SW480_Control		1.35038	true	up_in_SW480_Bel	1	0	358	526	631	358	378	322
938	RPSAP58	574.59	-1.77451	0.180037	-9.85634	6.43504678033625e-23	1.29940277949605e-21			ENSG00000225178	SW480_Bel_vs_SW480_Control	SW480_Bel	SW480_Control		-1.77451	true	up_in_SW480_Control	0	1	207	218	307	1571	1640	1304
939	MARK4	364.904	2.08637	0.211775	9.85183	6.7306335319216e-23	1.35765273843687e-21	microtubule affinity regulating kinase 4	57787	ENSG00000007047	SW480_Bel_vs_SW480_Control	SW480_Bel	SW480_Control	57787	2.08637	true	up_in_SW480_Bel	1	0	478	805	923	357	321	243
940	TOM1L2	429.901	1.55953	0.158309	9.85121	6.77214696797385e-23	1.36458403846755e-21	target of myb1 like 2 membrane trafficking protein	146691	ENSG00000175662	SW480_Bel_vs_SW480_Control	SW480_Bel	SW480_Control	146691	1.55953	true	up_in_SW480_Bel	1	0	313	790	882	393	394	378
941	FBXL18	402.968	1.99952	0.202978	9.8509	6.79319141627361e-23	1.36738057600562e-21	F-box and leucine rich repeat protein 18	80028	ENSG00000155034	SW480_Bel_vs_SW480_Control	SW480_Bel	SW480_Control	80028	1.99952	true	up_in_SW480_Bel	1	0	537	825	911	328	379	308
942	ABTB2	317.554	2.46549	0.250329	9.84899	6.9237308820927e-23	1.39218791034871e-21	ankyrin repeat and BTB domain containing 2	25841	ENSG00000166016	SW480_Bel_vs_SW480_Control	SW480_Bel	SW480_Control	25841	2.46549	true	up_in_SW480_Bel	1	0	509	1291	1283	332	327	311
943	MCM7	1962.86	-1.81253	0.184037	-9.84875	6.94020508834845e-23	1.39403151048279e-21	minichromosome maintenance complex component 7	4176	ENSG00000166508	SW480_Bel_vs_SW480_Control	SW480_Bel	SW480_Control	4176	-1.81253	true	up_in_SW480_Control	0	1	802	696	831	5190	5166	4761
944	KLHL23	408.704	-1.96855	0.199917	-9.84686	7.07163780198053e-23	1.4189378815709e-21	kelch like family member 23	151230	ENSG00000213160	SW480_Bel_vs_SW480_Control	SW480_Bel	SW480_Control	151230	-1.96855	true	up_in_SW480_Control	0	1	130	103	138	820	926	911
945	RAB11FIP4	641.4	1.94702	0.197747	9.84601	7.13213373284271e-23	1.42957327615656e-21	RAB11 family interacting protein 4	84440	ENSG00000131242	SW480_Bel_vs_SW480_Control	SW480_Bel	SW480_Control	84440	1.94702	true	up_in_SW480_Bel	1	0	168	365	496	177	143	140
946	TIPARP	1048.07	1.71769	0.174474	9.84491	7.21050718358957e-23	1.44376598192294e-21	TCDD inducible poly(ADP-ribose) polymerase	25976	ENSG00000163659	SW480_Bel_vs_SW480_Control	SW480_Bel	SW480_Control	25976	1.71769	true	up_in_SW480_Bel	1	0	1201	1658	1970	855	904	859
947	MPST	491.48	-1.50722	0.153155	-9.84111	7.48792687711504e-23	1.49774235502211e-21	mercaptopyruvate sulfurtransferase	4357	ENSG00000128309	SW480_Bel_vs_SW480_Control	SW480_Bel	SW480_Control	4357	-1.50722	true	up_in_SW480_Control	0	1	135	130	156	713	796	670
948	CBFA2T2	503.472	1.63594	0.166246	9.84042	7.53956359611592e-23	1.50649164964486e-21	CBFA2/RUNX1 partner transcriptional co-repressor 2	9139	ENSG00000078699	SW480_Bel_vs_SW480_Control	SW480_Bel	SW480_Control	9139	1.63594	true	up_in_SW480_Bel	1	0	411	769	916	376	429	377
949	SARM1	162.686	2.38185	0.242183	9.83493	7.96219847434135e-23	1.58927480426131e-21	sterile alpha and TIR motif containing 1	23098	ENSG00000004139	SW480_Bel_vs_SW480_Control	SW480_Bel	SW480_Control	23098	2.38185	true	up_in_SW480_Bel	1	0	97	200	174	63	65	34
950	PSTPIP2	69.3064	-2.67201	0.271747	-9.83274	8.13747204223259e-23	1.6225626072088e-21	proline-serine-threonine phosphatase interacting protein 2	9050	ENSG00000152229	SW480_Bel_vs_SW480_Control	SW480_Bel	SW480_Control	9050	-2.67201	true	up_in_SW480_Control	0	1	25	12	13	204	216	166
951	LBR	935.612	-1.18671	0.120695	-9.83233	8.17080787898728e-23	1.62750893472688e-21	lamin B receptor	3930	ENSG00000143815	SW480_Bel_vs_SW480_Control	SW480_Bel	SW480_Control	3930	-1.18671	true	up_in_SW480_Control	0	1	215	273	378	1119	1291	1103
952	DENND2C	51.8488	4.27376	0.434694	9.83165	8.2258741565546e-23	1.6367688285232e-21	DENN domain containing 2C	163259	ENSG00000175984	SW480_Bel_vs_SW480_Control	SW480_Bel	SW480_Control	163259	4.27376	true	up_in_SW480_Bel	1	0	75	145	193	16	10	11
953	UBE2H	1125.38	1.76043	0.17912	9.82826	8.50782084576642e-23	1.6911066393637e-21	ubiquitin conjugating enzyme E2 H	7328	ENSG00000186591	SW480_Bel_vs_SW480_Control	SW480_Bel	SW480_Control	7328	1.76043	true	up_in_SW480_Bel	1	0	2154	2796	2657	1532	1527	1056
954	EEF1G	17242.8	-1.42227	0.144715	-9.82801	8.5283574649025e-23	1.69342473616305e-21	eukaryotic translation elongation factor 1 gamma	1937	ENSG00000254772	SW480_Bel_vs_SW480_Control	SW480_Bel	SW480_Control	1937	-1.42227	true	up_in_SW480_Control	0	1	6170	5703	6917	31479	33724	27647
955	LCK	82.6454	-3.87696	0.394604	-9.82494	8.79236142705143e-23	1.74403160863821e-21	LCK proto-oncogene, Src family tyrosine kinase	3932	ENSG00000182866	SW480_Bel_vs_SW480_Control	SW480_Bel	SW480_Control	3932	-3.87696	true	up_in_SW480_Control	0	1	9	16	21	380	429	384
956	SOWAHC	336.059	1.72415	0.17552	9.8231	8.95449222828481e-23	1.77250643879804e-21	sosondowah ankyrin repeat domain family member C	65124	ENSG00000198142	SW480_Bel_vs_SW480_Control	SW480_Bel	SW480_Control	65124	1.72415	true	up_in_SW480_Bel	1	0	427	450	481	260	284	212
957	LGMN	541.286	1.85077	0.188549	9.81588	9.61970968226706e-23	1.90221036432145e-21	legumain	5641	ENSG00000100600	SW480_Bel_vs_SW480_Control	SW480_Bel	SW480_Control	5641	1.85077	true	up_in_SW480_Bel	1	0	554	931	1010	436	442	352
958	SNN	134.06	2.61802	0.266837	9.81131	1.00654008861683e-22	1.98828136345613e-21	stannin	8303	ENSG00000184602	SW480_Bel_vs_SW480_Control	SW480_Bel	SW480_Control	8303	2.61802	true	up_in_SW480_Bel	1	0	185	357	436	98	112	70
959	HS1BP3	266.906	1.84706	0.188287	9.80984	1.02132773336775e-22	2.01540597808928e-21	HCLS1 binding protein 3	64342	ENSG00000118960	SW480_Bel_vs_SW480_Control	SW480_Bel	SW480_Control	64342	1.84706	true	up_in_SW480_Bel	1	0	272	482	502	214	238	170
960	LTK	64.5393	4.61327	0.470367	9.8078	1.04214727345521e-22	2.05436511075128e-21	leukocyte receptor tyrosine kinase	4058	ENSG00000062524	SW480_Bel_vs_SW480_Control	SW480_Bel	SW480_Control	4058	4.61327	true	up_in_SW480_Bel	1	0	155	261	240	13	18	17
961	NONO	6818.84	-1.02478	0.104511	-9.80544	1.0668430187773e-22	2.10087703656434e-21	non-POU domain containing octamer binding	4841	ENSG00000147140	SW480_Bel_vs_SW480_Control	SW480_Bel	SW480_Control	4841	-1.02478	true	up_in_SW480_Control	0	1	2829	3117	3689	12140	12263	11186
962	PTBP1	3094.48	-1.30235	0.132829	-9.80476	1.07405453581978e-22	2.11289779922816e-21	polypyrimidine tract binding protein 1	5725	ENSG00000011304	SW480_Bel_vs_SW480_Control	SW480_Bel	SW480_Control	5725	-1.30235	true	up_in_SW480_Control	0	1	1226	1425	1645	6579	6496	6099
963	ATF3	357.18	3.87566	0.395314	9.80401	1.08203603850137e-22	2.12640697082215e-21	activating transcription factor 3	467	ENSG00000162772	SW480_Bel_vs_SW480_Control	SW480_Bel	SW480_Control	467	3.87566	true	up_in_SW480_Bel	1	0	524	1645	2268	155	187	167
964	PPP4R4	34.9826	4.2124	0.429818	9.80043	1.12109877060291e-22	2.2009060432762e-21	protein phosphatase 4 regulatory subunit 4	57718	ENSG00000278326	SW480_Bel_vs_SW480_Control	SW480_Bel	SW480_Control	57718	4.2124	true	up_in_SW480_Bel	1	0	37	80	133	5	8	10
965	KRT15	77.7849	3.6923	0.376794	9.79927	1.13397483819311e-22	2.22389597763627e-21	keratin 15	3866	ENSG00000171346	SW480_Bel_vs_SW480_Control	SW480_Bel	SW480_Control	3866	3.6923	true	up_in_SW480_Bel	1	0	117	291	282	32	30	31
966	NLRX1	80.5439	-2.48771	0.253894	-9.79824	1.145665968615e-22	2.24451724980611e-21	NLR family member X1	79671	ENSG00000160703	SW480_Bel_vs_SW480_Control	SW480_Bel	SW480_Control	79671	-2.48771	true	up_in_SW480_Control	0	1	21	20	19	201	210	198
967	ABCA2	717.625	2.15386	0.219853	9.79682	1.16189626584712e-22	2.27397995332254e-21	ATP binding cassette subfamily A member 2	20	ENSG00000107331	SW480_Bel_vs_SW480_Control	SW480_Bel	SW480_Control	20	2.15386	true	up_in_SW480_Bel	1	0	556	980	989	363	324	319
968	FUCA1	228.352	1.57853	0.16113	9.7966	1.16435386858361e-22	2.2764549713435e-21	alpha-L-fucosidase 1	2517	ENSG00000179163	SW480_Bel_vs_SW480_Control	SW480_Bel	SW480_Control	2517	1.57853	true	up_in_SW480_Bel	1	0	212	327	311	190	191	133
969	TYW3	191.01	-2.33401	0.238252	-9.79638	1.16698184605128e-22	2.27925768539924e-21	tRNA-yW synthesizing protein 3 homolog	127253	ENSG00000162623	SW480_Bel_vs_SW480_Control	SW480_Bel	SW480_Control	127253	-2.33401	true	up_in_SW480_Control	0	1	47	39	65	459	471	440
970	IGSF9	264.236	2.66977	0.272545	9.79567	1.17513365749426e-22	2.29283235708645e-21	immunoglobulin superfamily member 9	57549	ENSG00000085552	SW480_Bel_vs_SW480_Control	SW480_Bel	SW480_Control	57549	2.66977	true	up_in_SW480_Bel	1	0	90	111	119	31	46	15
971	RUNDC3B	31.6231	5.76828	0.58914	9.79103	1.23041772148078e-22	2.39579907768329e-21	RUN domain containing 3B	154661	ENSG00000105784	SW480_Bel_vs_SW480_Control	SW480_Bel	SW480_Control	154661	5.76828	true	up_in_SW480_Bel	1	0	50	110	120	4	3	2
972	HEMK1	172.305	2.50733	0.256203	9.78647	1.28707217084184e-22	2.50355873231438e-21	HemK methyltransferase family member 1	51409	ENSG00000114735	SW480_Bel_vs_SW480_Control	SW480_Bel	SW480_Control	51409	2.50733	true	up_in_SW480_Bel	1	0	237	390	471	93	135	113
973	FAM131A	103.672	2.11088	0.215697	9.78632	1.28904599252316e-22	2.50484476877056e-21	family with sequence similarity 131 member A	131408	ENSG00000175182	SW480_Bel_vs_SW480_Control	SW480_Bel	SW480_Control	131408	2.11088	true	up_in_SW480_Bel	1	0	202	292	399	128	145	94
974	MAP4K5	430.134	-1.61857	0.165451	-9.78278	1.33492341074499e-22	2.59135386814201e-21	mitogen-activated protein kinase kinase kinase kinase 5	11183	ENSG00000012983	SW480_Bel_vs_SW480_Control	SW480_Bel	SW480_Control	11183	-1.61857	true	up_in_SW480_Control	0	1	162	120	135	732	855	786
975	HLA-B	362.977	1.43292	0.146613	9.77351	1.46287005398262e-22	2.8368380457415e-21	major histocompatibility complex, class I, B	3106	ENSG00000228964	SW480_Bel_vs_SW480_Control	SW480_Bel	SW480_Control	3106	1.43292	true	up_in_SW480_Bel	1	0	336	552	629	337	384	279
976	C6orf120	265.162	1.95457	0.200014	9.77218	1.48227330763196e-22	2.8715471326125e-21	chromosome 6 open reading frame 120	387263	ENSG00000185127	SW480_Bel_vs_SW480_Control	SW480_Bel	SW480_Control	387263	1.95457	true	up_in_SW480_Bel	1	0	361	548	625	242	266	199
977	NFE2L1	2129.19	1.23881	0.126798	9.76993	1.51558817580685e-22	2.93310888141443e-21	nuclear factor, erythroid 2 like 1	4779	ENSG00000082641	SW480_Bel_vs_SW480_Control	SW480_Bel	SW480_Control	4779	1.23881	true	up_in_SW480_Bel	1	0	2312	3768	3878	2576	2729	2234
978	EML2	207.145	2.57967	0.264192	9.76438	1.60094312005078e-22	3.09515669876485e-21	EMAP like 2	24139	ENSG00000125746	SW480_Bel_vs_SW480_Control	SW480_Bel	SW480_Control	24139	2.57967	true	up_in_SW480_Bel	1	0	433	520	461	156	145	134
979	GDPD5	177.353	1.739	0.178103	9.76402	1.60650456005797e-22	3.10276518370711e-21	glycerophosphodiester phosphodiesterase domain containing 5	81544	ENSG00000158555	SW480_Bel_vs_SW480_Control	SW480_Bel	SW480_Control	81544	1.739	true	up_in_SW480_Bel	1	0	190	316	375	165	163	139
980	HIF1AN	1047.49	1.00852	0.103311	9.76199	1.63906477990012e-22	3.16245036704288e-21	hypoxia inducible factor 1 subunit alpha inhibitor	55662	ENSG00000166135	SW480_Bel_vs_SW480_Control	SW480_Bel	SW480_Control	55662	1.00852	true	up_in_SW480_Bel	1	0	793	1343	1611	1133	1207	952
981	GINS3	131.092	-2.79615	0.286446	-9.76151	1.64677548170814e-22	3.174118155753e-21	GINS complex subunit 3	64785	ENSG00000181938	SW480_Bel_vs_SW480_Control	SW480_Bel	SW480_Control	64785	-2.79615	true	up_in_SW480_Control	0	1	14	25	34	295	287	310
982	EPHA3	132.981	-2.46464	0.252544	-9.75926	1.68378115973286e-22	3.24217074571366e-21	EPH receptor A3	2042	ENSG00000044524	SW480_Bel_vs_SW480_Control	SW480_Bel	SW480_Control	2042	-2.46464	true	up_in_SW480_Control	0	1	24	23	34	257	280	265
983	BEX2	63.9244	2.49796	0.256075	9.75483	1.75895968536826e-22	3.38351499155213e-21	brain expressed X-linked 2	84707	ENSG00000133134	SW480_Bel_vs_SW480_Control	SW480_Bel	SW480_Control	84707	2.49796	true	up_in_SW480_Bel	1	0	115	173	224	69	56	36
984	KIAA1161	583.735	2.09839	0.215128	9.75415	1.77079330533802e-22	3.40284771928098e-21				SW480_Bel_vs_SW480_Control	SW480_Bel	SW480_Control		2.09839	true	up_in_SW480_Bel	1	0	314	756	776	290	222	237
985	ARHGEF10	427.82	1.27344	0.130562	9.75347	1.7827520775436e-22	3.42238180519989e-21	Rho guanine nucleotide exchange factor 10	9639	ENSG00000274726	SW480_Bel_vs_SW480_Control	SW480_Bel	SW480_Control	9639	1.27344	true	up_in_SW480_Bel	1	0	495	870	911	586	567	517
986	SRSF7	908.73	-1.51012	0.154849	-9.75217	1.80567238097502e-22	3.46289853002667e-21	serine and arginine rich splicing factor 7	6432	ENSG00000115875	SW480_Bel_vs_SW480_Control	SW480_Bel	SW480_Control	6432	-1.51012	true	up_in_SW480_Control	0	1	284	248	414	1546	1629	1660
987	CTPS1	639.016	-2.03478	0.208692	-9.75015	1.84198884309302e-22	3.52899910681737e-21	CTP synthase 1	1503	ENSG00000171793	SW480_Bel_vs_SW480_Control	SW480_Bel	SW480_Control	1503	-2.03478	true	up_in_SW480_Control	0	1	223	199	256	1586	1588	1877
988	ACOT9	419.185	-1.03182	0.10584	-9.74884	1.86586749121983e-22	3.5711618322424e-21	acyl-CoA thioesterase 9	23597	ENSG00000123130	SW480_Bel_vs_SW480_Control	SW480_Bel	SW480_Control	23597	-1.03182	true	up_in_SW480_Control	0	1	225	266	336	1011	1125	906
989	C14orf37	41.6806	4.8858	0.501221	9.74779	1.88535255879687e-22	3.60483943155931e-21				SW480_Bel_vs_SW480_Control	SW480_Bel	SW480_Control		4.8858	true	up_in_SW480_Bel	1	0	109	216	219	11	18	4
990	SLC29A4	249.387	3.75211	0.385024	9.74514	1.93505137977085e-22	3.69616120408282e-21	solute carrier family 29 member 4	222962	ENSG00000164638	SW480_Bel_vs_SW480_Control	SW480_Bel	SW480_Control	222962	3.75211	true	up_in_SW480_Bel	1	0	225	321	311	42	39	34
991	ALDH9A1	354.608	-1.12965	0.116073	-9.73227	2.19630889028975e-22	4.1909966244509e-21	aldehyde dehydrogenase 9 family member A1	223	ENSG00000143149	SW480_Bel_vs_SW480_Control	SW480_Bel	SW480_Control	223	-1.12965	true	up_in_SW480_Control	0	1	133	165	194	628	686	619
992	SCG2	204.91	4.05835	0.417101	9.72989	2.24826623747604e-22	4.2858557785732e-21	secretogranin II	7857	ENSG00000171951	SW480_Bel_vs_SW480_Control	SW480_Bel	SW480_Control	7857	4.05835	true	up_in_SW480_Bel	1	0	53	112	214	12	8	18
993	CDCA2	365.135	-1.29885	0.133519	-9.72781	2.2949127584366e-22	4.37041170224423e-21	cell division cycle associated 2	157313	ENSG00000184661	SW480_Bel_vs_SW480_Control	SW480_Bel	SW480_Control	157313	-1.29885	true	up_in_SW480_Control	0	1	94	129	195	549	642	627
994	UBAP2L	1290.49	-1.33454	0.137193	-9.72744	2.30316381268778e-22	4.3817519315761e-21	ubiquitin associated protein 2 like	9898	ENSG00000143569	SW480_Bel_vs_SW480_Control	SW480_Bel	SW480_Control	9898	-1.33454	true	up_in_SW480_Control	0	1	414	520	562	2312	2258	2235
995	NT5DC1	225.611	-1.83274	0.188519	-9.72176	2.43543797140591e-22	4.62878758668999e-21	5'-nucleotidase domain containing 1	221294	ENSG00000178425	SW480_Bel_vs_SW480_Control	SW480_Bel	SW480_Control	221294	-1.83274	true	up_in_SW480_Control	0	1	53	57	71	350	426	385
996	VWA5B2	39.016	4.22861	0.435001	9.72092	2.45561885256767e-22	4.66249939748221e-21	von Willebrand factor A domain containing 5B2	90113	ENSG00000145198	SW480_Bel_vs_SW480_Control	SW480_Bel	SW480_Control	90113	4.22861	true	up_in_SW480_Bel	1	0	42	105	135	10	10	6
997	DNAJC7	694.66	-1.4191	0.145993	-9.72035	2.46919561044224e-22	4.67896629974765e-21	DnaJ heat shock protein family (Hsp40) member C7	7266	ENSG00000168259	SW480_Bel_vs_SW480_Control	SW480_Bel	SW480_Control	7266	-1.4191	true	up_in_SW480_Control	0	1	275	239	316	1302	1536	1227
998	MRPL11	551.645	-2.45968	0.253043	-9.72039	2.46839061809367e-22	4.67896629974765e-21	mitochondrial ribosomal protein L11	65003	ENSG00000174547	SW480_Bel_vs_SW480_Control	SW480_Bel	SW480_Control	65003	-2.45968	true	up_in_SW480_Control	0	1	92	81	103	884	950	937
999	TP53	501.507	-2.5232	0.259665	-9.71715	2.54804103488344e-22	4.82358323686962e-21	tumor protein p53	7157	ENSG00000141510	SW480_Bel_vs_SW480_Control	SW480_Bel	SW480_Control	7157	-2.5232	true	up_in_SW480_Control	0	1	236	152	162	2080	2206	1749
1000	HNRNPUL2	1382.6	-1.08269	0.111437	-9.71565	2.58597133370146e-22	4.88717955843365e-21	heterogeneous nuclear ribonucleoprotein U like 2	221092	ENSG00000214753	SW480_Bel_vs_SW480_Control	SW480_Bel	SW480_Control	221092	-1.08269	true	up_in_SW480_Control	0	1	624	690	752	2704	2563	2677
1001	NFKBIZ	195.848	3.21529	0.330941	9.71562	2.58675786291688e-22	4.88717955843365e-21	NFKB inhibitor zeta	64332	ENSG00000144802	SW480_Bel_vs_SW480_Control	SW480_Bel	SW480_Control	64332	3.21529	true	up_in_SW480_Bel	1	0	97	473	489	61	72	60
1002	LOC100505771	67.2335	2.98706	0.307654	9.70915	2.7561574888635e-22	5.20207687462842e-21				SW480_Bel_vs_SW480_Control	SW480_Bel	SW480_Control		2.98706	true	up_in_SW480_Bel	1	0	145	214	220	34	40	56
1003	PPFIA3	157.841	2.39995	0.247206	9.70828	2.77991660772709e-22	5.24173603840398e-21	PTPRF interacting protein alpha 3	8541	ENSG00000177380	SW480_Bel_vs_SW480_Control	SW480_Bel	SW480_Control	8541	2.39995	true	up_in_SW480_Bel	1	0	260	353	379	117	140	84
1004	PCSK1N	162.658	3.0693	0.316159	9.7081	2.78488086006171e-22	5.24591279088821e-21	proprotein convertase subtilisin/kexin type 1 inhibitor	27344	ENSG00000102109	SW480_Bel_vs_SW480_Control	SW480_Bel	SW480_Control	27344	3.0693	true	up_in_SW480_Bel	1	0	267	354	249	69	83	42
1005	CC2D2A	116.878	-2.92781	0.301615	-9.7071	2.81231141666937e-22	5.29235961073816e-21	coiled-coil and C2 domain containing 2A	57545	ENSG00000048342	SW480_Bel_vs_SW480_Control	SW480_Bel	SW480_Control	57545	-2.92781	true	up_in_SW480_Control	0	1	23	34	25	367	416	352
1006	BAI2	129.314	1.50432	0.155021	9.70394	2.90069130338206e-22	5.45329965035827e-21				SW480_Bel_vs_SW480_Control	SW480_Bel	SW480_Control		1.50432	true	up_in_SW480_Bel	1	0	157	168	191	96	112	121
1007	MCF2L	214.913	1.56091	0.160892	9.70159	2.96847464935224e-22	5.5752394939901e-21	MCF.2 cell line derived transforming sequence like	23263	ENSG00000126217	SW480_Bel_vs_SW480_Control	SW480_Bel	SW480_Control	23263	1.56091	true	up_in_SW480_Bel	1	0	160	345	402	199	184	155
1008	ZC3H12A	117.045	2.03684	0.209954	9.70133	2.97600070028769e-22	5.58387860008749e-21	zinc finger CCCH-type containing 12A	80149	ENSG00000163874	SW480_Bel_vs_SW480_Control	SW480_Bel	SW480_Control	80149	2.03684	true	up_in_SW480_Bel	1	0	142	282	376	86	147	107
1009	SPC25	125.054	-2.9723	0.306438	-9.6995	3.02981863960329e-22	5.67927301384184e-21	SPC25 component of NDC80 kinetochore complex	57405	ENSG00000277909	SW480_Bel_vs_SW480_Control	SW480_Bel	SW480_Control	57405	-2.9723	true	up_in_SW480_Control	0	1	17	12	19	238	234	209
1010	HOXC8	67.2919	-3.35817	0.346229	-9.69926	3.03687619508668e-22	5.68691575609853e-21	homeobox C8	3224	ENSG00000037965	SW480_Bel_vs_SW480_Control	SW480_Bel	SW480_Control	3224	-3.35817	true	up_in_SW480_Control	0	1	6	10	9	141	173	146
1011	VAMP1	208.558	3.26669	0.336818	9.69869	3.05382477521852e-22	5.71304748634509e-21	vesicle associated membrane protein 1	6843	ENSG00000139190	SW480_Bel_vs_SW480_Control	SW480_Bel	SW480_Control	6843	3.26669	true	up_in_SW480_Bel	1	0	278	881	1107	115	142	141
1012	PLLP	217.271	-2.51696	0.259554	-9.69724	3.09767702019298e-22	5.78374490208634e-21	plasmolipin	51090	ENSG00000102934	SW480_Bel_vs_SW480_Control	SW480_Bel	SW480_Control	51090	-2.51696	true	up_in_SW480_Control	0	1	30	19	19	252	258	207
1013	SYNCRIP	1751.24	-1.47501	0.152106	-9.69724	3.09755318475226e-22	5.78374490208634e-21	synaptotagmin binding cytoplasmic RNA interacting protein	10492	ENSG00000135316	SW480_Bel_vs_SW480_Control	SW480_Bel	SW480_Control	10492	-1.47501	true	up_in_SW480_Control	0	1	703	610	846	3603	3794	3559
1014	NDUFB2	219.712	-2.521	0.25998	-9.69689	3.10830019847816e-22	5.79790658722974e-21	NADH:ubiquinone oxidoreductase subunit B2	4708	ENSG00000090266	SW480_Bel_vs_SW480_Control	SW480_Bel	SW480_Control	4708	-2.521	true	up_in_SW480_Control	0	1	39	61	99	674	637	676
1015	KCNC3	101.203	4.52348	0.466644	9.69364	3.20868892231518e-22	5.97931660308772e-21	potassium voltage-gated channel subfamily C member 3	3748	ENSG00000131398	SW480_Bel_vs_SW480_Control	SW480_Bel	SW480_Control	3748	4.52348	true	up_in_SW480_Bel	1	0	195	403	326	21	30	21
1016	FOXO1	544.475	2.62066	0.270355	9.6934	3.21640570874061e-22	5.98784914479887e-21	forkhead box O1	2308	ENSG00000150907	SW480_Bel_vs_SW480_Control	SW480_Bel	SW480_Control	2308	2.62066	true	up_in_SW480_Bel	1	0	1739	1602	1488	512	571	398
1017	AVEN	59.9763	-3.39311	0.350053	-9.69312	3.22511635202108e-22	5.99821347263803e-21	apoptosis and caspase activation inhibitor	57099	ENSG00000169857	SW480_Bel_vs_SW480_Control	SW480_Bel	SW480_Control	57099	-3.39311	true	up_in_SW480_Control	0	1	12	12	15	244	249	244
1018	YPEL2	134.188	3.13582	0.323527	9.6926	3.24163340709649e-22	6.02306218833643e-21	yippee like 2	388403	ENSG00000175155	SW480_Bel_vs_SW480_Control	SW480_Bel	SW480_Control	388403	3.13582	true	up_in_SW480_Bel	1	0	213	451	505	83	104	48
1019	ADSL	619.271	-1.64226	0.169473	-9.69041	3.3118312820294e-22	6.14750627662306e-21	adenylosuccinate lyase	158	ENSG00000239900	SW480_Bel_vs_SW480_Control	SW480_Bel	SW480_Control	158	-1.64226	true	up_in_SW480_Control	0	1	203	255	318	1476	1491	1370
1020	COL1A1	450.786	3.16286	0.326418	9.68959	3.33871793813319e-22	6.19139122404836e-21	collagen type I alpha 1 chain	1277	ENSG00000108821	SW480_Bel_vs_SW480_Control	SW480_Bel	SW480_Control	1277	3.16286	true	up_in_SW480_Bel	1	0	388	588	548	134	107	68
1021	NFYC	234.2	-1.74199	0.179788	-9.68914	3.35337207273176e-22	6.21252872736577e-21	nuclear transcription factor Y subunit gamma	4802	ENSG00000066136	SW480_Bel_vs_SW480_Control	SW480_Bel	SW480_Control	4802	-1.74199	true	up_in_SW480_Control	0	1	75	75	98	505	527	466
1022	FAM120B	305.953	1.45147	0.149835	9.68716	3.41907843603498e-22	6.32811393951692e-21	family with sequence similarity 120B	84498	ENSG00000275333	SW480_Bel_vs_SW480_Control	SW480_Bel	SW480_Control	84498	1.45147	true	up_in_SW480_Bel	1	0	341	599	597	382	339	281
1023	LRRN4	105.542	-3.66771	0.378634	-9.68667	3.43539172473418e-22	6.35214582280791e-21	leucine rich repeat neuronal 4	164312	ENSG00000125872	SW480_Bel_vs_SW480_Control	SW480_Bel	SW480_Control	164312	-3.66771	true	up_in_SW480_Control	0	1	14	12	7	208	215	341
1024	ZNF815P	30.0919	4.14132	0.427721	9.68229	3.58595850725183e-22	6.62412974205028e-21			ENSG00000235944	SW480_Bel_vs_SW480_Control	SW480_Bel	SW480_Control		4.14132	true	up_in_SW480_Bel	1	0	44	113	199	12	12	10
1025	SNAP47	263.577	1.46312	0.151152	9.67983	3.67334302464613e-22	6.77898758184694e-21	synaptosome associated protein 47	116841	ENSG00000143740	SW480_Bel_vs_SW480_Control	SW480_Bel	SW480_Control	116841	1.46312	true	up_in_SW480_Bel	1	0	257	490	646	313	295	272
1026	BTAF1	1095.87	1.64506	0.169969	9.67861	3.71751976592677e-22	6.85388523414634e-21	B-TFIID TATA-box binding protein associated factor 1	9044	ENSG00000095564	SW480_Bel_vs_SW480_Control	SW480_Bel	SW480_Control	9044	1.64506	true	up_in_SW480_Bel	1	0	1127	1764	2380	939	1009	1001
1027	GOT2	2324.32	-1.49011	0.153995	-9.67632	3.80170898061349e-22	7.00233694672457e-21	glutamic-oxaloacetic transaminase 2	2806	ENSG00000125166	SW480_Bel_vs_SW480_Control	SW480_Bel	SW480_Control	2806	-1.49011	true	up_in_SW480_Control	0	1	697	815	1094	4108	4359	4593
1028	HDAC3	549.639	1.50107	0.155166	9.67401	3.88843421981086e-22	7.1551689279104e-21	histone deacetylase 3	8841	ENSG00000171720	SW480_Bel_vs_SW480_Control	SW480_Bel	SW480_Control	8841	1.50107	true	up_in_SW480_Bel	1	0	651	1251	1281	724	666	596
1029	MBP	106.757	-3.30704	0.341999	-9.66974	4.05405901627069e-22	7.45275088135619e-21	myelin basic protein	4155	ENSG00000197971	SW480_Bel_vs_SW480_Control	SW480_Bel	SW480_Control	4155	-3.30704	true	up_in_SW480_Control	0	1	8	10	17	181	207	225
1030	SYTL3	32.3535	3.38995	0.35062	9.66845	4.10560759580253e-22	7.54025063937477e-21	synaptotagmin like 3	94120	ENSG00000164674	SW480_Bel_vs_SW480_Control	SW480_Bel	SW480_Control	94120	3.38995	true	up_in_SW480_Bel	1	0	49	90	111	13	17	12
1031	SNAI1	185.691	1.98803	0.205641	9.66747	4.14501630273231e-22	7.60530779699403e-21	snail family transcriptional repressor 1	6615	ENSG00000124216	SW480_Bel_vs_SW480_Control	SW480_Bel	SW480_Control	6615	1.98803	true	up_in_SW480_Bel	1	0	198	414	546	172	182	152
1032	CTIF	223.946	1.7303	0.179005	9.66623	4.19563059601808e-22	7.6907803105876e-21	cap binding complex dependent translation initiation factor	9811	ENSG00000282825	SW480_Bel_vs_SW480_Control	SW480_Bel	SW480_Control	9811	1.7303	true	up_in_SW480_Bel	1	0	232	255	313	167	140	129
1033	MIS18BP1	389.929	-2.08621	0.215877	-9.66388	4.29282432869197e-22	7.86138904415549e-21	MIS18 binding protein 1	55320	ENSG00000129534	SW480_Bel_vs_SW480_Control	SW480_Bel	SW480_Control	55320	-2.08621	true	up_in_SW480_Control	0	1	89	51	103	532	737	615
1034	PPIA	5091.92	-1.81642	0.188027	-9.66043	4.4399554247696e-22	8.12303254222949e-21	peptidylprolyl isomerase A	5478	ENSG00000196262	SW480_Bel_vs_SW480_Control	SW480_Bel	SW480_Control	5478	-1.81642	true	up_in_SW480_Control	0	1	1625	1942	2499	13764	13554	11101
1035	RPUSD4	480.202	-1.58069	0.163641	-9.65951	4.47989915185549e-22	8.18042446083316e-21	RNA pseudouridine synthase D4	84881	ENSG00000165526	SW480_Bel_vs_SW480_Control	SW480_Bel	SW480_Control	84881	-1.58069	true	up_in_SW480_Control	0	1	142	130	191	868	856	777
1036	S100A16	499.011	-2.52454	0.261364	-9.6591	4.49807180936246e-22	8.2057558571945e-21	S100 calcium binding protein A16	140576	ENSG00000188643	SW480_Bel_vs_SW480_Control	SW480_Bel	SW480_Control	140576	-2.52454	true	up_in_SW480_Control	0	1	99	106	121	1137	1190	1085
1037	SUCLG2	305.59	-2.26621	0.234652	-9.65773	4.55854901947076e-22	8.30814062937355e-21	succinate-CoA ligase GDP-forming subunit beta	8801	ENSG00000172340	SW480_Bel_vs_SW480_Control	SW480_Bel	SW480_Control	8801	-2.26621	true	up_in_SW480_Control	0	1	63	49	78	504	535	609
1038	CEP70	217.83	1.47377	0.152623	9.65628	4.62340870473457e-22	8.41365687434466e-21	centrosomal protein 70	80321	ENSG00000114107	SW480_Bel_vs_SW480_Control	SW480_Bel	SW480_Control	80321	1.47377	true	up_in_SW480_Bel	1	0	225	358	415	188	239	211
1039	ESPN	101.248	3.60433	0.373268	9.65614	4.62967179439362e-22	8.41365687434466e-21	espin	83715	ENSG00000187017	SW480_Bel_vs_SW480_Control	SW480_Bel	SW480_Control	83715	3.60433	true	up_in_SW480_Bel	1	0	56	198	207	24	22	19
1040	LOC102723773	240.928	-2.25957	0.234001	-9.65621	4.62655642353851e-22	8.41365687434466e-21				SW480_Bel_vs_SW480_Control	SW480_Bel	SW480_Control		-2.25957	true	up_in_SW480_Control	0	1	51	67	103	600	638	628
1041	SETX	1512	1.24082	0.12852	9.65473	4.69400754144049e-22	8.52245974365057e-21	senataxin	23064	ENSG00000107290	SW480_Bel_vs_SW480_Control	SW480_Bel	SW480_Control	23064	1.24082	true	up_in_SW480_Bel	1	0	1595	2627	3225	1700	2035	1812
1042	SLC25A3	3362.18	-1.45175	0.150411	-9.65184	4.82793773297193e-22	8.75729161792495e-21	solute carrier family 25 member 3	5250	ENSG00000075415	SW480_Bel_vs_SW480_Control	SW480_Bel	SW480_Control	5250	-1.45175	true	up_in_SW480_Control	0	1	891	845	1334	5266	5333	4522
1043	PTGFRN	303.813	-2.75767	0.285743	-9.65087	4.87423889107082e-22	8.83288001134031e-21	prostaglandin F2 receptor inhibitor	5738	ENSG00000134247	SW480_Bel_vs_SW480_Control	SW480_Bel	SW480_Control	5738	-2.75767	true	up_in_SW480_Control	0	1	123	61	57	1063	1084	1015
1044	BTBD9	238.997	1.27461	0.132087	9.64981	4.92477107995133e-22	8.91598498554377e-21	BTB domain containing 9	114781	ENSG00000183826	SW480_Bel_vs_SW480_Control	SW480_Bel	SW480_Control	114781	1.27461	true	up_in_SW480_Bel	1	0	169	283	317	193	208	165
1045	NKIRAS2	458.197	1.47875	0.153247	9.64941	4.94403235744566e-22	8.94237208007376e-21	NFKB inhibitor interacting Ras like 2	28511	ENSG00000168256	SW480_Bel_vs_SW480_Control	SW480_Bel	SW480_Control	28511	1.47875	true	up_in_SW480_Bel	1	0	547	993	1017	614	605	416
1046	RASD1	116.243	4.60104	0.476884	9.64812	5.00626926836143e-22	9.04636649421145e-21	ras related dexamethasone induced 1	51655	ENSG00000108551	SW480_Bel_vs_SW480_Control	SW480_Bel	SW480_Control	51655	4.60104	true	up_in_SW480_Bel	1	0	63	297	362	19	18	13
1047	AES	635.254	-2.29345	0.237727	-9.64738	5.0425425191855e-22	9.10329199158918e-21				SW480_Bel_vs_SW480_Control	SW480_Bel	SW480_Control		-2.29345	true	up_in_SW480_Control	0	1	212	160	162	1731	1786	1426
1048	FTL	8180.45	1.74414	0.180837	9.64486	5.16820770468277e-22	9.32133642918304e-21	ferritin light chain	2512	ENSG00000087086	SW480_Bel_vs_SW480_Control	SW480_Bel	SW480_Control	2512	1.74414	true	up_in_SW480_Bel	1	0	9473	17927	26135	9779	9968	7857
1049	SLC45A4	113.775	1.8434	0.191157	9.64339	5.2425419372611e-22	9.44647641612997e-21	solute carrier family 45 member 4	57210	ENSG00000022567	SW480_Bel_vs_SW480_Control	SW480_Bel	SW480_Control	57210	1.8434	true	up_in_SW480_Bel	1	0	104	246	270	102	106	94
1050	SLC18B1	105.438	-2.98736	0.309839	-9.64166	5.33185473985477e-22	9.59834454206685e-21	solute carrier family 18 member B1	116843	ENSG00000146409	SW480_Bel_vs_SW480_Control	SW480_Bel	SW480_Control	116843	-2.98736	true	up_in_SW480_Control	0	1	20	14	14	200	266	232
1051	PBRM1	578.599	-1.15824	0.120138	-9.6409	5.37161356286611e-22	9.66080395915279e-21	polybromo 1	55193	ENSG00000163939	SW480_Bel_vs_SW480_Control	SW480_Bel	SW480_Control	55193	-1.15824	true	up_in_SW480_Control	0	1	218	317	393	1251	1350	1091
1052	ZFX	464.922	-2.36468	0.245308	-9.63961	5.43958224100816e-22	9.77383317541598e-21	zinc finger protein X-linked	7543	ENSG00000005889	SW480_Bel_vs_SW480_Control	SW480_Bel	SW480_Control	7543	-2.36468	true	up_in_SW480_Control	0	1	122	97	67	969	1019	823
1053	FAM220A	147.911	2.02211	0.209831	9.63683	5.58883723643532e-22	1.00231383595544e-20	family with sequence similarity 220 member A	84792	ENSG00000178397	SW480_Bel_vs_SW480_Control	SW480_Bel	SW480_Control	84792	2.02211	true	up_in_SW480_Bel	1	0	252	381	567	175	210	135
1054	POLA2	331.103	-1.64135	0.170331	-9.63625	5.62060585439889e-22	1.00706479731117e-20	DNA polymerase alpha 2, accessory subunit	23649	ENSG00000014138	SW480_Bel_vs_SW480_Control	SW480_Bel	SW480_Control	23649	-1.64135	true	up_in_SW480_Control	0	1	126	95	164	725	684	754
1055	SCARNA7	563.25	2.10363	0.218314	9.6358	5.64486376096902e-22	1.01046238542975e-20	small Cajal body-specific RNA 7	677767	ENSG00000238741	SW480_Bel_vs_SW480_Control	SW480_Bel	SW480_Control	677767	2.10363	true	up_in_SW480_Bel	1	0	834	1136	1235	496	481	369
1056	CHGA	60.5697	8.63894	0.89671	9.63403	5.74312476521184e-22	1.02708816091633e-20	chromogranin A	1113	ENSG00000276781	SW480_Bel_vs_SW480_Control	SW480_Bel	SW480_Control	1113	8.63894	true	up_in_SW480_Bel	1	0	138	643	618	0	4	2
1057	CAPN1	828.299	-1.4457	0.150081	-9.6328	5.81249905973703e-22	1.03852160166575e-20	calpain 1	823	ENSG00000014216	SW480_Bel_vs_SW480_Control	SW480_Bel	SW480_Control	823	-1.4457	true	up_in_SW480_Control	0	1	276	293	313	1502	1538	1352
1058	LYSMD4	88.2104	2.92328	0.303547	9.63041	5.94898279633683e-22	1.06191290663891e-20	LysM domain containing 4	145748	ENSG00000183060	SW480_Bel_vs_SW480_Control	SW480_Bel	SW480_Control	145748	2.92328	true	up_in_SW480_Bel	1	0	92	220	277	39	41	53
1059	PREPL	826.343	1.02067	0.10601	9.62809	6.08505687834388e-22	1.08518743320148e-20	prolyl endopeptidase like	9581	ENSG00000138078	SW480_Bel_vs_SW480_Control	SW480_Bel	SW480_Control	9581	1.02067	true	up_in_SW480_Bel	1	0	926	1234	1431	1035	1171	973
1060	F2RL1	516.74	-1.44494	0.150103	-9.62634	6.18950084005058e-22	1.10278296012927e-20	F2R like trypsin receptor 1	2150	ENSG00000164251	SW480_Bel_vs_SW480_Control	SW480_Bel	SW480_Control	2150	-1.44494	true	up_in_SW480_Control	0	1	81	95	134	460	518	526
1061	JAKMIP2	43.2697	4.6301	0.481057	9.62485	6.27999076857234e-22	1.11786178960725e-20	janus kinase and microtubule interacting protein 2	9832	ENSG00000176049	SW480_Bel_vs_SW480_Control	SW480_Bel	SW480_Control	9832	4.6301	true	up_in_SW480_Bel	1	0	33	95	99	5	8	3
1062	ENPP5	45.6709	5.22057	0.542467	9.62375	6.34744699242809e-22	1.1288162489237e-20	ectonucleotide pyrophosphatase/phosphodiesterase family member 5	59084	ENSG00000112796	SW480_Bel_vs_SW480_Control	SW480_Bel	SW480_Control	59084	5.22057	true	up_in_SW480_Bel	1	0	102	204	225	7	10	8
1063	TMEM237	252.53	-1.292	0.134268	-9.62255	6.42204568520214e-22	1.13995791409328e-20	transmembrane protein 237	65062	ENSG00000155755	SW480_Bel_vs_SW480_Control	SW480_Bel	SW480_Control	65062	-1.292	true	up_in_SW480_Control	0	1	81	121	148	498	529	499
1064	TUBA1C	4084.13	-1.51942	0.157965	-9.6187	6.66684414806208e-22	1.18231152447324e-20	tubulin alpha 1c	84790	ENSG00000167553	SW480_Bel_vs_SW480_Control	SW480_Bel	SW480_Control	84790	-1.51942	true	up_in_SW480_Control	0	1	1437	1469	2041	8558	8105	8822
1065	GADD45A	560.03	1.75425	0.182392	9.61801	6.71163152007297e-22	1.18914904982388e-20	growth arrest and DNA damage inducible alpha	1647	ENSG00000116717	SW480_Bel_vs_SW480_Control	SW480_Bel	SW480_Control	1647	1.75425	true	up_in_SW480_Bel	1	0	773	1140	1434	559	660	541
1066	NUSAP1	945.04	-1.31577	0.136909	-9.61053	7.21736703736477e-22	1.27756769765301e-20	nucleolar and spindle associated protein 1	51203	ENSG00000137804	SW480_Bel_vs_SW480_Control	SW480_Bel	SW480_Control	51203	-1.31577	true	up_in_SW480_Control	0	1	229	224	383	1132	1294	1277
1067	LMNB2	1364.15	-1.16923	0.121665	-9.61021	7.24008666258704e-22	1.28040160978207e-20	lamin B2	84823	ENSG00000176619	SW480_Bel_vs_SW480_Control	SW480_Bel	SW480_Control	84823	-1.16923	true	up_in_SW480_Control	0	1	584	655	862	2769	2768	2928
1068	LOC100131564	122.074	3.42859	0.356808	9.60905	7.32212890650795e-22	1.29371170179615e-20				SW480_Bel_vs_SW480_Control	SW480_Bel	SW480_Control		3.42859	true	up_in_SW480_Bel	1	0	248	427	389	56	64	57
1069	KARS	2899.59	-1.62454	0.169083	-9.60795	7.40089727690953e-22	1.30641925844577e-20				SW480_Bel_vs_SW480_Control	SW480_Bel	SW480_Control		-1.62454	true	up_in_SW480_Control	0	1	703	876	1456	5198	5426	5733
1070	LINC00659	209.551	5.01741	0.522241	9.60746	7.43587574234625e-22	1.31138059995796e-20			ENSG00000228705	SW480_Bel_vs_SW480_Control	SW480_Bel	SW480_Control		5.01741	true	up_in_SW480_Bel	1	0	890	1462	1272	65	83	55
1071	TRIM14	461.883	-2.03681	0.212011	-9.60712	7.46034389275882e-22	1.31448090638618e-20	tripartite motif containing 14	9830	ENSG00000106785	SW480_Bel_vs_SW480_Control	SW480_Bel	SW480_Control	9830	-2.03681	true	up_in_SW480_Control	0	1	100	86	107	716	728	750
1072	IGF2R	3251.3	1.18611	0.123477	9.60593	7.54731901490259e-22	1.32857879559383e-20	insulin like growth factor 2 receptor	3482	ENSG00000197081	SW480_Bel_vs_SW480_Control	SW480_Bel	SW480_Control	3482	1.18611	true	up_in_SW480_Bel	1	0	3509	4670	5083	3734	3913	2900
1073	ACBD4	119.167	2.83484	0.295147	9.60485	7.62723814346388e-22	1.3414097534892e-20	acyl-CoA binding domain containing 4	79777	ENSG00000181513	SW480_Bel_vs_SW480_Control	SW480_Bel	SW480_Control	79777	2.83484	true	up_in_SW480_Bel	1	0	125	326	279	61	46	71
1074	ZNF445	506.781	1.29342	0.134677	9.60388	7.69911844372422e-22	1.35280458695346e-20	zinc finger protein 445	353274	ENSG00000283034	SW480_Bel_vs_SW480_Control	SW480_Bel	SW480_Control	353274	1.29342	true	up_in_SW480_Bel	1	0	400	707	776	464	437	454
1075	BAIAP2	345.738	1.87849	0.195634	9.60209	7.834212788819e-22	1.37527551459286e-20	BAR/IMD domain containing adaptor protein 2	10458	ENSG00000175866	SW480_Bel_vs_SW480_Control	SW480_Bel	SW480_Control	10458	1.87849	true	up_in_SW480_Bel	1	0	376	947	1195	386	401	386
1076	NAP1L4	1262.12	-1.03673	0.108	-9.59941	8.04019481345257e-22	1.41013784402851e-20	nucleosome assembly protein 1 like 4	4676	ENSG00000273562	SW480_Bel_vs_SW480_Control	SW480_Bel	SW480_Control	4676	-1.03673	true	up_in_SW480_Control	0	1	513	570	789	2234	2490	2168
1077	AGPAT3	472.494	-1.33317	0.138895	-9.59841	8.11882786680062e-22	1.4226214265775e-20	1-acylglycerol-3-phosphate O-acyltransferase 3	56894	ENSG00000160216	SW480_Bel_vs_SW480_Control	SW480_Bel	SW480_Control	56894	-1.33317	true	up_in_SW480_Control	0	1	150	176	189	757	828	762
1078	FGFR1OP2	675.988	1.11857	0.116573	9.59549	8.35166658509756e-22	1.46207799795258e-20	FGFR1 oncogene partner 2	26127	ENSG00000111790	SW480_Bel_vs_SW480_Control	SW480_Bel	SW480_Control	26127	1.11857	true	up_in_SW480_Bel	1	0	718	1067	1497	885	966	810
1079	FIBCD1	83.2298	-3.11408	0.324546	-9.59518	8.37719412463484e-22	1.46520273406308e-20	fibrinogen C domain containing 1	84929	ENSG00000130720	SW480_Bel_vs_SW480_Control	SW480_Bel	SW480_Control	84929	-3.11408	true	up_in_SW480_Control	0	1	10	11	17	173	195	217
1080	ZBTB11	360.555	1.39964	0.145881	9.59437	8.44292623578637e-22	1.47534723838164e-20	zinc finger and BTB domain containing 11	27107	ENSG00000066422	SW480_Bel_vs_SW480_Control	SW480_Bel	SW480_Control	27107	1.39964	true	up_in_SW480_Bel	1	0	332	535	689	320	349	366
1081	C9orf91	91.9676	-2.81009	0.293068	-9.58855	8.93347678813145e-22	1.55825609066708e-20				SW480_Bel_vs_SW480_Control	SW480_Bel	SW480_Control		-2.81009	true	up_in_SW480_Control	0	1	20	24	17	250	278	252
1082	KIAA1919	192.479	1.56099	0.162797	9.58854	8.93371849486317e-22	1.55825609066708e-20				SW480_Bel_vs_SW480_Control	SW480_Bel	SW480_Control		1.56099	true	up_in_SW480_Bel	1	0	147	231	249	121	144	115
1083	ZHX3	523.824	1.22434	0.127692	9.58817	8.96591622332004e-22	1.56244395774788e-20	zinc fingers and homeoboxes 3	23051	ENSG00000174306	SW480_Bel_vs_SW480_Control	SW480_Bel	SW480_Control	23051	1.22434	true	up_in_SW480_Bel	1	0	587	787	862	626	561	533
1084	CMBL	222.196	-2.43724	0.254227	-9.58684	9.08211150785447e-22	1.58124864774525e-20	carboxymethylenebutenolidase homolog	134147	ENSG00000164237	SW480_Bel_vs_SW480_Control	SW480_Bel	SW480_Control	134147	-2.43724	true	up_in_SW480_Control	0	1	27	20	24	218	231	248
1085	CILP2	93.8422	4.00937	0.418534	9.57955	9.74680438813812e-22	1.69542863568324e-20	cartilage intermediate layer protein 2	148113	ENSG00000160161	SW480_Bel_vs_SW480_Control	SW480_Bel	SW480_Control	148113	4.00937	true	up_in_SW480_Bel	1	0	292	540	494	55	59	34
1086	CPNE2	164.179	-1.90015	0.198395	-9.57761	9.93188304848393e-22	1.72604911048425e-20	copine 2	221184	ENSG00000140848	SW480_Bel_vs_SW480_Control	SW480_Bel	SW480_Control	221184	-1.90015	true	up_in_SW480_Control	0	1	32	39	44	272	241	256
1087	KIF3A	347.214	1.51758	0.158481	9.57576	1.01111191301449e-21	1.75559941075e-20	kinesin family member 3A	11127	ENSG00000131437	SW480_Bel_vs_SW480_Control	SW480_Bel	SW480_Control	11127	1.51758	true	up_in_SW480_Bel	1	0	357	553	787	348	325	361
1088	MPDU1	238.904	-2.27467	0.237564	-9.57499	1.0187087972566e-21	1.76718193356822e-20	mannose-P-dolichol utilization defect 1	9526	ENSG00000129255	SW480_Bel_vs_SW480_Control	SW480_Bel	SW480_Control	9526	-2.27467	true	up_in_SW480_Control	0	1	60	67	82	627	627	570
1089	SDPR	115.652	-3.79661	0.396547	-9.57418	1.0266800990917e-21	1.77939233886175e-20				SW480_Bel_vs_SW480_Control	SW480_Bel	SW480_Control		-3.79661	true	up_in_SW480_Control	0	1	14	9	16	248	294	428
1090	BET1L	452.862	1.06779	0.111533	9.57376	1.03088688248988e-21	1.78506202283774e-20	Bet1 golgi vesicular membrane trafficking protein like	51272	ENSG00000177951	SW480_Bel_vs_SW480_Control	SW480_Bel	SW480_Control	51272	1.06779	true	up_in_SW480_Bel	1	0	484	829	813	649	601	559
1091	LOC101928403	34.8051	4.48253	0.468306	9.57179	1.05068270137102e-21	1.81769059905366e-20				SW480_Bel_vs_SW480_Control	SW480_Bel	SW480_Control		4.48253	true	up_in_SW480_Bel	1	0	93	160	178	9	12	13
1092	DCLRE1A	221.745	-1.45718	0.152281	-9.56901	1.07933084016505e-21	1.86556078732152e-20	DNA cross-link repair 1A	9937	ENSG00000198924	SW480_Bel_vs_SW480_Control	SW480_Bel	SW480_Control	9937	-1.45718	true	up_in_SW480_Control	0	1	75	62	98	366	420	376
1093	CTDSPL	890.427	-1.79319	0.1874	-9.56879	1.08163106372848e-21	1.86784470208749e-20	CTD small phosphatase like	10217	ENSG00000144677	SW480_Bel_vs_SW480_Control	SW480_Bel	SW480_Control	10217	-1.79319	true	up_in_SW480_Control	0	1	404	256	305	2310	2307	1733
1094	ELL2	533.948	1.68902	0.176566	9.56597	1.11156132399807e-21	1.91606261829549e-20	elongation factor for RNA polymerase II 2	22936	ENSG00000118985	SW480_Bel_vs_SW480_Control	SW480_Bel	SW480_Control	22936	1.68902	true	up_in_SW480_Bel	1	0	295	386	560	208	243	229
1095	RPL4	13820.6	-1.3618	0.142358	-9.56603	1.11089137925885e-21	1.91606261829549e-20	ribosomal protein L4	6124	ENSG00000174444	SW480_Bel_vs_SW480_Control	SW480_Bel	SW480_Control	6124	-1.3618	true	up_in_SW480_Control	0	1	4220	4645	6607	23428	24803	22967
1096	COG6	253.78	1.30231	0.136159	9.56469	1.12536717302082e-21	1.93810978299489e-20	component of oligomeric golgi complex 6	57511	ENSG00000133103	SW480_Bel_vs_SW480_Control	SW480_Bel	SW480_Control	57511	1.30231	true	up_in_SW480_Bel	1	0	302	407	509	328	319	237
1097	DNAH12	86.9765	4.49331	0.469831	9.56367	1.13656763631076e-21	1.95563423228872e-20	dynein axonemal heavy chain 12	201625	ENSG00000174844	SW480_Bel_vs_SW480_Control	SW480_Bel	SW480_Control	201625	4.49331	true	up_in_SW480_Bel	1	0	122	267	382	13	18	27
1098	SHISA9	72.1121	-3.68649	0.385517	-9.56246	1.14989972856456e-21	1.97679158742964e-20	shisa family member 9	729993	ENSG00000237515	SW480_Bel_vs_SW480_Control	SW480_Bel	SW480_Control	729993	-3.68649	true	up_in_SW480_Control	0	1	12	9	8	201	233	247
1099	FADS2	193.881	-3.22939	0.337848	-9.55871	1.19235481226737e-21	2.0479311006018e-20	fatty acid desaturase 2	9415	ENSG00000134824	SW480_Bel_vs_SW480_Control	SW480_Bel	SW480_Control	9415	-3.22939	true	up_in_SW480_Control	0	1	36	46	40	754	760	581
1100	USP24	755.009	-1.32423	0.138569	-9.55647	1.21837190679075e-21	2.09073495731844e-20	ubiquitin specific peptidase 24	23358	ENSG00000162402	SW480_Bel_vs_SW480_Control	SW480_Bel	SW480_Control	23358	-1.32423	true	up_in_SW480_Control	0	1	321	241	327	1254	1481	1361
1101	CREB5	62.7491	3.4266	0.358632	9.55463	1.24028901398904e-21	2.12643261140511e-20	cAMP responsive element binding protein 5	9586	ENSG00000146592	SW480_Bel_vs_SW480_Control	SW480_Bel	SW480_Control	9586	3.4266	true	up_in_SW480_Bel	1	0	132	261	303	48	42	24
1102	SKI	824.739	1.37344	0.143764	9.5534	1.2550570911888e-21	2.14982041418893e-20	SKI proto-oncogene	6497	ENSG00000157933	SW480_Bel_vs_SW480_Control	SW480_Bel	SW480_Control	6497	1.37344	true	up_in_SW480_Bel	1	0	898	1533	1623	974	903	894
1103	LENG8	1812.05	2.50387	0.26211	9.55277	1.26276370711665e-21	2.16108135060089e-20	leukocyte receptor cluster member 8	114823	ENSG00000274305	SW480_Bel_vs_SW480_Control	SW480_Bel	SW480_Control	114823	2.50387	true	up_in_SW480_Bel	1	0	2696	5110	5235	1210	1412	1424
1104	TINAGL1	373.684	1.55667	0.163002	9.54998	1.29721160562138e-21	2.21804586545404e-20	tubulointerstitial nephritis antigen like 1	64129	ENSG00000142910	SW480_Bel_vs_SW480_Control	SW480_Bel	SW480_Control	64129	1.55667	true	up_in_SW480_Bel	1	0	309	585	721	320	330	309
1105	ASF1B	288.264	-1.82605	0.191231	-9.54897	1.30993790526191e-21	2.237800815417e-20	anti-silencing function 1B histone chaperone	55723	ENSG00000288210	SW480_Bel_vs_SW480_Control	SW480_Bel	SW480_Control	55723	-1.82605	true	up_in_SW480_Control	0	1	79	68	108	514	526	582
1106	RAD21	2134.51	-1.20341	0.126046	-9.54742	1.32971540828242e-21	2.26955540436898e-20	RAD21 cohesin complex component	5885	ENSG00000164754	SW480_Bel_vs_SW480_Control	SW480_Bel	SW480_Control	5885	-1.20341	true	up_in_SW480_Control	0	1	807	684	826	3150	3590	3122
1107	SP100	270.753	-2.3142	0.2424	-9.54703	1.33465718632211e-21	2.2759542832349e-20	SP100 nuclear antigen	6672	ENSG00000067066	SW480_Bel_vs_SW480_Control	SW480_Bel	SW480_Control	6672	-2.3142	true	up_in_SW480_Control	0	1	55	49	105	539	624	668
1108	PPARG	177.541	-3.66109	0.383817	-9.53863	1.44729077888416e-21	2.46582166452389e-20	peroxisome proliferator activated receptor gamma	5468	ENSG00000132170	SW480_Bel_vs_SW480_Control	SW480_Bel	SW480_Control	5468	-3.66109	true	up_in_SW480_Control	0	1	11	4	15	193	231	254
1109	ATRN	1194.96	1.21414	0.127295	9.53799	1.45622866321633e-21	2.47883633822426e-20	attractin	8455	ENSG00000088812	SW480_Bel_vs_SW480_Control	SW480_Bel	SW480_Control	8455	1.21414	true	up_in_SW480_Bel	1	0	1096	1758	1934	1281	1344	1054
1110	ANKRD27	553.766	1.07959	0.113286	9.5297	1.57732028019106e-21	2.68256912536594e-20	ankyrin repeat domain 27	84079	ENSG00000105186	SW480_Bel_vs_SW480_Control	SW480_Bel	SW480_Control	84079	1.07959	true	up_in_SW480_Bel	1	0	560	839	925	663	687	614
1111	SRGAP3	65.536	3.18997	0.334747	9.5295	1.58037860901526e-21	2.68537708078622e-20	SLIT-ROBO Rho GTPase activating protein 3	9901	ENSG00000196220	SW480_Bel_vs_SW480_Control	SW480_Bel	SW480_Control	9901	3.18997	true	up_in_SW480_Bel	1	0	55	133	148	29	17	18
1112	CENPN	622.121	-2.40673	0.252564	-9.5292	1.58505333707071e-21	2.69092417953588e-20	centromere protein N	55839	ENSG00000166451	SW480_Bel_vs_SW480_Control	SW480_Bel	SW480_Control	55839	-2.40673	true	up_in_SW480_Control	0	1	92	95	204	1120	1195	1294
1113	KIF13A	285.586	-1.58446	0.166305	-9.52746	1.61184965067632e-21	2.7315555092545e-20	kinesin family member 13A	63971	ENSG00000137177	SW480_Bel_vs_SW480_Control	SW480_Bel	SW480_Control	63971	-1.58446	true	up_in_SW480_Control	0	1	80	120	99	542	578	503
1114	RYR1	88.8406	3.56067	0.373923	9.52247	1.69116686477152e-21	2.86342911389265e-20	ryanodine receptor 1	6261	ENSG00000196218	SW480_Bel_vs_SW480_Control	SW480_Bel	SW480_Control	6261	3.56067	true	up_in_SW480_Bel	1	0	222	399	347	49	52	46
1115	PLCG2	256.623	3.50258	0.368082	9.51576	1.80387837634968e-21	3.05156091999155e-20	phospholipase C gamma 2	5336	ENSG00000197943	SW480_Bel_vs_SW480_Control	SW480_Bel	SW480_Control	5336	3.50258	true	up_in_SW480_Bel	1	0	237	387	701	73	57	69
1116	BID	143.278	-3.22059	0.33846	-9.5154	1.81013730479132e-21	3.05731558813906e-20	BH3 interacting domain death agonist	637	ENSG00000015475	SW480_Bel_vs_SW480_Control	SW480_Bel	SW480_Control	637	-3.22059	true	up_in_SW480_Control	0	1	30	31	32	557	583	449
1117	SLC25A24	330.392	-1.59238	0.167348	-9.51538	1.81048454805426e-21	3.05731558813906e-20	solute carrier family 25 member 24	29957	ENSG00000284468	SW480_Bel_vs_SW480_Control	SW480_Bel	SW480_Control	29957	-1.59238	true	up_in_SW480_Control	0	1	147	142	138	808	801	758
1118	HNF4A	2041.36	-1.87899	0.197485	-9.51459	1.82435912112304e-21	3.07802128640759e-20	hepatocyte nuclear factor 4 alpha	3172	ENSG00000101076	SW480_Bel_vs_SW480_Control	SW480_Bel	SW480_Control	3172	-1.87899	true	up_in_SW480_Control	0	1	217	169	145	1398	1289	1016
1119	RPS8	6833.72	-1.4088	0.148078	-9.51389	1.83662262884523e-21	3.09597464696332e-20	ribosomal protein S8	6202	ENSG00000142937	SW480_Bel_vs_SW480_Control	SW480_Bel	SW480_Control	6202	-1.4088	true	up_in_SW480_Control	0	1	2231	2312	3588	12492	14141	12023
1120	GBA2	500.922	1.44648	0.152049	9.51325	1.84805396183965e-21	3.11249476609216e-20	glucosylceramidase beta 2	57704	ENSG00000070610	SW480_Bel_vs_SW480_Control	SW480_Bel	SW480_Control	57704	1.44648	true	up_in_SW480_Bel	1	0	614	1203	1297	760	682	570
1121	SUFU	246.573	1.56425	0.164454	9.51178	1.87427101577588e-21	3.15386591913892e-20	SUFU negative regulator of hedgehog signaling	51684	ENSG00000107882	SW480_Bel_vs_SW480_Control	SW480_Bel	SW480_Control	51684	1.56425	true	up_in_SW480_Bel	1	0	292	516	548	314	273	227
1122	F5	73.1157	-3.98722	0.41928	-9.50968	1.91254545062211e-21	3.21543544394458e-20	coagulation factor V	2153	ENSG00000198734	SW480_Bel_vs_SW480_Control	SW480_Bel	SW480_Control	2153	-3.98722	true	up_in_SW480_Control	0	1	6	6	9	181	166	243
1123	RCC1	613.845	-2.32211	0.244235	-9.5077	1.94924479376282e-21	3.2742508058611e-20	regulator of chromosome condensation 1	1104	ENSG00000180198	SW480_Bel_vs_SW480_Control	SW480_Bel	SW480_Control	1104	-2.32211	true	up_in_SW480_Control	0	1	137	181	257	1657	1665	1748
1124	PBDC1	158.989	-2.39236	0.251704	-9.50467	2.00687676478718e-21	3.36809344113183e-20	polysaccharide biosynthesis domain containing 1	51260	ENSG00000102390	SW480_Bel_vs_SW480_Control	SW480_Bel	SW480_Control	51260	-2.39236	true	up_in_SW480_Control	0	1	26	30	48	311	305	350
1125	RIN2	280.289	-2.12041	0.223109	-9.50393	2.02118532456547e-21	3.38912639396822e-20	Ras and Rab interactor 2	54453	ENSG00000132669	SW480_Bel_vs_SW480_Control	SW480_Bel	SW480_Control	54453	-2.12041	true	up_in_SW480_Control	0	1	107	73	65	676	716	621
1126	DNAJB11	884.999	1.20489	0.126784	9.50345	2.03040325171528e-21	3.40159392881747e-20	DnaJ heat shock protein family (Hsp40) member B11	51726	ENSG00000090520	SW480_Bel_vs_SW480_Control	SW480_Bel	SW480_Control	51726	1.20489	true	up_in_SW480_Bel	1	0	1001	1627	1683	1185	1054	1086
1127	SHC1	1867.2	1.47367	0.155075	9.503	2.03926286147719e-21	3.41343981778137e-20	SHC adaptor protein 1	6464	ENSG00000160691	SW480_Bel_vs_SW480_Control	SW480_Bel	SW480_Control	6464	1.47367	true	up_in_SW480_Bel	1	0	2483	3558	3489	2228	2189	1790
1128	ZC3H12C	153.413	-3.5544	0.374057	-9.5023	2.05306190359989e-21	3.43352561301429e-20	zinc finger CCCH-type containing 12C	85463	ENSG00000149289	SW480_Bel_vs_SW480_Control	SW480_Bel	SW480_Control	85463	-3.5544	true	up_in_SW480_Control	0	1	7	4	13	141	177	183
1129	GNS	1976.62	1.54235	0.162326	9.5016	2.06687865021419e-21	3.45360581465737e-20	glucosamine (N-acetyl)-6-sulfatase	2799	ENSG00000135677	SW480_Bel_vs_SW480_Control	SW480_Bel	SW480_Control	2799	1.54235	true	up_in_SW480_Bel	1	0	1483	1876	1979	1201	1222	912
1130	ARMC6	233.577	-1.87885	0.197775	-9.49993	2.10027400668153e-21	3.50633671001723e-20	armadillo repeat containing 6	93436	ENSG00000105676	SW480_Bel_vs_SW480_Control	SW480_Bel	SW480_Control	93436	-1.87885	true	up_in_SW480_Control	0	1	75	88	120	634	670	561
1131	DDAH2	388.194	1.52687	0.16074	9.49902	2.1188483197242e-21	3.53425381442109e-20	dimethylarginine dimethylaminohydrolase 2	23564	ENSG00000228128	SW480_Bel_vs_SW480_Control	SW480_Bel	SW480_Control	23564	1.52687	true	up_in_SW480_Bel	1	0	494	538	604	389	402	251
1132	BCLAF1	1625.53	-1.20343	0.126721	-9.49663	2.16783104144167e-21	3.61279929544017e-20	BCL2 associated transcription factor 1	9774	ENSG00000029363	SW480_Bel_vs_SW480_Control	SW480_Bel	SW480_Control	9774	-1.20343	true	up_in_SW480_Control	0	1	532	640	935	2730	3017	2865
1133	GPAM	521.224	1.73971	0.183197	9.49639	2.17296906087033e-21	3.61820206104081e-20	glycerol-3-phosphate acyltransferase, mitochondrial	57678	ENSG00000119927	SW480_Bel_vs_SW480_Control	SW480_Bel	SW480_Control	57678	1.73971	true	up_in_SW480_Bel	1	0	299	589	784	300	288	279
1134	TBC1D20	543.407	1.23606	0.130203	9.49333	2.23761362436659e-21	3.72259312817465e-20	TBC1 domain family member 20	128637	ENSG00000125875	SW480_Bel_vs_SW480_Control	SW480_Bel	SW480_Control	128637	1.23606	true	up_in_SW480_Bel	1	0	656	915	1014	671	718	583
1135	WSB2	314.422	-1.68252	0.177315	-9.48888	2.33527925760214e-21	3.87831147028408e-20	WD repeat and SOCS box containing 2	55884	ENSG00000176871	SW480_Bel_vs_SW480_Control	SW480_Bel	SW480_Control	55884	-1.68252	true	up_in_SW480_Control	0	1	136	105	108	719	728	635
1136	SERPINA5	104.182	3.67427	0.387407	9.48427	2.4408528269473e-21	4.04659892648205e-20	serpin family A member 5	5104	ENSG00000188488	SW480_Bel_vs_SW480_Control	SW480_Bel	SW480_Control	5104	3.67427	true	up_in_SW480_Bel	1	0	68	122	131	14	23	8
1137	TMEM198B	185.308	2.39876	0.252919	9.48429	2.44031275258765e-21	4.04659892648205e-20	transmembrane protein 198B (pseudogene)	440104	ENSG00000182796	SW480_Bel_vs_SW480_Control	SW480_Bel	SW480_Control	440104	2.39876	true	up_in_SW480_Bel	1	0	249	511	492	174	143	104
1138	DNAJC3-AS1	48.4697	2.53808	0.267634	9.48341	2.46105314583439e-21	4.07654653895936e-20				SW480_Bel_vs_SW480_Control	SW480_Bel	SW480_Control		2.53808	true	up_in_SW480_Bel	1	0	67	118	127	31	29	35
1139	PPP1R12C	493.731	1.46651	0.154658	9.48224	2.48881659860568e-21	4.11895909233248e-20	protein phosphatase 1 regulatory subunit 12C	54776	ENSG00000125503	SW480_Bel_vs_SW480_Control	SW480_Bel	SW480_Control	54776	1.46651	true	up_in_SW480_Bel	1	0	543	969	996	516	572	521
1140	THAP4	455.034	-1.72054	0.181485	-9.48036	2.53415689569491e-21	4.19036238159882e-20	THAP domain containing 4	51078	ENSG00000176946	SW480_Bel_vs_SW480_Control	SW480_Bel	SW480_Control	51078	-1.72054	true	up_in_SW480_Control	0	1	169	163	218	996	1063	1208
1141	ANO1	421.113	-3.11924	0.329052	-9.47948	2.55554519512656e-21	4.22207042540304e-20	anoctamin 1	55107	ENSG00000131620	SW480_Bel_vs_SW480_Control	SW480_Bel	SW480_Control	55107	-3.11924	true	up_in_SW480_Control	0	1	195	76	103	2387	2364	1637
1142	VAMP8	209.443	-2.66762	0.281552	-9.4747	2.67535707383225e-21	4.41619063000579e-20	vesicle associated membrane protein 8	8673	ENSG00000118640	SW480_Bel_vs_SW480_Control	SW480_Bel	SW480_Control	8673	-2.66762	true	up_in_SW480_Control	0	1	48	29	30	421	436	415
1143	GFPT2	36.5308	3.77894	0.398859	9.47438	2.68357174198664e-21	4.42592186521945e-20	glutamine-fructose-6-phosphate transaminase 2	9945	ENSG00000131459	SW480_Bel_vs_SW480_Control	SW480_Bel	SW480_Control	9945	3.77894	true	up_in_SW480_Bel	1	0	84	225	253	20	31	20
1144	JUND	727.804	1.70617	0.180094	9.47378	2.69905201846779e-21	4.44760886152007e-20	JunD proto-oncogene, AP-1 transcription factor subunit	3727	ENSG00000130522	SW480_Bel_vs_SW480_Control	SW480_Bel	SW480_Control	3727	1.70617	true	up_in_SW480_Bel	1	0	563	1322	1743	609	702	599
1145	NACA	4106.57	-1.30401	0.137647	-9.47357	2.70437405483048e-21	4.4525337113266e-20	nascent polypeptide associated complex subunit alpha	4666	ENSG00000196531	SW480_Bel_vs_SW480_Control	SW480_Bel	SW480_Control	4666	-1.30401	true	up_in_SW480_Control	0	1	1643	1457	1936	7588	7840	7328
1146	ASPM	1023.93	-2.34178	0.247281	-9.47009	2.79600700062798e-21	4.59943151603303e-20	assembly factor for spindle microtubules	259266	ENSG00000066279	SW480_Bel_vs_SW480_Control	SW480_Bel	SW480_Control	259266	-2.34178	true	up_in_SW480_Control	0	1	152	88	196	1152	1536	1333
1147	PGAM1	2347.23	-1.5645	0.165212	-9.46964	2.80816775416338e-21	4.61545711325974e-20	phosphoglycerate mutase 1	5223	ENSG00000171314	SW480_Bel_vs_SW480_Control	SW480_Bel	SW480_Control	5223	-1.5645	true	up_in_SW480_Control	0	1	806	664	864	4239	4369	4111
1148	NIT1	184.795	1.7617	0.186063	9.4683	2.84446755346081e-21	4.67109551249047e-20	nitrilase 1	4817	ENSG00000158793	SW480_Bel_vs_SW480_Control	SW480_Bel	SW480_Control	4817	1.7617	true	up_in_SW480_Bel	1	0	137	297	374	142	152	121
1149	ETV1	122.27	-2.9959	0.31644	-9.46752	2.86575504701339e-21	4.70200669020717e-20	ETS variant transcription factor 1	2115	ENSG00000006468	SW480_Bel_vs_SW480_Control	SW480_Bel	SW480_Control	2115	-2.9959	true	up_in_SW480_Control	0	1	15	14	31	260	323	266
1150	NUTF2	1331.73	-1.52634	0.161266	-9.46473	2.94325334780795e-21	4.8250137785972e-20	nuclear transport factor 2	10204	ENSG00000102898	SW480_Bel_vs_SW480_Control	SW480_Bel	SW480_Control	10204	-1.52634	true	up_in_SW480_Control	0	1	396	425	598	2385	2506	2436
1151	COG5	535.359	1.31274	0.138727	9.46273	3.00020566768213e-21	4.91415661379488e-20	component of oligomeric golgi complex 5	10466	ENSG00000284369	SW480_Bel_vs_SW480_Control	SW480_Bel	SW480_Control	10466	1.31274	true	up_in_SW480_Bel	1	0	646	929	1171	641	753	574
1152	C14orf132	148.924	1.63763	0.173067	9.46239	3.00984021040514e-21	4.92570933918962e-20	chromosome 14 open reading frame 132	56967	ENSG00000227051	SW480_Bel_vs_SW480_Control	SW480_Bel	SW480_Control	56967	1.63763	true	up_in_SW480_Bel	1	0	234	436	457	224	213	203
1153	NBEAL1	622.145	1.99377	0.210735	9.461	3.05014032580069e-21	4.98738454986536e-20	neurobeachin like 1	65065	ENSG00000144426	SW480_Bel_vs_SW480_Control	SW480_Bel	SW480_Control	65065	1.99377	true	up_in_SW480_Bel	1	0	360	647	974	243	335	282
1154	WDR27	133.505	2.25986	0.238873	9.46049	3.06514457596196e-21	5.00762746562552e-20	WD repeat domain 27	253769	ENSG00000184465	SW480_Bel_vs_SW480_Control	SW480_Bel	SW480_Control	253769	2.25986	true	up_in_SW480_Bel	1	0	140	275	255	67	111	72
1155	GRTP1	45.2289	4.83191	0.510818	9.45915	3.10453916395895e-21	5.06764895865396e-20	growth hormone regulated TBC protein 1	79774	ENSG00000139835	SW480_Bel_vs_SW480_Control	SW480_Bel	SW480_Control	79774	4.83191	true	up_in_SW480_Bel	1	0	32	60	69	5	2	3
1156	EIF4B	9179.48	-1.26408	0.133643	-9.45863	3.11996232434459e-21	5.08847188659346e-20	eukaryotic translation initiation factor 4B	1975	ENSG00000063046	SW480_Bel_vs_SW480_Control	SW480_Bel	SW480_Control	1975	-1.26408	true	up_in_SW480_Control	0	1	3758	3621	4506	17605	18291	16333
1157	PDS5A	1429.98	-1.19376	0.126244	-9.45592	3.20181379644763e-21	5.21750733252038e-20	PDS5 cohesin associated factor A	23244	ENSG00000121892	SW480_Bel_vs_SW480_Control	SW480_Bel	SW480_Control	23244	-1.19376	true	up_in_SW480_Control	0	1	532	575	859	2545	2966	2537
1158	VPRBP	508.608	-1.15676	0.122377	-9.45242	3.31094121479169e-21	5.39073210415145e-20				SW480_Bel_vs_SW480_Control	SW480_Bel	SW480_Control		-1.15676	true	up_in_SW480_Control	0	1	203	258	290	1050	974	982
1159	TMED9	929.467	1.21584	0.128646	9.45109	3.35315556605779e-21	5.45480942127151e-20	transmembrane p24 trafficking protein 9	54732	ENSG00000184840	SW480_Bel_vs_SW480_Control	SW480_Bel	SW480_Control	54732	1.21584	true	up_in_SW480_Bel	1	0	1067	1464	1632	1216	1056	945
1160	ACAP2	948.533	1.44312	0.152699	9.45074	3.36454629975186e-21	5.46867738431558e-20	ArfGAP with coiled-coil, ankyrin repeat and PH domains 2	23527	ENSG00000114331	SW480_Bel_vs_SW480_Control	SW480_Bel	SW480_Control	23527	1.44312	true	up_in_SW480_Bel	1	0	1049	1552	2170	994	1116	974
1161	GFRA3	167.055	-4.51089	0.477619	-9.44453	3.57001893175524e-21	5.79771074517051e-20	GDNF family receptor alpha 3	2676	ENSG00000146013	SW480_Bel_vs_SW480_Control	SW480_Bel	SW480_Control	2676	-4.51089	true	up_in_SW480_Control	0	1	10	3	12	316	287	416
1162	SLC17A7	136.387	6.46369	0.684778	9.43909	3.7601768246341e-21	6.10133453806699e-20	solute carrier family 17 member 7	57030	ENSG00000104888	SW480_Bel_vs_SW480_Control	SW480_Bel	SW480_Control	57030	6.46369	true	up_in_SW480_Bel	1	0	388	927	974	17	14	14
1163	TTC27	255.07	-1.66271	0.176189	-9.43709	3.83280930518446e-21	6.21390545127697e-20	tetratricopeptide repeat domain 27	55622	ENSG00000018699	SW480_Bel_vs_SW480_Control	SW480_Bel	SW480_Control	55622	-1.66271	true	up_in_SW480_Control	0	1	76	88	131	512	593	558
1164	POTEF	159.349	3.25167	0.344599	9.43608	3.86980941686448e-21	6.26856564453379e-20	POTE ankyrin domain family member F	728378	ENSG00000196604	SW480_Bel_vs_SW480_Control	SW480_Bel	SW480_Control	728378	3.25167	true	up_in_SW480_Bel	1	0	63	111	194	25	17	24
1165	CREB3L1	135.667	3.12311	0.330984	9.43582	3.87937817221537e-21	6.27873573216401e-20	cAMP responsive element binding protein 3 like 1	90993	ENSG00000157613	SW480_Bel_vs_SW480_Control	SW480_Bel	SW480_Control	90993	3.12311	true	up_in_SW480_Bel	1	0	88	137	157	28	27	23
1166	HAPLN3	115.533	3.52674	0.373805	9.4347	3.92108829933036e-21	6.34086499388322e-20	hyaluronan and proteoglycan link protein 3	145864	ENSG00000140511	SW480_Bel_vs_SW480_Control	SW480_Bel	SW480_Control	145864	3.52674	true	up_in_SW480_Bel	1	0	76	169	207	23	24	21
1167	WDR19	286.313	1.76729	0.187391	9.43105	4.05989611857947e-21	6.55422485065427e-20	WD repeat domain 19	57728	ENSG00000157796	SW480_Bel_vs_SW480_Control	SW480_Bel	SW480_Control	57728	1.76729	true	up_in_SW480_Bel	1	0	406	699	823	345	346	307
1168	C2orf49	273.57	1.08409	0.114965	9.4297	4.11280080381176e-21	6.63402070484666e-20	chromosome 2 open reading frame 49	79074	ENSG00000135974	SW480_Bel_vs_SW480_Control	SW480_Bel	SW480_Control	79074	1.08409	true	up_in_SW480_Bel	1	0	245	364	426	304	327	242
1169	TK2	199.863	-2.32244	0.246311	-9.42886	4.14550568041821e-21	6.67548855643378e-20	thymidine kinase 2	7084	ENSG00000166548	SW480_Bel_vs_SW480_Control	SW480_Bel	SW480_Control	7084	-2.32244	true	up_in_SW480_Control	0	1	46	45	61	473	446	450
1170	RHOD	133.454	-2.70938	0.287391	-9.42748	4.20040704263115e-21	6.75819284886067e-20	ras homolog family member D	29984	ENSG00000173156	SW480_Bel_vs_SW480_Control	SW480_Bel	SW480_Control	29984	-2.70938	true	up_in_SW480_Control	0	1	15	23	33	267	305	252
1171	PALD1	671.856	-1.80626	0.191617	-9.42641	4.24349283988183e-21	6.82176329996842e-20	phosphatase domain containing paladin 1	27143	ENSG00000107719	SW480_Bel_vs_SW480_Control	SW480_Bel	SW480_Control	27143	-1.80626	true	up_in_SW480_Control	0	1	336	272	336	2010	2095	1995
1172	ANO6	1896.1	-1.42077	0.150756	-9.4243	4.32968343677185e-21	6.95446290744784e-20	anoctamin 6	196527	ENSG00000177119	SW480_Bel_vs_SW480_Control	SW480_Bel	SW480_Control	196527	-1.42077	true	up_in_SW480_Control	0	1	401	357	418	1972	2053	1778
1173	DDHD1	380.36	1.35516	0.143797	9.42411	4.33776611025203e-21	6.9615856110874e-20	DDHD domain containing 1	80821	ENSG00000100523	SW480_Bel_vs_SW480_Control	SW480_Bel	SW480_Control	80821	1.35516	true	up_in_SW480_Bel	1	0	536	539	772	408	478	416
1174	HSPBP1	243.845	-1.85237	0.196677	-9.41833	4.58305726903678e-21	7.3490671267025e-20	HSPA (Hsp70) binding protein 1	23640	ENSG00000133265	SW480_Bel_vs_SW480_Control	SW480_Bel	SW480_Control	23640	-1.85237	true	up_in_SW480_Control	0	1	79	87	107	597	650	535
1175	POFUT2	241.284	1.37667	0.146174	9.41799	4.59789927998918e-21	7.36667624355613e-20	protein O-fucosyltransferase 2	23275	ENSG00000186866	SW480_Bel_vs_SW480_Control	SW480_Bel	SW480_Control	23275	1.37667	true	up_in_SW480_Bel	1	0	254	434	515	299	302	220
1176	CDC42EP2	235.923	1.45733	0.154788	9.41499	4.73140060591479e-21	7.574210265274e-20	CDC42 effector protein 2	10435	ENSG00000149798	SW480_Bel_vs_SW480_Control	SW480_Bel	SW480_Control	10435	1.45733	true	up_in_SW480_Bel	1	0	276	324	332	205	210	202
1177	TANGO6	361.674	-1.73063	0.183876	-9.41191	4.87224258054801e-21	7.79313771349683e-20	transport and golgi organization 6 homolog	79613	ENSG00000103047	SW480_Bel_vs_SW480_Control	SW480_Bel	SW480_Control	79613	-1.73063	true	up_in_SW480_Control	0	1	87	92	164	670	665	677
1178	RPS6KC1	327.404	1.75112	0.186102	9.40947	4.98663092689594e-21	7.96942138584827e-20	ribosomal protein S6 kinase C1	26750	ENSG00000136643	SW480_Bel_vs_SW480_Control	SW480_Bel	SW480_Control	26750	1.75112	true	up_in_SW480_Bel	1	0	295	521	569	250	272	208
1179	CYP2R1	137.176	2.25407	0.239566	9.40895	5.01133673169294e-21	8.00220313926064e-20	cytochrome P450 family 2 subfamily R member 1	120227	ENSG00000186104	SW480_Bel_vs_SW480_Control	SW480_Bel	SW480_Control	120227	2.25407	true	up_in_SW480_Bel	1	0	181	362	468	116	151	103
1180	DPP7	271.536	-2.58649	0.274948	-9.40719	5.09561189844196e-21	8.12997209415297e-20	dipeptidyl peptidase 7	29952	ENSG00000176978	SW480_Bel_vs_SW480_Control	SW480_Bel	SW480_Control	29952	-2.58649	true	up_in_SW480_Control	0	1	34	28	34	370	337	343
1181	CIT	998.155	-1.77706	0.188911	-9.40689	5.11040806726903e-21	8.14676748033648e-20	citron rho-interacting serine/threonine kinase	11113	ENSG00000122966	SW480_Bel_vs_SW480_Control	SW480_Bel	SW480_Control	11113	-1.77706	true	up_in_SW480_Control	0	1	203	253	393	1660	1630	1822
1182	MFHAS1	668.622	-1.0207	0.108536	-9.40426	5.23981830994811e-21	8.34609457349164e-20	malignant fibrous histiocytoma amplified sequence 1	9258	ENSG00000285022	SW480_Bel_vs_SW480_Control	SW480_Bel	SW480_Control	9258	-1.0207	true	up_in_SW480_Control	0	1	297	277	436	1187	1345	1154
1183	PSEN1	725.715	1.04845	0.11156	9.39811	5.55498516031739e-21	8.84071950201639e-20	presenilin 1	5663	ENSG00000080815	SW480_Bel_vs_SW480_Control	SW480_Bel	SW480_Control	5663	1.04845	true	up_in_SW480_Bel	1	0	726	1103	1246	952	990	718
1184	WTAP	535.309	-1.10313	0.117379	-9.39798	5.56227356759902e-21	8.84494201807704e-20	WT1 associated protein	9589	ENSG00000146457	SW480_Bel_vs_SW480_Control	SW480_Bel	SW480_Control	9589	-1.10313	true	up_in_SW480_Control	0	1	212	230	257	860	1030	838
1185	PGLS	205.725	-1.67109	0.177845	-9.39636	5.64815876681825e-21	8.97403543617201e-20	6-phosphogluconolactonase	25796	ENSG00000130313	SW480_Bel_vs_SW480_Control	SW480_Bel	SW480_Control	25796	-1.67109	true	up_in_SW480_Control	0	1	71	75	85	481	472	382
1186	MMAA	38.5786	2.56067	0.272526	9.39607	5.66411256047339e-21	8.99189649575318e-20	metabolism of cobalamin associated A	166785	ENSG00000151611	SW480_Bel_vs_SW480_Control	SW480_Bel	SW480_Control	166785	2.56067	true	up_in_SW480_Bel	1	0	78	135	145	40	39	29
1187	MICALL2	130.542	2.68559	0.285924	9.39268	5.84910902578375e-21	9.27786354364135e-20	MICAL like 2	79778	ENSG00000164877	SW480_Bel_vs_SW480_Control	SW480_Bel	SW480_Control	79778	2.68559	true	up_in_SW480_Bel	1	0	203	559	582	120	134	108
1188	SRSF4	433.546	-1.59926	0.170298	-9.39097	5.94499287449526e-21	9.42212242783377e-20	serine and arginine rich splicing factor 4	6429	ENSG00000116350	SW480_Bel_vs_SW480_Control	SW480_Bel	SW480_Control	6429	-1.59926	true	up_in_SW480_Control	0	1	173	189	217	1069	984	1114
1189	MTCH2	718.447	-1.4693	0.156478	-9.38976	6.01377972299837e-21	9.52323192317468e-20	mitochondrial carrier 2	23788	ENSG00000285121	SW480_Bel_vs_SW480_Control	SW480_Bel	SW480_Control	23788	-1.4693	true	up_in_SW480_Control	0	1	235	290	340	1420	1392	1482
1190	CHP1	1572.53	1.11804	0.119079	9.38908	6.05263151236827e-21	9.57680883242217e-20	calcineurin like EF-hand protein 1	11261	ENSG00000187446	SW480_Bel_vs_SW480_Control	SW480_Bel	SW480_Control	11261	1.11804	true	up_in_SW480_Bel	1	0	968	1359	1570	1093	1074	1037
1191	UQCRFS1	512.12	-1.22318	0.130314	-9.38636	6.21085395952589e-21	9.81901534844019e-20	ubiquinol-cytochrome c reductase, Rieske iron-sulfur polypeptide 1	7386	ENSG00000169021	SW480_Bel_vs_SW480_Control	SW480_Bel	SW480_Control	7386	-1.22318	true	up_in_SW480_Control	0	1	196	213	272	964	948	947
1192	MCM6	1165.02	-1.60735	0.171299	-9.38327	6.39548670809973e-21	1.0102539516884e-19	minichromosome maintenance complex component 6	4175	ENSG00000076003	SW480_Bel_vs_SW480_Control	SW480_Bel	SW480_Control	4175	-1.60735	true	up_in_SW480_Control	0	1	383	274	375	1846	1980	1987
1193	PDE3B	240.117	-2.12665	0.226662	-9.38248	6.44364126066828e-21	1.01701871411143e-19	phosphodiesterase 3B	5140	ENSG00000152270	SW480_Bel_vs_SW480_Control	SW480_Bel	SW480_Control	5140	-2.12665	true	up_in_SW480_Control	0	1	73	54	57	468	559	466
1194	PRRC2A	3879.4	-1.1464	0.122205	-9.38099	6.53569432092315e-21	1.03069519861038e-19	proline rich coiled-coil 2A	7916	ENSG00000231825	SW480_Bel_vs_SW480_Control	SW480_Bel	SW480_Control	7916	-1.1464	true	up_in_SW480_Control	0	1	1412	1514	1784	6282	6061	6546
1195	MSX2	356.694	2.36928	0.252578	9.38038	6.57342874636713e-21	1.03578998627727e-19	msh homeobox 2	4488	ENSG00000120149	SW480_Bel_vs_SW480_Control	SW480_Bel	SW480_Control	4488	2.36928	true	up_in_SW480_Bel	1	0	214	253	306	112	94	65
1196	SORBS1	514.095	2.58676	0.275776	9.37995	6.60020055279031e-21	1.03915038736258e-19	sorbin and SH3 domain containing 1	10580	ENSG00000095637	SW480_Bel_vs_SW480_Control	SW480_Bel	SW480_Control	10580	2.58676	true	up_in_SW480_Bel	1	0	789	1231	1367	417	361	232
1197	PRMT2	245.065	-1.23765	0.131956	-9.37932	6.63985343805057e-21	1.04453160185392e-19	protein arginine methyltransferase 2	3275	ENSG00000160310	SW480_Bel_vs_SW480_Control	SW480_Bel	SW480_Control	3275	-1.23765	true	up_in_SW480_Control	0	1	97	121	170	573	559	500
1198	RP1-27K12.2	117.92	-2.91907	0.311247	-9.37861	6.68487934650706e-21	1.05074849827057e-19				SW480_Bel_vs_SW480_Control	SW480_Bel	SW480_Control		-2.91907	true	up_in_SW480_Control	0	1	32	14	36	333	365	424
1199	COL6A2	283.892	3.05284	0.325517	9.37845	6.69470289103955e-21	1.05142650672277e-19	collagen type VI alpha 2 chain	1292	ENSG00000142173	SW480_Bel_vs_SW480_Control	SW480_Bel	SW480_Control	1292	3.05284	true	up_in_SW480_Bel	1	0	494	591	515	136	136	86
1200	ULK2	49.9989	-3.23038	0.344484	-9.37746	6.75791202640671e-21	1.06048089874912e-19	unc-51 like autophagy activating kinase 2	9706	ENSG00000083290	SW480_Bel_vs_SW480_Control	SW480_Bel	SW480_Control	9706	-3.23038	true	up_in_SW480_Control	0	1	10	9	12	172	188	164
1201	CCDC80	161.591	2.60275	0.277584	9.37644	6.82382572834837e-21	1.06994447451392e-19	coiled-coil domain containing 80	151887	ENSG00000091986	SW480_Bel_vs_SW480_Control	SW480_Bel	SW480_Control	151887	2.60275	true	up_in_SW480_Bel	1	0	355	677	699	222	163	120
1202	TEX2	724.532	1.05427	0.112447	9.3757	6.8715011341187e-21	1.0765351776786e-19	testis expressed 2	55852	ENSG00000136478	SW480_Bel_vs_SW480_Control	SW480_Bel	SW480_Control	55852	1.05427	true	up_in_SW480_Bel	1	0	620	981	1156	768	769	808
1203	RFC4	467.661	-1.25307	0.133655	-9.37545	6.88811135849439e-21	1.07825218164717e-19	replication factor C subunit 4	5984	ENSG00000163918	SW480_Bel_vs_SW480_Control	SW480_Bel	SW480_Control	5984	-1.25307	true	up_in_SW480_Control	0	1	195	205	326	952	1101	1031
1204	EOGT	74.3386	-2.20424	0.235119	-9.37501	6.91712904200276e-21	1.08190701950407e-19	EGF domain specific O-linked N-acetylglucosamine transferase	285203	ENSG00000163378	SW480_Bel_vs_SW480_Control	SW480_Bel	SW480_Control	285203	-2.20424	true	up_in_SW480_Control	0	1	27	21	22	184	234	170
1205	INO80E	266.476	-1.50307	0.160445	-9.36813	7.38311998853403e-21	1.15384681098449e-19	INO80 complex subunit E	283899	ENSG00000169592	SW480_Bel_vs_SW480_Control	SW480_Bel	SW480_Control	283899	-1.50307	true	up_in_SW480_Control	0	1	85	82	120	511	527	428
1206	REPIN1	1068.36	-2.16682	0.231456	-9.36169	7.84730744687496e-21	1.22538723978124e-19	replication initiator 1	29803	ENSG00000214022	SW480_Bel_vs_SW480_Control	SW480_Bel	SW480_Control	29803	-2.16682	true	up_in_SW480_Control	0	1	290	339	412	2735	2826	2847
1207	R3HDM4	331.422	1.55432	0.166069	9.35944	8.01599084687261e-21	1.25070431185628e-19	R3H domain containing 4	91300	ENSG00000198858	SW480_Bel_vs_SW480_Control	SW480_Bel	SW480_Control	91300	1.55432	true	up_in_SW480_Bel	1	0	441	694	787	402	396	364
1208	BLM	280.614	-1.43783	0.153642	-9.3583	8.1031544129773e-21	1.26327118062445e-19	BLM RecQ like helicase	641	ENSG00000197299	SW480_Bel_vs_SW480_Control	SW480_Bel	SW480_Control	641	-1.43783	true	up_in_SW480_Control	0	1	96	82	133	451	518	542
1209	FAM118B	238.768	1.06086	0.113367	9.35772	8.14733545534654e-21	1.26912208292998e-19	family with sequence similarity 118 member B	79607	ENSG00000197798	SW480_Bel_vs_SW480_Control	SW480_Bel	SW480_Control	79607	1.06086	true	up_in_SW480_Bel	1	0	263	349	441	318	326	259
1210	NDST1	842.56	-2.07495	0.221769	-9.35635	8.25386690052335e-21	1.28466792981881e-19	N-deacetylase and N-sulfotransferase 1	3340	ENSG00000070614	SW480_Bel_vs_SW480_Control	SW480_Bel	SW480_Control	3340	-2.07495	true	up_in_SW480_Control	0	1	103	86	78	805	737	564
1211	ATP5G2	1141.87	-1.35894	0.145333	-9.35056	8.71873303096498e-21	1.35481159362275e-19				SW480_Bel_vs_SW480_Control	SW480_Bel	SW480_Control		-1.35894	true	up_in_SW480_Control	0	1	436	508	710	2463	2692	2424
1212	PRKCG	22.9448	6.32033	0.675962	9.35013	8.75362943943587e-21	1.35912739595863e-19	protein kinase C gamma	5582	ENSG00000126583	SW480_Bel_vs_SW480_Control	SW480_Bel	SW480_Control	5582	6.32033	true	up_in_SW480_Bel	1	0	59	153	101	4	2	1
1213	CAP2	82.3179	-2.24178	0.239786	-9.3491	8.83962692454787e-21	1.37136391035953e-19	cyclase associated actin cytoskeleton regulatory protein 2	10486	ENSG00000112186	SW480_Bel_vs_SW480_Control	SW480_Bel	SW480_Control	10486	-2.24178	true	up_in_SW480_Control	0	1	27	29	38	258	312	232
1214	NSUN5P1	196.19	1.87102	0.200184	9.34649	9.0602813073788e-21	1.40445400412187e-19	NSUN5 pseudogene 1	155400	ENSG00000223705	SW480_Bel_vs_SW480_Control	SW480_Bel	SW480_Control	155400	1.87102	true	up_in_SW480_Bel	1	0	309	469	483	202	248	171
1215	CREBBP	928.358	-1.35602	0.14514	-9.34283	9.37956707654411e-21	1.45276703696928e-19	CREB binding protein	1387	ENSG00000005339	SW480_Bel_vs_SW480_Control	SW480_Bel	SW480_Control	1387	-1.35602	true	up_in_SW480_Control	0	1	187	276	364	1300	1248	1193
1216	GSKIP	154.24	1.99858	0.214005	9.33895	9.72904843862157e-21	1.50567479566729e-19	GSK3B interacting protein	51527	ENSG00000100744	SW480_Bel_vs_SW480_Control	SW480_Bel	SW480_Control	51527	1.99858	true	up_in_SW480_Bel	1	0	291	360	474	188	200	119
1217	TONSL	155.292	-1.93414	0.207171	-9.336	1.00046463747946e-20	1.5470718162385e-19	tonsoku like, DNA repair protein	4796	ENSG00000160949	SW480_Bel_vs_SW480_Control	SW480_Bel	SW480_Control	4796	-1.93414	true	up_in_SW480_Control	0	1	35	35	40	236	237	282
1218	PRR24	46.7013	2.81608	0.301691	9.33432	1.01644210638967e-20	1.57050593312775e-19				SW480_Bel_vs_SW480_Control	SW480_Bel	SW480_Control		2.81608	true	up_in_SW480_Bel	1	0	96	149	171	38	35	32
1219	PHF19	247.446	-2.75601	0.295275	-9.33371	1.02224941955846e-20	1.57820092427302e-19	PHD finger protein 19	26147	ENSG00000119403	SW480_Bel_vs_SW480_Control	SW480_Bel	SW480_Control	26147	-2.75601	true	up_in_SW480_Control	0	1	47	62	76	739	769	724
1220	CSE1L	2467.47	-1.55229	0.166338	-9.33215	1.03744259959164e-20	1.60036214110006e-19	chromosome segregation 1 like	1434	ENSG00000124207	SW480_Bel_vs_SW480_Control	SW480_Bel	SW480_Control	1434	-1.55229	true	up_in_SW480_Control	0	1	905	733	986	4556	5000	4617
1221	SMARCC2	1453.66	-1.21916	0.130668	-9.33019	1.05677452658172e-20	1.6288668429913e-19	SWI/SNF related, matrix associated, actin dependent regulator of chromatin subfamily c member 2	6601	ENSG00000139613	SW480_Bel_vs_SW480_Control	SW480_Bel	SW480_Control	6601	-1.21916	true	up_in_SW480_Control	0	1	617	600	613	2662	2576	2609
1222	CCT7	2853.89	-1.28285	0.137502	-9.32965	1.06218937846377e-20	1.63589166423291e-19	chaperonin containing TCP1 subunit 7	10574	ENSG00000135624	SW480_Bel_vs_SW480_Control	SW480_Bel	SW480_Control	10574	-1.28285	true	up_in_SW480_Control	0	1	1024	1162	1314	5148	5234	5065
1223	IER2	2029.36	1.22107	0.130949	9.32474	1.11254123520912e-20	1.71205740727907e-19	immediate early response 2	9592	ENSG00000160888	SW480_Bel_vs_SW480_Control	SW480_Bel	SW480_Control	9592	1.22107	true	up_in_SW480_Bel	1	0	1808	2639	3172	2036	2127	1664
1224	RIMS3	88.0927	2.7194	0.291659	9.32388	1.12163194326209e-20	1.72465598237931e-19	regulating synaptic membrane exocytosis 3	9783	ENSG00000117016	SW480_Bel_vs_SW480_Control	SW480_Bel	SW480_Control	9783	2.7194	true	up_in_SW480_Bel	1	0	98	153	206	50	37	35
1225	TSPO	178.259	-2.10728	0.226016	-9.3236	1.12459683820654e-20	1.72782261406257e-19	translocator protein	706	ENSG00000100300	SW480_Bel_vs_SW480_Control	SW480_Bel	SW480_Control	706	-2.10728	true	up_in_SW480_Control	0	1	47	41	73	398	420	421
1226	EDARADD	62.0635	-3.00841	0.322747	-9.32127	1.14950681998061e-20	1.76467330159855e-19	EDAR associated death domain	128178	ENSG00000186197	SW480_Bel_vs_SW480_Control	SW480_Bel	SW480_Control	128178	-3.00841	true	up_in_SW480_Control	0	1	15	8	13	179	212	138
1227	LOC284454	82.8049	2.47941	0.266046	9.31948	1.16912175546363e-20	1.79334255126664e-19				SW480_Bel_vs_SW480_Control	SW480_Bel	SW480_Control		2.47941	true	up_in_SW480_Bel	1	0	130	250	217	62	67	62
1228	TOMM22	647.874	-1.59032	0.170664	-9.31841	1.18092837987997e-20	1.80999801966824e-19	translocase of outer mitochondrial membrane 22	56993	ENSG00000100216	SW480_Bel_vs_SW480_Control	SW480_Bel	SW480_Control	56993	-1.59032	true	up_in_SW480_Control	0	1	172	204	299	1220	1230	1163
1229	TGFBRAP1	444.523	-1.68457	0.180805	-9.31706	1.19608212601948e-20	1.8317527390613e-19	transforming growth factor beta receptor associated protein 1	9392	ENSG00000135966	SW480_Bel_vs_SW480_Control	SW480_Bel	SW480_Control	9392	-1.68457	true	up_in_SW480_Control	0	1	175	154	158	972	1002	922
1230	SEPT4	107.394	2.88237	0.309462	9.31414	1.2294618188187e-20	1.88136250414582e-19				SW480_Bel_vs_SW480_Control	SW480_Bel	SW480_Control		2.88237	true	up_in_SW480_Bel	1	0	266	278	281	86	79	43
1231	TRIM9	121.112	2.08289	0.223666	9.31251	1.2485066851916e-20	1.90897472490593e-19	tripartite motif containing 9	114088	ENSG00000100505	SW480_Bel_vs_SW480_Control	SW480_Bel	SW480_Control	114088	2.08289	true	up_in_SW480_Bel	1	0	143	312	379	106	115	120
1232	TRAF5	311.873	-1.72337	0.185147	-9.30811	1.30130746266926e-20	1.98811441174178e-19	TNF receptor associated factor 5	7188	ENSG00000082512	SW480_Bel_vs_SW480_Control	SW480_Bel	SW480_Control	7188	-1.72337	true	up_in_SW480_Control	0	1	84	89	123	550	627	578
1233	PRPF40B	143.735	2.00907	0.215847	9.30786	1.30427931913769e-20	1.99106063742283e-19	pre-mRNA processing factor 40 homolog B	25766	ENSG00000110844	SW480_Bel_vs_SW480_Control	SW480_Bel	SW480_Control	25766	2.00907	true	up_in_SW480_Bel	1	0	139	224	223	86	97	78
1234	DAZAP1	1201.35	-1.29975	0.139651	-9.30712	1.31343381543866e-20	2.00343277907278e-19	DAZ associated protein 1	26528	ENSG00000071626	SW480_Bel_vs_SW480_Control	SW480_Bel	SW480_Control	26528	-1.29975	true	up_in_SW480_Control	0	1	460	510	674	2337	2418	2503
1235	LCP1	1260.12	-3.99131	0.428875	-9.30645	1.32170414675805e-20	2.01443758214354e-19	lymphocyte cytosolic protein 1	3936	ENSG00000136167	SW480_Bel_vs_SW480_Control	SW480_Bel	SW480_Control	3936	-3.99131	true	up_in_SW480_Control	0	1	70	68	135	2197	2542	2871
1236	LANCL2	145.527	-2.69084	0.289236	-9.30328	1.36177191738697e-20	2.07384929988653e-19	LanC like 2	55915	ENSG00000132434	SW480_Bel_vs_SW480_Control	SW480_Bel	SW480_Control	55915	-2.69084	true	up_in_SW480_Control	0	1	31	41	32	412	440	374
1237	TMEM63B	254.257	1.81734	0.195383	9.30143	1.38574651123019e-20	2.10867742641902e-19	transmembrane protein 63B	55362	ENSG00000137216	SW480_Bel_vs_SW480_Control	SW480_Bel	SW480_Control	55362	1.81734	true	up_in_SW480_Bel	1	0	245	371	421	225	173	128
1238	TOR3A	194.785	-2.2244	0.239167	-9.30065	1.39588193371161e-20	2.12240789315417e-19	torsin family 3 member A	64222	ENSG00000186283	SW480_Bel_vs_SW480_Control	SW480_Bel	SW480_Control	64222	-2.2244	true	up_in_SW480_Control	0	1	57	58	51	479	471	473
1239	NUP35	249.104	-1.85198	0.199134	-9.30017	1.4022762242435e-20	2.12873786086035e-19	nucleoporin 35	129401	ENSG00000163002	SW480_Bel_vs_SW480_Control	SW480_Bel	SW480_Control	129401	-1.85198	true	up_in_SW480_Control	0	1	53	52	93	422	400	445
1240	RPL6	8416.87	-1.20081	0.129116	-9.30023	1.40144103950731e-20	2.12873786086035e-19	ribosomal protein L6	6128	ENSG00000089009	SW480_Bel_vs_SW480_Control	SW480_Bel	SW480_Control	6128	-1.20081	true	up_in_SW480_Control	0	1	2707	2923	4445	13550	14336	13418
1241	CLDN4	1190.43	1.19581	0.128594	9.29911	1.41627646893475e-20	2.14828200160676e-19	claudin 4	1364	ENSG00000189143	SW480_Bel_vs_SW480_Control	SW480_Bel	SW480_Control	1364	1.19581	true	up_in_SW480_Bel	1	0	1151	1580	1525	1220	1176	976
1242	LINC00657	7149.85	1.50724	0.162094	9.2986	1.4231047622614e-20	2.15692494626466e-19				SW480_Bel_vs_SW480_Control	SW480_Bel	SW480_Control		1.50724	true	up_in_SW480_Bel	1	0	8298	11076	12705	7140	7556	5643
1243	ANP32A	1237.35	-1.48252	0.159449	-9.29774	1.43463793486738e-20	2.17267945024916e-19	acidic nuclear phosphoprotein 32 family member A	8125	ENSG00000140350	SW480_Bel_vs_SW480_Control	SW480_Bel	SW480_Control	8125	-1.48252	true	up_in_SW480_Control	0	1	478	424	446	2413	2414	2168
1244	DAPK3	293.214	1.77216	0.190629	9.29637	1.45325226924175e-20	2.19912448863372e-19	death associated protein kinase 3	1613	ENSG00000167657	SW480_Bel_vs_SW480_Control	SW480_Bel	SW480_Control	1613	1.77216	true	up_in_SW480_Bel	1	0	363	720	795	315	355	296
1245	TMEM251	114.336	1.35535	0.145805	9.29565	1.46302684871786e-20	2.2121615156287e-19	transmembrane protein 251	26175	ENSG00000275947	SW480_Bel_vs_SW480_Control	SW480_Bel	SW480_Control	26175	1.35535	true	up_in_SW480_Bel	1	0	179	297	328	168	221	171
1246	FBXO31	426.301	1.49273	0.160601	9.29463	1.47725599699783e-20	2.23113546985621e-19	F-box protein 31	79791	ENSG00000103264	SW480_Bel_vs_SW480_Control	SW480_Bel	SW480_Control	79791	1.49273	true	up_in_SW480_Bel	1	0	401	829	1014	487	533	374
1247	SPRED1	361.423	-1.80596	0.194303	-9.29458	1.47791386327337e-20	2.23113546985621e-19	sprouty related EVH1 domain containing 1	161742	ENSG00000166068	SW480_Bel_vs_SW480_Control	SW480_Bel	SW480_Control	161742	-1.80596	true	up_in_SW480_Control	0	1	150	135	159	859	951	1025
1248	CASP4	132.966	-5.8932	0.634058	-9.29442	1.48006021313423e-20	2.23260940608912e-19	caspase 4	837	ENSG00000196954	SW480_Bel_vs_SW480_Control	SW480_Bel	SW480_Control	837	-5.8932	true	up_in_SW480_Control	0	1	2	1	6	308	325	308
1249	SRCRB4D	153.84	3.38497	0.3642	9.29426	1.48232627547383e-20	2.23371332690502e-19				SW480_Bel_vs_SW480_Control	SW480_Bel	SW480_Control		3.38497	true	up_in_SW480_Bel	1	0	459	599	530	100	117	64
1250	TUBB	8439.41	-1.58509	0.170546	-9.2942	1.4831332067858e-20	2.23371332690502e-19	tubulin beta class I	203068	ENSG00000224156	SW480_Bel_vs_SW480_Control	SW480_Bel	SW480_Control	203068	-1.58509	true	up_in_SW480_Control	0	1	3002	2318	3013	15610	14769	15873
1251	CYB561D1	122.413	1.43706	0.154643	9.29275	1.50352016892803e-20	2.2608488466103e-19	cytochrome b561 family member D1	284613	ENSG00000174151	SW480_Bel_vs_SW480_Control	SW480_Bel	SW480_Control	284613	1.43706	true	up_in_SW480_Bel	1	0	140	243	291	154	163	124
1252	FGD3	150.25	-3.54257	0.381217	-9.29281	1.5026202569538e-20	2.2608488466103e-19	FYVE, RhoGEF and PH domain containing 3	89846	ENSG00000127084	SW480_Bel_vs_SW480_Control	SW480_Bel	SW480_Control	89846	-3.54257	true	up_in_SW480_Control	0	1	13	4	11	195	192	205
1253	UCP2	335.405	1.56561	0.168494	9.29174	1.51784635177273e-20	2.28059402240372e-19	uncoupling protein 2	7351	ENSG00000175567	SW480_Bel_vs_SW480_Control	SW480_Bel	SW480_Control	7351	1.56561	true	up_in_SW480_Bel	1	0	121	175	181	80	105	104
1254	LOC100270804	23.6266	4.28616	0.461378	9.28992	1.54398651846682e-20	2.31804490522296e-19				SW480_Bel_vs_SW480_Control	SW480_Bel	SW480_Control		4.28616	true	up_in_SW480_Bel	1	0	44	92	83	6	9	5
1255	SNRPD1	559.17	-1.28132	0.137961	-9.28756	1.57859284530445e-20	2.36813747437889e-19	small nuclear ribonucleoprotein D1 polypeptide	6632	ENSG00000167088	SW480_Bel_vs_SW480_Control	SW480_Bel	SW480_Control	6632	-1.28132	true	up_in_SW480_Control	0	1	256	233	307	1175	1219	1125
1256	BCORL1	657.253	1.75045	0.188474	9.28747	1.57995643214776e-20	2.36832118132314e-19	BCL6 corepressor like 1	63035	ENSG00000085185	SW480_Bel_vs_SW480_Control	SW480_Bel	SW480_Control	63035	1.75045	true	up_in_SW480_Bel	1	0	619	922	1079	494	470	421
1257	MLST8	196.399	-1.72356	0.185636	-9.28462	1.62285971272986e-20	2.43072284445142e-19	MTOR associated protein, LST8 homolog	64223	ENSG00000167965	SW480_Bel_vs_SW480_Control	SW480_Bel	SW480_Control	64223	-1.72356	true	up_in_SW480_Control	0	1	45	64	76	351	394	347
1258	MED29	489.733	1.68241	0.181292	9.28009	1.69332788081959e-20	2.53229487631656e-19	mediator complex subunit 29	55588	ENSG00000063322	SW480_Bel_vs_SW480_Control	SW480_Bel	SW480_Control	55588	1.68241	true	up_in_SW480_Bel	1	0	512	1390	1554	663	656	539
1259	SNTA1	192.06	1.8002	0.193997	9.27951	1.70260617569601e-20	2.54417627600871e-19	syntrophin alpha 1	6640	ENSG00000101400	SW480_Bel_vs_SW480_Control	SW480_Bel	SW480_Control	6640	1.8002	true	up_in_SW480_Bel	1	0	122	217	285	110	118	87
1260	VMP1	1805.03	1.79438	0.193408	9.27769	1.73195289623923e-20	2.5860035341187e-19	vacuole membrane protein 1	81671	ENSG00000062716	SW480_Bel_vs_SW480_Control	SW480_Bel	SW480_Control	81671	1.79438	true	up_in_SW480_Bel	1	0	3391	4344	4206	2048	2274	1955
1261	TRAF3	289.979	-1.73491	0.187061	-9.2746	1.78294956302203e-20	2.6600659547761e-19	TNF receptor associated factor 3	7187	ENSG00000131323	SW480_Bel_vs_SW480_Control	SW480_Bel	SW480_Control	7187	-1.73491	true	up_in_SW480_Control	0	1	143	140	139	913	837	830
1262	ANXA4	437.459	-2.73306	0.294783	-9.27143	1.83673828603505e-20	2.73817499797818e-19	annexin A4	307	ENSG00000196975	SW480_Bel_vs_SW480_Control	SW480_Bel	SW480_Control	307	-2.73306	true	up_in_SW480_Control	0	1	54	62	44	644	683	642
1263	NRIP3	189.923	2.85853	0.308325	9.27115	1.84149210449692e-20	2.74311883981345e-19	nuclear receptor interacting protein 3	56675	ENSG00000175352	SW480_Bel_vs_SW480_Control	SW480_Bel	SW480_Control	56675	2.85853	true	up_in_SW480_Bel	1	0	186	444	592	104	74	108
1264	RCC2	1620.75	-1.88069	0.202857	-9.27101	1.84397743366213e-20	2.74432356915415e-19	regulator of chromosome condensation 2	55920	ENSG00000281540	SW480_Bel_vs_SW480_Control	SW480_Bel	SW480_Control	55920	-1.88069	true	up_in_SW480_Control	0	1	671	530	537	4271	4284	3528
1265	SPR	176.008	-2.60374	0.28085	-9.27094	1.84517720324115e-20	2.74432356915415e-19	sepiapterin reductase	6697	ENSG00000116096	SW480_Bel_vs_SW480_Control	SW480_Bel	SW480_Control	6697	-2.60374	true	up_in_SW480_Control	0	1	26	33	41	363	340	380
1266	UBQLN4	451.493	-1.25309	0.135321	-9.26009	2.04258814848552e-20	3.03556596957949e-19	ubiquilin 4	56893	ENSG00000160803	SW480_Bel_vs_SW480_Control	SW480_Bel	SW480_Control	56893	-1.25309	true	up_in_SW480_Control	0	1	122	145	206	680	666	662
1267	TC2N	188.618	4.28412	0.462665	9.25965	2.05102801231789e-20	3.04573669502334e-19	tandem C2 domains, nuclear	123036	ENSG00000276776	SW480_Bel_vs_SW480_Control	SW480_Bel	SW480_Control	123036	4.28412	true	up_in_SW480_Bel	1	0	60	70	113	6	7	9
1268	IAH1	121.7	-2.36263	0.255168	-9.2591	2.06166140791649e-20	3.05914642191777e-19	isoamyl acetate hydrolyzing esterase 1 (putative)	285148	ENSG00000134330	SW480_Bel_vs_SW480_Control	SW480_Bel	SW480_Control	285148	-2.36263	true	up_in_SW480_Control	0	1	37	27	35	317	319	294
1269	HIST1H3J	444.186	-2.32778	0.251578	-9.25273	2.18835601422455e-20	3.24209700803051e-19				SW480_Bel_vs_SW480_Control	SW480_Bel	SW480_Control		-2.32778	true	up_in_SW480_Control	0	1	45	49	80	475	410	648
1270	YDJC	141.43	-2.24187	0.24234	-9.25092	2.22573153182771e-20	3.29491148877706e-19	YdjC chitooligosaccharide deacetylase homolog	150223	ENSG00000161179	SW480_Bel_vs_SW480_Control	SW480_Bel	SW480_Control	150223	-2.24187	true	up_in_SW480_Control	0	1	33	32	46	317	328	299
1271	NMT2	340.553	1.3703	0.148206	9.24597	2.33108373059371e-20	3.44552592929428e-19	N-myristoyltransferase 2	9397	ENSG00000152465	SW480_Bel_vs_SW480_Control	SW480_Bel	SW480_Control	9397	1.3703	true	up_in_SW480_Bel	1	0	329	758	853	443	464	400
1272	ULK1	466.509	1.56681	0.169461	9.24586	2.33350186798733e-20	3.44643054527355e-19	unc-51 like autophagy activating kinase 1	8408	ENSG00000177169	SW480_Bel_vs_SW480_Control	SW480_Bel	SW480_Control	8408	1.56681	true	up_in_SW480_Bel	1	0	373	667	824	398	414	296
1273	YARS	1024.86	-1.3836	0.149656	-9.24522	2.34752035618937e-20	3.46445347539099e-19				SW480_Bel_vs_SW480_Control	SW480_Bel	SW480_Control		-1.3836	true	up_in_SW480_Control	0	1	467	536	680	2575	2848	2488
1274	IFT20	177.206	1.66648	0.180284	9.24365	2.38225296911326e-20	3.51299467980056e-19	intraflagellar transport 20	90410	ENSG00000109083	SW480_Bel_vs_SW480_Control	SW480_Bel	SW480_Control	90410	1.66648	true	up_in_SW480_Bel	1	0	171	257	321	143	162	115
1275	CECR5	280.907	-1.64696	0.178239	-9.24019	2.46057735682898e-20	3.62569398633286e-19				SW480_Bel_vs_SW480_Control	SW480_Bel	SW480_Control		-1.64696	true	up_in_SW480_Control	0	1	100	88	119	584	597	563
1276	UVSSA	146.518	2.11714	0.229189	9.23751	2.52294891305491e-20	3.71473079929891e-19	UV stimulated scaffold protein A	57654	ENSG00000163945	SW480_Bel_vs_SW480_Control	SW480_Bel	SW480_Control	57654	2.11714	true	up_in_SW480_Bel	1	0	190	353	346	124	128	112
1277	LRRC41	289.336	-1.90802	0.206561	-9.23707	2.53348737442173e-20	3.72737132449618e-19	leucine rich repeat containing 41	10489	ENSG00000132128	SW480_Bel_vs_SW480_Control	SW480_Bel	SW480_Control	10489	-1.90802	true	up_in_SW480_Control	0	1	90	81	78	615	606	507
1278	CKS1B	475.962	-2.05117	0.222074	-9.23642	2.54893570608856e-20	3.74721041167812e-19	CDC28 protein kinase regulatory subunit 1B	1163	ENSG00000173207	SW480_Bel_vs_SW480_Control	SW480_Bel	SW480_Control	1163	-2.05117	true	up_in_SW480_Control	0	1	114	88	151	945	872	829
1279	DCUN1D4	277.365	1.99764	0.216346	9.23356	2.61785076794957e-20	3.84556030438905e-19	defective in cullin neddylation 1 domain containing 4	23142	ENSG00000109184	SW480_Bel_vs_SW480_Control	SW480_Bel	SW480_Control	23142	1.99764	true	up_in_SW480_Bel	1	0	477	580	547	259	274	205
1280	GALNT5	132.075	-4.12416	0.446684	-9.23284	2.63545498859218e-20	3.86844246863969e-19	polypeptide N-acetylgalactosaminyltransferase 5	11227	ENSG00000136542	SW480_Bel_vs_SW480_Control	SW480_Bel	SW480_Control	11227	-4.12416	true	up_in_SW480_Control	0	1	8	8	13	254	261	378
1281	PGM2L1	210.714	2.08749	0.226111	9.23215	2.65253649793982e-20	3.89052278660167e-19	phosphoglucomutase 2 like 1	283209	ENSG00000165434	SW480_Bel_vs_SW480_Control	SW480_Bel	SW480_Control	283209	2.08749	true	up_in_SW480_Bel	1	0	246	409	526	171	160	156
1282	TMEM110	190.387	1.8795	0.203624	9.23024	2.7003409007034e-20	3.95759639533197e-19				SW480_Bel_vs_SW480_Control	SW480_Bel	SW480_Control		1.8795	true	up_in_SW480_Bel	1	0	198	350	401	143	147	163
1283	FGF18	80.1424	2.7385	0.296755	9.22812	2.75415177147747e-20	4.03027025332309e-19	fibroblast growth factor 18	8817	ENSG00000156427	SW480_Bel_vs_SW480_Control	SW480_Bel	SW480_Control	8817	2.7385	true	up_in_SW480_Bel	1	0	190	423	425	103	101	70
1284	RASSF6	186.17	-3.82044	0.413998	-9.22817	2.75295307515068e-20	4.03027025332309e-19	Ras association domain family member 6	166824	ENSG00000169435	SW480_Bel_vs_SW480_Control	SW480_Bel	SW480_Control	166824	-3.82044	true	up_in_SW480_Control	0	1	13	9	30	415	481	394
1285	DUSP18	71.5581	2.0505	0.222232	9.22683	2.78747083813774e-20	4.07590180332141e-19	dual specificity phosphatase 18	150290	ENSG00000167065	SW480_Bel_vs_SW480_Control	SW480_Bel	SW480_Control	150290	2.0505	true	up_in_SW480_Bel	1	0	78	135	154	64	49	44
1286	P2RX5	89.6805	-2.95955	0.320864	-9.22369	2.87048158405203e-20	4.19406811538139e-19	purinergic receptor P2X 5	5026	ENSG00000083454	SW480_Bel_vs_SW480_Control	SW480_Bel	SW480_Control	5026	-2.95955	true	up_in_SW480_Control	0	1	26	18	30	327	361	355
1287	CD109	376.382	-3.30968	0.359006	-9.21903	2.99809682585425e-20	4.37717548821353e-19	CD109 molecule	135228	ENSG00000156535	SW480_Bel_vs_SW480_Control	SW480_Bel	SW480_Control	135228	-3.30968	true	up_in_SW480_Control	0	1	47	65	82	896	1105	1390
1288	TMOD2	126.252	2.15538	0.233804	9.21873	3.00653703228719e-20	4.38614217508441e-19	tropomodulin 2	29767	ENSG00000128872	SW480_Bel_vs_SW480_Control	SW480_Bel	SW480_Control	29767	2.15538	true	up_in_SW480_Bel	1	0	154	163	216	64	81	71
1289	NRBP2	185.315	2.55253	0.276933	9.21714	3.05126104075043e-20	4.44798801983191e-19	nuclear receptor binding protein 2	340371	ENSG00000185189	SW480_Bel_vs_SW480_Control	SW480_Bel	SW480_Control	340371	2.55253	true	up_in_SW480_Bel	1	0	176	480	469	122	118	94
1290	ST5	322.159	-1.74682	0.189639	-9.21129	3.22232865059678e-20	4.69377674127388e-19				SW480_Bel_vs_SW480_Control	SW480_Bel	SW480_Control		-1.74682	true	up_in_SW480_Control	0	1	113	92	101	668	674	557
1291	PSD4	218.528	-1.78612	0.193944	-9.2095	3.27653885024215e-20	4.76910101756833e-19	pleckstrin and Sec7 domain containing 4	23550	ENSG00000125637	SW480_Bel_vs_SW480_Control	SW480_Bel	SW480_Control	23550	-1.78612	true	up_in_SW480_Control	0	1	49	38	51	298	303	263
1292	TMEM123	3054.48	-1.60633	0.174462	-9.20733	3.34346895021776e-20	4.8591069693873e-19	transmembrane protein 123	114908	ENSG00000152558	SW480_Bel_vs_SW480_Control	SW480_Bel	SW480_Control	114908	-1.60633	true	up_in_SW480_Control	0	1	974	618	884	4501	5162	4469
1293	PITPNM2	102.246	-2.42909	0.263843	-9.20654	3.36800296895476e-20	4.89103749266323e-19	phosphatidylinositol transfer protein membrane associated 2	57605	ENSG00000090975	SW480_Bel_vs_SW480_Control	SW480_Bel	SW480_Control	57605	-2.42909	true	up_in_SW480_Control	0	1	27	20	24	183	257	255
1294	STRN3	300.771	-1.39036	0.151035	-9.20554	3.39961757764827e-20	4.93319411533721e-19	striatin 3	29966	ENSG00000196792	SW480_Bel_vs_SW480_Control	SW480_Bel	SW480_Control	29966	-1.39036	true	up_in_SW480_Control	0	1	85	79	124	419	483	452
1295	EIF5A	5002.43	-1.63658	0.177792	-9.205	3.41658545098804e-20	4.95404890393266e-19	eukaryotic translation initiation factor 5A	1984	ENSG00000288145	SW480_Bel_vs_SW480_Control	SW480_Bel	SW480_Control	1984	-1.63658	true	up_in_SW480_Control	0	1	1908	1989	2477	11835	13041	11187
1296	CPSF7	924.24	-1.25239	0.13606	-9.20467	3.42725546761084e-20	4.96574706400532e-19	cleavage and polyadenylation specific factor 7	79869	ENSG00000149532	SW480_Bel_vs_SW480_Control	SW480_Bel	SW480_Control	79869	-1.25239	true	up_in_SW480_Control	0	1	310	467	536	1908	1738	1900
1297	PMF1	176.509	-2.58728	0.28121	-9.20054	3.561560072077e-20	5.15251624680617e-19	polyamine modulated factor 1	11243	ENSG00000160783	SW480_Bel_vs_SW480_Control	SW480_Bel	SW480_Control	11243	-2.58728	true	up_in_SW480_Control	0	1	24	28	41	305	349	341
1298	SERTAD3	160.422	1.56821	0.170446	9.20059	3.56005702299319e-20	5.15251624680617e-19	SERTA domain containing 3	29946	ENSG00000167565	SW480_Bel_vs_SW480_Control	SW480_Bel	SW480_Control	29946	1.56821	true	up_in_SW480_Bel	1	0	144	190	191	109	124	88
1299	TDRKH	163.495	2.15929	0.234775	9.19729	3.67107339747306e-20	5.30692595231673e-19	tudor and KH domain containing	11022	ENSG00000182134	SW480_Bel_vs_SW480_Control	SW480_Bel	SW480_Control	11022	2.15929	true	up_in_SW480_Bel	1	0	164	289	360	131	105	84
1300	ING1	358.557	2.10445	0.228928	9.19263	3.83365588662374e-20	5.53776091056429e-19	inhibitor of growth family member 1	3621	ENSG00000153487	SW480_Bel_vs_SW480_Control	SW480_Bel	SW480_Control	3621	2.10445	true	up_in_SW480_Bel	1	0	494	942	1251	387	391	309
1301	CASC5	539.283	-1.56046	0.169797	-9.19012	3.92411737573814e-20	5.66414582177271e-19				SW480_Bel_vs_SW480_Control	SW480_Bel	SW480_Control		-1.56046	true	up_in_SW480_Control	0	1	126	114	200	695	854	772
1302	RPS6	9201	-1.37988	0.1502	-9.18693	4.04211197329829e-20	5.83005144931806e-19	ribosomal protein S6	6194	ENSG00000137154	SW480_Bel_vs_SW480_Control	SW480_Bel	SW480_Control	6194	-1.37988	true	up_in_SW480_Control	0	1	3143	3326	4907	17954	19127	16070
1303	DTNA	53.373	2.68884	0.292736	9.1852	4.10781735065656e-20	5.92034521791756e-19	dystrobrevin alpha	1837	ENSG00000134769	SW480_Bel_vs_SW480_Control	SW480_Bel	SW480_Control	1837	2.68884	true	up_in_SW480_Bel	1	0	60	64	55	13	22	16
1304	CES1	1051.61	3.85419	0.419642	9.18448	4.13501806436053e-20	5.95505016634926e-19	carboxylesterase 1	1066	ENSG00000262243	SW480_Bel_vs_SW480_Control	SW480_Bel	SW480_Control	1066	3.85419	true	up_in_SW480_Bel	1	0	31	83	84	12	8	4
1305	UBA2	1223.05	-1.19461	0.130071	-9.18433	4.14115422003803e-20	5.95938950428097e-19	ubiquitin like modifier activating enzyme 2	10054	ENSG00000126261	SW480_Bel_vs_SW480_Control	SW480_Bel	SW480_Control	10054	-1.19461	true	up_in_SW480_Control	0	1	640	692	801	3016	3271	2618
1306	PRDX3	845.339	-1.58339	0.172407	-9.18401	4.15313321187292e-20	5.9721241860557e-19	peroxiredoxin 3	10935	ENSG00000165672	SW480_Bel_vs_SW480_Control	SW480_Bel	SW480_Control	10935	-1.58339	true	up_in_SW480_Control	0	1	285	284	388	1664	1860	1663
1307	USP35	146.013	2.06327	0.22468	9.18316	4.18615032292502e-20	6.01506931190176e-19	ubiquitin specific peptidase 35	57558	ENSG00000118369	SW480_Bel_vs_SW480_Control	SW480_Bel	SW480_Control	57558	2.06327	true	up_in_SW480_Bel	1	0	128	201	234	94	74	71
1308	EMP1	315.633	-3.05581	0.332839	-9.18105	4.26915810190144e-20	6.12972723103711e-19	epithelial membrane protein 1	2012	ENSG00000134531	SW480_Bel_vs_SW480_Control	SW480_Bel	SW480_Control	2012	-3.05581	true	up_in_SW480_Control	0	1	82	33	37	879	852	732
1309	TBC1D5	523.486	-1.31201	0.142939	-9.17877	4.36037292927266e-20	6.25598768694593e-19	TBC1 domain family member 5	9779	ENSG00000131374	SW480_Bel_vs_SW480_Control	SW480_Bel	SW480_Control	9779	-1.31201	true	up_in_SW480_Control	0	1	188	213	245	911	1053	938
1310	ZNF282	377.423	-1.32717	0.144609	-9.17764	4.40661448230683e-20	6.31758208500217e-19	zinc finger protein 282	8427	ENSG00000170265	SW480_Bel_vs_SW480_Control	SW480_Bel	SW480_Control	8427	-1.32717	true	up_in_SW480_Control	0	1	137	202	176	791	859	692
1311	POLR3GL	142.77	1.76154	0.191986	9.17533	4.50206582341749e-20	6.44958108426821e-19	RNA polymerase III subunit GL	84265	ENSG00000121851	SW480_Bel_vs_SW480_Control	SW480_Bel	SW480_Control	84265	1.76154	true	up_in_SW480_Bel	1	0	259	380	384	177	216	152
1312	CXorf38	459.233	1.08773	0.118569	9.17381	4.56584578893209e-20	6.53604421188313e-19	chromosome X open reading frame 38	159013	ENSG00000185753	SW480_Bel_vs_SW480_Control	SW480_Bel	SW480_Control	159013	1.08773	true	up_in_SW480_Bel	1	0	673	763	927	658	712	639
1313	TMEM50B	174.863	1.94124	0.211659	9.17151	4.66442416278177e-20	6.67215456328348e-19	transmembrane protein 50B	757	ENSG00000263160	SW480_Bel_vs_SW480_Control	SW480_Bel	SW480_Control	757	1.94124	true	up_in_SW480_Bel	1	0	216	282	460	144	167	128
1314	ZNF438	30.4417	2.71446	0.296057	9.16872	4.78679113460298e-20	6.842063552846e-19	zinc finger protein 438	220929	ENSG00000183621	SW480_Bel_vs_SW480_Control	SW480_Bel	SW480_Control	220929	2.71446	true	up_in_SW480_Bel	1	0	70	80	106	20	26	24
1315	MRPL49	484.967	-1.69209	0.184572	-9.16766	4.83415670931018e-20	6.90459418615696e-19	mitochondrial ribosomal protein L49	740	ENSG00000149792	SW480_Bel_vs_SW480_Control	SW480_Bel	SW480_Control	740	-1.69209	true	up_in_SW480_Control	0	1	137	166	241	1095	1042	986
1316	TMEM175	79.0212	2.47027	0.26947	9.16715	4.85685219468049e-20	6.9318215092665e-19	transmembrane protein 175	84286	ENSG00000127419	SW480_Bel_vs_SW480_Control	SW480_Bel	SW480_Control	84286	2.47027	true	up_in_SW480_Bel	1	0	92	191	221	54	55	50
1317	WDR7	142.761	1.28861	0.140575	9.1667	4.87739987936342e-20	6.95594502974685e-19	WD repeat domain 7	23335	ENSG00000091157	SW480_Bel_vs_SW480_Control	SW480_Bel	SW480_Control	23335	1.28861	true	up_in_SW480_Bel	1	0	141	225	228	150	160	126
1318	NAE1	841.281	-2.15976	0.235667	-9.16446	4.97958585732634e-20	7.09637470720696e-19	NEDD8 activating enzyme E1 subunit 1	8883	ENSG00000159593	SW480_Bel_vs_SW480_Control	SW480_Bel	SW480_Control	8883	-2.15976	true	up_in_SW480_Control	0	1	194	154	293	1423	1925	1791
1319	NAGA	321.665	1.27064	0.138659	9.16378	5.01107296833565e-20	7.13591749117768e-19	alpha-N-acetylgalactosaminidase	4668	ENSG00000198951	SW480_Bel_vs_SW480_Control	SW480_Bel	SW480_Control	4668	1.27064	true	up_in_SW480_Bel	1	0	223	325	336	212	236	210
1320	VGF	553.837	6.64395	0.725072	9.16316	5.04001758202378e-20	7.17178340791781e-19	VGF nerve growth factor inducible	7425	ENSG00000128564	SW480_Bel_vs_SW480_Control	SW480_Bel	SW480_Control	7425	6.64395	true	up_in_SW480_Bel	1	0	952	3859	6918	76	67	50
1321	MARCH2	75.299	3.42013	0.373487	9.15729	5.32157878155863e-20	7.56679331666928e-19				SW480_Bel_vs_SW480_Control	SW480_Bel	SW480_Control		3.42013	true	up_in_SW480_Bel	1	0	112	244	258	38	39	24
1322	MARVELD1	180.857	-3.14308	0.343263	-9.15648	5.36181677457536e-20	7.61833117590819e-19	MARVEL domain containing 1	83742	ENSG00000155254	SW480_Bel_vs_SW480_Control	SW480_Bel	SW480_Control	83742	-3.14308	true	up_in_SW480_Control	0	1	35	24	22	513	478	357
1323	UBE2E3	497.586	-2.03727	0.222607	-9.15187	5.59566252004184e-20	7.9446750154344e-19	ubiquitin conjugating enzyme E2 E3	10477	ENSG00000170035	SW480_Bel_vs_SW480_Control	SW480_Bel	SW480_Control	10477	-2.03727	true	up_in_SW480_Control	0	1	239	158	194	1511	1611	1436
1324	URGCP	242.583	-1.40318	0.153331	-9.15136	5.62232332132031e-20	7.97659283400998e-19	upregulator of cell proliferation	55665	ENSG00000106608	SW480_Bel_vs_SW480_Control	SW480_Bel	SW480_Control	55665	-1.40318	true	up_in_SW480_Control	0	1	81	83	102	431	461	380
1325	DDX17	3657.7	-1.50753	0.164837	-9.14556	5.93229726941449e-20	8.40386759428117e-19	DEAD-box helicase 17	10521	ENSG00000100201	SW480_Bel_vs_SW480_Control	SW480_Bel	SW480_Control	10521	-1.50753	true	up_in_SW480_Control	0	1	1255	903	1085	5839	6178	5313
1326	NDUFB11	521.218	-1.55336	0.169888	-9.14342	6.05073692023334e-20	8.56529391037779e-19	NADH:ubiquinone oxidoreductase subunit B11	54539	ENSG00000147123	SW480_Bel_vs_SW480_Control	SW480_Bel	SW480_Control	54539	-1.55336	true	up_in_SW480_Control	0	1	208	193	249	1203	1182	1089
1327	CTSV	323.84	2.60826	0.285306	9.142	6.1306811238713e-20	8.67202796187636e-19	cathepsin V	1515	ENSG00000136943	SW480_Bel_vs_SW480_Control	SW480_Bel	SW480_Control	1515	2.60826	true	up_in_SW480_Bel	1	0	102	267	367	78	58	69
1328	LOC101927789	27.9133	6.24836	0.683583	9.1406	6.21066661896408e-20	8.77866225356093e-19				SW480_Bel_vs_SW480_Control	SW480_Bel	SW480_Control		6.24836	true	up_in_SW480_Bel	1	0	71	192	171	5	3	2
1329	PAIP1	565.475	-1.59719	0.174781	-9.13828	6.34528068553679e-20	8.96229800454575e-19	poly(A) binding protein interacting protein 1	10605	ENSG00000172239	SW480_Bel_vs_SW480_Control	SW480_Bel	SW480_Control	10605	-1.59719	true	up_in_SW480_Control	0	1	186	183	195	937	1229	974
1330	PLEK2	219.315	-1.97681	0.216425	-9.13391	6.60678391252052e-20	9.32475226469796e-19	pleckstrin 2	26499	ENSG00000100558	SW480_Bel_vs_SW480_Control	SW480_Bel	SW480_Control	26499	-1.97681	true	up_in_SW480_Control	0	1	62	58	62	369	468	469
1331	C6orf106	1247.14	1.16822	0.127915	9.13279	6.67579627764403e-20	9.41519176422789e-19				SW480_Bel_vs_SW480_Control	SW480_Bel	SW480_Control		1.16822	true	up_in_SW480_Bel	1	0	977	1708	2102	1384	1214	1136
1332	ATP6V0A1	731.784	1.75027	0.191728	9.1289	6.91986750511076e-20	9.75220913829568e-19	ATPase H+ transporting V0 subunit a1	535	ENSG00000033627	SW480_Bel_vs_SW480_Control	SW480_Bel	SW480_Control	535	1.75027	true	up_in_SW480_Bel	1	0	645	1348	1478	681	646	484
1333	DGAT1	367.344	2.01138	0.220343	9.1284	6.95177110956785e-20	9.78653502579926e-19	diacylglycerol O-acyltransferase 1	8694	ENSG00000285482	SW480_Bel_vs_SW480_Control	SW480_Bel	SW480_Control	8694	2.01138	true	up_in_SW480_Bel	1	0	100	164	219	73	65	72
1334	WDR76	269.885	-2.01589	0.220838	-9.12836	6.95448144585672e-20	9.78653502579926e-19	WD repeat domain 76	79968	ENSG00000092470	SW480_Bel_vs_SW480_Control	SW480_Bel	SW480_Control	79968	-2.01589	true	up_in_SW480_Control	0	1	48	51	113	432	515	549
1335	GBAS	296.781	-1.99093	0.218108	-9.12814	6.96833487736905e-20	9.79880369417511e-19				SW480_Bel_vs_SW480_Control	SW480_Bel	SW480_Control		-1.99093	true	up_in_SW480_Control	0	1	87	104	141	762	850	748
1336	WDR17	60.0291	4.47791	0.490682	9.12589	7.11470651846265e-20	9.98990653313497e-19	WD repeat domain 17	116966	ENSG00000150627	SW480_Bel_vs_SW480_Control	SW480_Bel	SW480_Control	116966	4.47791	true	up_in_SW480_Bel	1	0	44	113	219	3	11	14
1337	MRPS7	438.696	-1.72134	0.188628	-9.12561	7.1333060644124e-20	1.00086578177292e-18	mitochondrial ribosomal protein S7	51081	ENSG00000125445	SW480_Bel_vs_SW480_Control	SW480_Bel	SW480_Control	51081	-1.72134	true	up_in_SW480_Control	0	1	163	155	171	1020	1055	889
1338	RFPL4A	45.6963	8.04274	0.881522	9.12371	7.25973393100567e-20	1.01785630324357e-18	ret finger protein like 4A	342931	ENSG00000223638	SW480_Bel_vs_SW480_Control	SW480_Bel	SW480_Control	342931	8.04274	true	up_in_SW480_Bel	1	0	92	387	448	3	3	0
1339	ADRB2	35.892	6.79939	0.745703	9.1181	7.64549587869293e-20	1.07036942301701e-18	adrenoceptor beta 2	154	ENSG00000169252	SW480_Bel_vs_SW480_Control	SW480_Bel	SW480_Control	154	6.79939	true	up_in_SW480_Bel	1	0	42	201	215	2	4	1
1340	MIF	1235.85	-2.1572	0.23664	-9.11596	7.79747129091531e-20	1.0908456537628e-18	macrophage migration inhibitory factor	4282	ENSG00000276701	SW480_Bel_vs_SW480_Control	SW480_Bel	SW480_Control	4282	-2.1572	true	up_in_SW480_Control	0	1	237	257	397	2363	2402	2309
1341	HNRNPA2B1	5473.54	-1.58136	0.173486	-9.11523	7.85045747767889e-20	1.09745369662321e-18	heterogeneous nuclear ribonucleoprotein A2/B1	3181	ENSG00000122566	SW480_Bel_vs_SW480_Control	SW480_Bel	SW480_Control	3181	-1.58136	true	up_in_SW480_Control	0	1	2043	1570	1875	10324	10139	10164
1342	N4BP3	55.9279	2.69987	0.296223	9.11429	7.91836132993952e-20	1.10613595093635e-18	NEDD4 binding protein 3	23138	ENSG00000145911	SW480_Bel_vs_SW480_Control	SW480_Bel	SW480_Control	23138	2.69987	true	up_in_SW480_Bel	1	0	87	176	227	47	54	31
1343	SERINC3	956.586	1.2214	0.134015	9.1139	7.94748555178417e-20	1.10939224066676e-18	serine incorporator 3	10955	ENSG00000132824	SW480_Bel_vs_SW480_Control	SW480_Bel	SW480_Control	10955	1.2214	true	up_in_SW480_Bel	1	0	1184	1542	1699	1222	1308	910
1344	TRIM28	2874.51	-1.09578	0.120249	-9.1126	8.04335044974502e-20	1.12195331346516e-18	tripartite motif containing 28	10155	ENSG00000130726	SW480_Bel_vs_SW480_Control	SW480_Bel	SW480_Control	10155	-1.09578	true	up_in_SW480_Control	0	1	1297	1451	1730	6021	5887	5428
1345	H2AFZ	867.108	-1.83109	0.200974	-9.11105	8.15853997313499e-20	1.13718962576597e-18				SW480_Bel_vs_SW480_Control	SW480_Bel	SW480_Control		-1.83109	true	up_in_SW480_Control	0	1	325	284	339	2206	2107	1908
1346	DACT3	52.6283	4.37373	0.480111	9.10982	8.2516515965852e-20	1.14932858223386e-18	dishevelled binding antagonist of beta catenin 3	147906	ENSG00000197380	SW480_Bel_vs_SW480_Control	SW480_Bel	SW480_Control	147906	4.37373	true	up_in_SW480_Bel	1	0	124	157	203	21	14	7
1347	TOM1L1	258.76	-1.39264	0.152938	-9.10593	8.55320785565067e-20	1.18959411298488e-18	target of myb1 like 1 membrane trafficking protein	10040	ENSG00000141198	SW480_Bel_vs_SW480_Control	SW480_Bel	SW480_Control	10040	-1.39264	true	up_in_SW480_Control	0	1	102	99	93	474	557	388
1348	NFKB1	240.318	-2.79643	0.307198	-9.10303	8.78457851381e-20	1.22088366497103e-18	nuclear factor kappa B subunit 1	4790	ENSG00000109320	SW480_Bel_vs_SW480_Control	SW480_Bel	SW480_Control	4790	-2.79643	true	up_in_SW480_Control	0	1	73	37	38	676	698	599
1349	NFKB2	291.015	1.84173	0.202394	9.09971	9.05753584474857e-20	1.25790319497447e-18	nuclear factor kappa B subunit 2	4791	ENSG00000077150	SW480_Bel_vs_SW480_Control	SW480_Bel	SW480_Control	4791	1.84173	true	up_in_SW480_Bel	1	0	427	624	607	292	302	242
1350	TXNDC15	175.134	-2.95299	0.32452	-9.09956	9.06991612383056e-20	1.25870646890862e-18	thioredoxin domain containing 15	79770	ENSG00000113621	SW480_Bel_vs_SW480_Control	SW480_Bel	SW480_Control	79770	-2.95299	true	up_in_SW480_Control	0	1	34	24	24	434	477	282
1351	SPINT2	1175.4	-1.49419	0.164231	-9.09809	9.19308174461674e-20	1.2748719901946e-18	serine peptidase inhibitor, Kunitz type 2	10653	ENSG00000167642	SW480_Bel_vs_SW480_Control	SW480_Bel	SW480_Control	10653	-1.49419	true	up_in_SW480_Control	0	1	149	194	229	906	1059	926
1352	YWHAE	6724.4	-1.10126	0.121074	-9.09577	9.392009951411e-20	1.30151295492247e-18	tyrosine 3-monooxygenase/tryptophan 5-monooxygenase activation protein epsilon	7531	ENSG00000274474	SW480_Bel_vs_SW480_Control	SW480_Bel	SW480_Control	7531	-1.10126	true	up_in_SW480_Control	0	1	3042	2906	3704	12734	13170	11923
1353	MLXIPL	110.895	3.0065	0.330544	9.0956	9.40639532933857e-20	1.30256049110623e-18	MLX interacting protein like	51085	ENSG00000009950	SW480_Bel_vs_SW480_Control	SW480_Bel	SW480_Control	51085	3.0065	true	up_in_SW480_Bel	1	0	51	131	159	30	19	24
1354	PPIL1	307.148	-1.51	0.166043	-9.09408	9.53945875009029e-20	1.3200286574998e-18	peptidylprolyl isomerase like 1	51645	ENSG00000137168	SW480_Bel_vs_SW480_Control	SW480_Bel	SW480_Control	51645	-1.51	true	up_in_SW480_Control	0	1	120	113	131	611	702	581
1355	MAST3	293.221	2.12361	0.233532	9.09347	9.59298858230974e-20	1.32647397193938e-18	microtubule associated serine/threonine kinase 3	23031	ENSG00000099308	SW480_Bel_vs_SW480_Control	SW480_Bel	SW480_Control	23031	2.12361	true	up_in_SW480_Bel	1	0	334	768	954	279	259	273
1356	ZEB1-AS1	36.6036	2.88232	0.317094	9.0898	9.92179467013625e-20	1.37094631350862e-18	ZEB1 antisense RNA 1	220930	ENSG00000237036	SW480_Bel_vs_SW480_Control	SW480_Bel	SW480_Control	220930	2.88232	true	up_in_SW480_Bel	1	0	83	105	132	28	30	20
1357	FLII	1321.94	-1.34217	0.147666	-9.08929	9.96903386935188e-20	1.3764768762299e-18	FLII actin remodeling protein	2314	ENSG00000284571	SW480_Bel_vs_SW480_Control	SW480_Bel	SW480_Control	2314	-1.34217	true	up_in_SW480_Control	0	1	403	484	530	2371	2140	1994
1358	ARHGAP18	487.465	-2.08093	0.228993	-9.08732	1.01506170130684e-19	1.40053560262742e-18	Rho GTPase activating protein 18	93663	ENSG00000146376	SW480_Bel_vs_SW480_Control	SW480_Bel	SW480_Control	93663	-2.08093	true	up_in_SW480_Control	0	1	99	114	197	896	998	1146
1359	TLN2	939.799	2.23273	0.24577	9.08462	1.0405904775163e-19	1.43368573949213e-18	talin 2	83660	ENSG00000171914	SW480_Bel_vs_SW480_Control	SW480_Bel	SW480_Control	83660	2.23273	true	up_in_SW480_Bel	1	0	198	322	424	141	115	97
1360	NME2	1882.48	-1.46627	0.161416	-9.08378	1.04866392994136e-19	1.44376660253543e-18	NME/NM23 nucleoside diphosphate kinase 2	4831	ENSG00000243678	SW480_Bel_vs_SW480_Control	SW480_Bel	SW480_Control	4831	-1.46627	true	up_in_SW480_Control	0	1	850	1018	1313	5300	5425	5026
1361	BIN1	986.764	-1.56403	0.172181	-9.08361	1.05035177326854e-19	1.44504776766476e-18	bridging integrator 1	274	ENSG00000136717	SW480_Bel_vs_SW480_Control	SW480_Bel	SW480_Control	274	-1.56403	true	up_in_SW480_Control	0	1	67	93	130	476	547	498
1362	HOMER3	113.443	-2.53058	0.278627	-9.08232	1.06285066281511e-19	1.46118993860504e-18	homer scaffold protein 3	9454	ENSG00000051128	SW480_Bel_vs_SW480_Control	SW480_Bel	SW480_Control	9454	-2.53058	true	up_in_SW480_Control	0	1	23	15	17	190	194	195
1363	MRTO4	528.248	-1.5972	0.175874	-9.08151	1.07074755825306e-19	1.47098667434016e-18	MRT4 homolog, ribosome maturation factor	51154	ENSG00000053372	SW480_Bel_vs_SW480_Control	SW480_Bel	SW480_Control	51154	-1.5972	true	up_in_SW480_Control	0	1	202	207	282	1199	1269	1293
1364	PLEKHJ1	276.425	-1.59445	0.175636	-9.07815	1.10438334488027e-19	1.51610381201478e-18	pleckstrin homology domain containing J1	55111	ENSG00000104886	SW480_Bel_vs_SW480_Control	SW480_Bel	SW480_Control	55111	-1.59445	true	up_in_SW480_Control	0	1	93	106	137	608	650	566
1365	ARHGAP26	890.014	1.74461	0.192179	9.07806	1.10525391858166e-19	1.51620814337708e-18	Rho GTPase activating protein 26	23092	ENSG00000145819	SW480_Bel_vs_SW480_Control	SW480_Bel	SW480_Control	23092	1.74461	true	up_in_SW480_Bel	1	0	464	1173	1398	493	549	515
1366	NDRG4	249.119	3.36511	0.370792	9.07548	1.13180933521461e-19	1.55040816472112e-18	NDRG family member 4	65009	ENSG00000103034	SW480_Bel_vs_SW480_Control	SW480_Bel	SW480_Control	65009	3.36511	true	up_in_SW480_Bel	1	0	327	651	737	111	102	79
1367	TCP11L2	165.088	1.60927	0.177321	9.07549	1.13168583802392e-19	1.55040816472112e-18	t-complex 11 like 2	255394	ENSG00000166046	SW480_Bel_vs_SW480_Control	SW480_Bel	SW480_Control	255394	1.60927	true	up_in_SW480_Bel	1	0	104	172	193	92	117	66
1368	TTK	319.542	-1.83511	0.20224	-9.07392	1.14805291095347e-19	1.57153125156486e-18	TTK protein kinase	7272	ENSG00000112742	SW480_Bel_vs_SW480_Control	SW480_Bel	SW480_Control	7272	-1.83511	true	up_in_SW480_Control	0	1	58	59	116	480	530	461
1369	C21orf119	38.0857	3.4025	0.375101	9.07088	1.18054994658219e-19	1.61370014904595e-18				SW480_Bel_vs_SW480_Control	SW480_Bel	SW480_Control		3.4025	true	up_in_SW480_Bel	1	0	59	147	171	23	24	15
1370	POR	926.304	1.36981	0.151036	9.06942	1.19652109148795e-19	1.63436044865949e-18	cytochrome p450 oxidoreductase	5447	ENSG00000127948	SW480_Bel_vs_SW480_Control	SW480_Bel	SW480_Control	5447	1.36981	true	up_in_SW480_Bel	1	0	891	1694	1933	1116	1057	897
1371	KPNB1	4806.67	-1.06533	0.117502	-9.0665	1.22901938970822e-19	1.67754992806955e-18	karyopherin subunit beta 1	3837	ENSG00000108424	SW480_Bel_vs_SW480_Control	SW480_Bel	SW480_Control	3837	-1.06533	true	up_in_SW480_Control	0	1	1927	1868	2164	7671	7579	7593
1372	COX5A	787.969	-1.50125	0.165657	-9.06237	1.27647419351409e-19	1.7410779528689e-18	cytochrome c oxidase subunit 5A	9377	ENSG00000178741	SW480_Bel_vs_SW480_Control	SW480_Bel	SW480_Control	9377	-1.50125	true	up_in_SW480_Control	0	1	223	200	350	1348	1332	1236
1373	PROM1	841.743	-3.20478	0.353755	-9.05932	1.31262602205851e-19	1.78910926806574e-18	prominin 1	8842	ENSG00000007062	SW480_Bel_vs_SW480_Control	SW480_Bel	SW480_Control	8842	-3.20478	true	up_in_SW480_Control	0	1	6	10	21	168	208	220
1374	TAF9B	220.22	-2.33333	0.257564	-9.05922	1.31392647597217e-19	1.78960349853683e-18	TATA-box binding protein associated factor 9b	51616	ENSG00000187325	SW480_Bel_vs_SW480_Control	SW480_Bel	SW480_Control	51616	-2.33333	true	up_in_SW480_Control	0	1	35	36	90	450	506	458
1375	WDR31	36.8329	3.82627	0.422374	9.05896	1.31695367909479e-19	1.79244722571232e-18	WD repeat domain 31	114987	ENSG00000148225	SW480_Bel_vs_SW480_Control	SW480_Bel	SW480_Control	114987	3.82627	true	up_in_SW480_Bel	1	0	54	109	107	13	16	5
1376	SPAG4	28.4792	3.03789	0.335362	9.05854	1.32209057305621e-19	1.79815625909184e-18	sperm associated antigen 4	6676	ENSG00000061656	SW480_Bel_vs_SW480_Control	SW480_Bel	SW480_Control	6676	3.03789	true	up_in_SW480_Bel	1	0	38	83	89	17	15	13
1377	DDX28	217.016	-1.6775	0.185244	-9.05562	1.35796453725235e-19	1.84431881137717e-18	DEAD-box helicase 28	55794	ENSG00000182810	SW480_Bel_vs_SW480_Control	SW480_Bel	SW480_Control	55794	-1.6775	true	up_in_SW480_Control	0	1	50	68	96	392	408	413
1378	LINC00963	101.462	1.68428	0.186223	9.04439	1.5050163198088e-19	2.0425833154048e-18			ENSG00000204054	SW480_Bel_vs_SW480_Control	SW480_Bel	SW480_Control		1.68428	true	up_in_SW480_Bel	1	0	137	226	250	108	122	109
1379	MAP3K10	94.6484	1.72138	0.190353	9.0431	1.52285558318994e-19	2.06532553222676e-18	mitogen-activated protein kinase kinase kinase 10	4294	ENSG00000130758	SW480_Bel_vs_SW480_Control	SW480_Bel	SW480_Control	4294	1.72138	true	up_in_SW480_Bel	1	0	102	186	208	101	74	90
1380	SLC7A7	1850.29	-2.34268	0.259084	-9.04216	1.53599437576229e-19	2.08166510499261e-18	solute carrier family 7 member 7	9056	ENSG00000155465	SW480_Bel_vs_SW480_Control	SW480_Bel	SW480_Control	9056	-2.34268	true	up_in_SW480_Control	0	1	25	16	13	211	172	120
1381	FBLN5	59.1937	4.83064	0.534423	9.03898	1.58134670674669e-19	2.14160808077646e-18	fibulin 5	10516	ENSG00000140092	SW480_Bel_vs_SW480_Control	SW480_Bel	SW480_Control	10516	4.83064	true	up_in_SW480_Bel	1	0	73	129	132	10	8	3
1382	WDR44	283.226	1.50647	0.166699	9.03708	1.60906581005548e-19	2.17605909195454e-18	WD repeat domain 44	54521	ENSG00000131725	SW480_Bel_vs_SW480_Control	SW480_Bel	SW480_Control	54521	1.50647	true	up_in_SW480_Bel	1	0	349	520	644	308	344	293
1383	ARHGAP42	223.079	-2.20728	0.2444	-9.03144	1.69430529944033e-19	2.28971202010767e-18	Rho GTPase activating protein 42	143872	ENSG00000165895	SW480_Bel_vs_SW480_Control	SW480_Bel	SW480_Control	143872	-2.20728	true	up_in_SW480_Control	0	1	41	34	61	356	392	377
1384	GSS	764.347	-1.80049	0.199376	-9.03063	1.70688675184203e-19	2.30508230705235e-18	glutathione synthetase	2937	ENSG00000100983	SW480_Bel_vs_SW480_Control	SW480_Bel	SW480_Control	2937	-1.80049	true	up_in_SW480_Control	0	1	257	194	252	1536	1548	1447
1385	MRPL3	864.105	-1.09422	0.121193	-9.0287	1.73723610202427e-19	2.34440871986047e-18	mitochondrial ribosomal protein L3	11222	ENSG00000114686	SW480_Bel_vs_SW480_Control	SW480_Bel	SW480_Control	11222	-1.09422	true	up_in_SW480_Control	0	1	410	445	538	1767	1991	1639
1386	BBS9	129.188	1.56687	0.173567	9.02742	1.75772937590657e-19	2.37038812374905e-18	Bardet-Biedl syndrome 9	27241	ENSG00000122507	SW480_Bel_vs_SW480_Control	SW480_Bel	SW480_Control	27241	1.56687	true	up_in_SW480_Bel	1	0	163	262	284	158	158	112
1387	ATP7A	396.267	1.50537	0.166792	9.02544	1.78969435117244e-19	2.41179008538648e-18	ATPase copper transporting alpha	538	ENSG00000165240	SW480_Bel_vs_SW480_Control	SW480_Bel	SW480_Control	538	1.50537	true	up_in_SW480_Bel	1	0	564	681	821	432	500	383
1388	TROAP	351.365	-2.14289	0.237473	-9.0237	1.81842433910809e-19	2.44705029893234e-18	trophinin associated protein	10024	ENSG00000135451	SW480_Bel_vs_SW480_Control	SW480_Bel	SW480_Control	10024	-2.14289	true	up_in_SW480_Control	0	1	31	47	92	411	413	474
1389	EFR3B	303.781	2.55898	0.283811	9.0165	1.9420126220829e-19	2.6115211314014e-18	EFR3 homolog B	22979	ENSG00000084710	SW480_Bel_vs_SW480_Control	SW480_Bel	SW480_Control	22979	2.55898	true	up_in_SW480_Bel	1	0	264	998	1504	277	242	259
1390	CADM1	1358.57	2.42737	0.269267	9.01473	1.973611551606e-19	2.65214476251731e-18	cell adhesion molecule 1	23705	ENSG00000182985	SW480_Bel_vs_SW480_Control	SW480_Bel	SW480_Control	23705	2.42737	true	up_in_SW480_Bel	1	0	409	572	553	204	204	113
1391	SGOL1	160.625	-1.81158	0.200977	-9.01386	1.98932899120318e-19	2.67138464532999e-18				SW480_Bel_vs_SW480_Control	SW480_Bel	SW480_Control		-1.81158	true	up_in_SW480_Control	0	1	45	25	50	236	268	257
1392	CDC6	497.019	-1.06887	0.118599	-9.01244	2.0152333048401e-19	2.70426736448374e-18	cell division cycle 6	990	ENSG00000094804	SW480_Bel_vs_SW480_Control	SW480_Bel	SW480_Control	990	-1.06887	true	up_in_SW480_Control	0	1	222	213	317	977	951	907
1393	LMLN	124.786	1.80075	0.199822	9.01176	2.02769323224834e-19	2.71907535191587e-18	leishmanolysin like peptidase	89782	ENSG00000185621	SW480_Bel_vs_SW480_Control	SW480_Bel	SW480_Control	89782	1.80075	true	up_in_SW480_Bel	1	0	203	316	324	151	148	134
1394	PA2G4	2842.72	-1.18529	0.131565	-9.00916	2.07649203675339e-19	2.78255765767754e-18	proliferation-associated 2G4	5036	ENSG00000170515	SW480_Bel_vs_SW480_Control	SW480_Bel	SW480_Control	5036	-1.18529	true	up_in_SW480_Control	0	1	1221	1203	1585	5302	5723	5511
1395	DEPTOR	84.2984	2.54716	0.282801	9.00691	2.11940119609268e-19	2.83806411395372e-18	DEP domain containing MTOR interacting protein	64798	ENSG00000155792	SW480_Bel_vs_SW480_Control	SW480_Bel	SW480_Control	64798	2.54716	true	up_in_SW480_Bel	1	0	41	63	69	19	20	14
1396	CDK18	296.054	2.46976	0.274211	9.0068	2.1215557866593e-19	2.83895704916078e-18	cyclin dependent kinase 18	5129	ENSG00000117266	SW480_Bel_vs_SW480_Control	SW480_Bel	SW480_Control	5129	2.46976	true	up_in_SW480_Bel	1	0	181	333	315	93	88	85
1397	TTC7B	116.037	-1.51282	0.167999	-9.00496	2.15734762744897e-19	2.88482883160345e-18	tetratricopeptide repeat domain 7B	145567	ENSG00000165914	SW480_Bel_vs_SW480_Control	SW480_Bel	SW480_Control	145567	-1.51282	true	up_in_SW480_Control	0	1	47	59	88	328	366	294
1398	FOXQ1	1163.25	-3.03712	0.337324	-9.00357	2.18485451435157e-19	2.91956539515802e-18	forkhead box Q1	94234	ENSG00000164379	SW480_Bel_vs_SW480_Control	SW480_Bel	SW480_Control	94234	-3.03712	true	up_in_SW480_Control	0	1	123	86	137	1799	1774	1647
1399	AGMAT	183.334	-3.95707	0.439551	-9.00254	2.20558105270234e-19	2.94519927555396e-18	agmatinase	79814	ENSG00000116771	SW480_Bel_vs_SW480_Control	SW480_Bel	SW480_Control	79814	-3.95707	true	up_in_SW480_Control	0	1	9	14	16	329	361	385
1400	PFKP	1209.88	-2.07892	0.230937	-9.00211	2.21422508845916e-19	2.95467434531312e-18	phosphofructokinase, platelet	5214	ENSG00000067057	SW480_Bel_vs_SW480_Control	SW480_Bel	SW480_Control	5214	-2.07892	true	up_in_SW480_Control	0	1	195	203	359	1739	1828	2063
1401	TMEM120B	356.449	1.41225	0.156915	9.00005	2.25607042812216e-19	3.00840921798931e-18	transmembrane protein 120B	144404	ENSG00000188735	SW480_Bel_vs_SW480_Control	SW480_Bel	SW480_Control	144404	1.41225	true	up_in_SW480_Bel	1	0	479	692	870	468	450	440
1402	ADAMTSL4	43.14	3.80886	0.42326	8.99887	2.28058712261981e-19	3.03897789621727e-18	ADAMTS like 4	54507	ENSG00000143382	SW480_Bel_vs_SW480_Control	SW480_Bel	SW480_Control	54507	3.80886	true	up_in_SW480_Bel	1	0	30	72	56	8	4	8
1403	SCMH1	201.175	-2.29872	0.255494	-8.99716	2.31641633959435e-19	3.08456780126583e-18	Scm polycomb group protein homolog 1	22955	ENSG00000010803	SW480_Bel_vs_SW480_Control	SW480_Bel	SW480_Control	22955	-2.29872	true	up_in_SW480_Control	0	1	54	37	51	444	431	408
1404	PRPF38A	384.979	-1.23202	0.136958	-8.99555	2.35050617993168e-19	3.12777956244465e-18	pre-mRNA processing factor 38A	84950	ENSG00000134748	SW480_Bel_vs_SW480_Control	SW480_Bel	SW480_Control	84950	-1.23202	true	up_in_SW480_Control	0	1	163	169	242	775	859	786
1405	B4GALT2	162.666	-2.30734	0.25665	-8.99023	2.46702427919587e-19	3.28054057809168e-18	beta-1,4-galactosyltransferase 2	8704	ENSG00000117411	SW480_Bel_vs_SW480_Control	SW480_Bel	SW480_Control	8704	-2.30734	true	up_in_SW480_Control	0	1	46	27	53	370	435	333
1406	ANGEL2	166.908	-2.11613	0.235416	-8.98888	2.49765504273238e-19	3.31895915915177e-18	angel homolog 2	90806	ENSG00000174606	SW480_Bel_vs_SW480_Control	SW480_Bel	SW480_Control	90806	-2.11613	true	up_in_SW480_Control	0	1	42	38	51	296	412	323
1407	DHTKD1	546.375	1.12606	0.125302	8.98676	2.54624249112157e-19	3.37881774795423e-18	dehydrogenase E1 and transketolase domain containing 1	55526	ENSG00000181192	SW480_Bel_vs_SW480_Control	SW480_Bel	SW480_Control	55526	1.12606	true	up_in_SW480_Bel	1	0	428	683	752	513	540	467
1408	MFSD12	304.729	1.31896	0.146767	8.98677	2.54592208208604e-19	3.37881774795423e-18	major facilitator superfamily domain containing 12	126321	ENSG00000161091	SW480_Bel_vs_SW480_Control	SW480_Bel	SW480_Control	126321	1.31896	true	up_in_SW480_Bel	1	0	497	701	719	488	508	392
1409	DPP3	432.685	-1.42754	0.158866	-8.98584	2.56755101340675e-19	3.40472609018955e-18	dipeptidyl peptidase 3	10072	ENSG00000254986	SW480_Bel_vs_SW480_Control	SW480_Bel	SW480_Control	10072	-1.42754	true	up_in_SW480_Control	0	1	160	227	264	1019	1128	983
1410	HLA-E	743.795	1.24433	0.138502	8.98419	2.60645369972548e-19	3.45391315959455e-18	major histocompatibility complex, class I, E	3133	ENSG00000225201	SW480_Bel_vs_SW480_Control	SW480_Bel	SW480_Control	3133	1.24433	true	up_in_SW480_Bel	1	0	782	1134	1108	805	911	601
1411	CPSF3L	574.08	1.11481	0.124115	8.98209	2.65671480972174e-19	3.51807300479599e-18				SW480_Bel_vs_SW480_Control	SW480_Bel	SW480_Control		1.11481	true	up_in_SW480_Bel	1	0	507	846	1008	649	667	608
1412	CHRAC1	177.721	-1.95115	0.217236	-8.98174	2.66529510710696e-19	3.52698760289979e-18	chromatin accessibility complex subunit 1	54108	ENSG00000104472	SW480_Bel_vs_SW480_Control	SW480_Bel	SW480_Control	54108	-1.95115	true	up_in_SW480_Control	0	1	39	50	61	336	363	339
1413	LOC101927166	142.837	3.74655	0.417221	8.97976	2.71346640630336e-19	3.58824434962445e-18				SW480_Bel_vs_SW480_Control	SW480_Bel	SW480_Control		3.74655	true	up_in_SW480_Bel	1	0	176	103	124	10	22	25
1414	SLC12A8	107.23	-2.05548	0.228927	-8.97875	2.73852056194279e-19	3.61886768441775e-18	solute carrier family 12 member 8	84561	ENSG00000221955	SW480_Bel_vs_SW480_Control	SW480_Bel	SW480_Control	84561	-2.05548	true	up_in_SW480_Control	0	1	14	31	42	195	226	217
1415	LOC100996573	46.4501	2.87184	0.319852	8.97864	2.74126575422854e-19	3.61998845136256e-18				SW480_Bel_vs_SW480_Control	SW480_Bel	SW480_Control		2.87184	true	up_in_SW480_Bel	1	0	42	79	100	17	19	17
1416	RPS27A	4488.53	-1.1622	0.129492	-8.97507	2.83175053565311e-19	3.73689237353614e-18	ribosomal protein S27a	6233	ENSG00000143947	SW480_Bel_vs_SW480_Control	SW480_Bel	SW480_Control	6233	-1.1622	true	up_in_SW480_Control	0	1	1708	1802	2608	8231	8443	7884
1417	DNMBP	556.761	-1.07844	0.120209	-8.97137	2.92844703595485e-19	3.86182628473327e-18	dynamin binding protein	23268	ENSG00000107554	SW480_Bel_vs_SW480_Control	SW480_Bel	SW480_Control	23268	-1.07844	true	up_in_SW480_Control	0	1	244	337	402	1181	1232	1283
1418	PTPRK	863.278	-2.03556	0.226994	-8.96748	3.03366233073723e-19	3.99781385325469e-18	protein tyrosine phosphatase receptor type K	5796	ENSG00000273993	SW480_Bel_vs_SW480_Control	SW480_Bel	SW480_Control	5796	-2.03556	true	up_in_SW480_Control	0	1	52	58	146	601	598	613
1419	TOE1	109.345	-2.88224	0.321539	-8.9639	3.13405928100872e-19	4.12726840581148e-18	target of EGR1, exonuclease	114034	ENSG00000132773	SW480_Bel_vs_SW480_Control	SW480_Bel	SW480_Control	114034	-2.88224	true	up_in_SW480_Control	0	1	16	15	12	206	182	189
1420	MRPL12	606.212	-1.65481	0.184643	-8.96222	3.1819516816552e-19	4.18456250788039e-18	mitochondrial ribosomal protein L12	6182	ENSG00000262814	SW480_Bel_vs_SW480_Control	SW480_Bel	SW480_Control	6182	-1.65481	true	up_in_SW480_Control	0	1	239	196	246	1231	1333	1374
1421	UNK	258.343	-1.66374	0.185664	-8.96107	3.21534384510973e-19	4.22556413583911e-18	unk zinc finger	85451	ENSG00000132478	SW480_Bel_vs_SW480_Control	SW480_Bel	SW480_Control	85451	-1.66374	true	up_in_SW480_Control	0	1	77	87	124	506	596	530
1422	ARMCX3	541.499	1.3692	0.152813	8.95998	3.24735237978044e-19	4.26469223062425e-18	armadillo repeat containing X-linked 3	51566	ENSG00000102401	SW480_Bel_vs_SW480_Control	SW480_Bel	SW480_Control	51566	1.3692	true	up_in_SW480_Bel	1	0	607	950	1136	644	684	524
1423	TRIM52	104.076	1.71904	0.191865	8.95964	3.25749555263189e-19	4.2750708483715e-18	tripartite motif containing 52	84851	ENSG00000183718	SW480_Bel_vs_SW480_Control	SW480_Bel	SW480_Control	84851	1.71904	true	up_in_SW480_Bel	1	0	126	185	240	94	111	92
1424	ARHGEF39	127.181	-2.21278	0.246977	-8.95947	3.26255310202916e-19	4.27876551841378e-18	Rho guanine nucleotide exchange factor 39	84904	ENSG00000137135	SW480_Bel_vs_SW480_Control	SW480_Bel	SW480_Control	84904	-2.21278	true	up_in_SW480_Control	0	1	21	19	25	179	213	153
1425	GTF2I	1946.14	-2.31011	0.258133	-8.9493	3.5775946752567e-19	4.68770751353835e-18	general transcription factor IIi	2969	ENSG00000263001	SW480_Bel_vs_SW480_Control	SW480_Bel	SW480_Control	2969	-2.31011	true	up_in_SW480_Control	0	1	539	530	445	5115	5312	3733
1426	NDUFS3	384.756	-1.94595	0.217443	-8.94924	3.5792840620613e-19	4.68770751353835e-18	NADH:ubiquinone oxidoreductase core subunit S3	4722	ENSG00000285387	SW480_Bel_vs_SW480_Control	SW480_Bel	SW480_Control	4722	-1.94595	true	up_in_SW480_Control	0	1	89	107	171	891	834	775
1427	ZFP90	242.717	2.15851	0.241255	8.947	3.6528696389768e-19	4.78079961940709e-18	ZFP90 zinc finger protein	146198	ENSG00000184939	SW480_Bel_vs_SW480_Control	SW480_Bel	SW480_Control	146198	2.15851	true	up_in_SW480_Bel	1	0	184	314	484	132	159	93
1428	GBE1	161.1	-2.88015	0.32196	-8.94569	3.696262035271e-19	4.8342749936286e-18	1,4-alpha-glucan branching enzyme 1	2632	ENSG00000114480	SW480_Bel_vs_SW480_Control	SW480_Bel	SW480_Control	2632	-2.88015	true	up_in_SW480_Control	0	1	18	30	40	350	387	402
1429	IRGQ	745.919	1.31075	0.146544	8.94439	3.74013550780629e-19	4.88830587396983e-18	immunity related GTPase Q	126298	ENSG00000167378	SW480_Bel_vs_SW480_Control	SW480_Bel	SW480_Control	126298	1.31075	true	up_in_SW480_Bel	1	0	1144	1522	1398	1056	1073	863
1430	DEGS1	344.278	-1.21112	0.135469	-8.94016	3.88603688277909e-19	5.07552058844562e-18	delta 4-desaturase, sphingolipid 1	8560	ENSG00000143753	SW480_Bel_vs_SW480_Control	SW480_Bel	SW480_Control	8560	-1.21112	true	up_in_SW480_Control	0	1	146	132	179	620	717	583
1431	RFX5	304.589	-1.42379	0.159271	-8.9394	3.9128750869593e-19	5.10707814017492e-18	regulatory factor X5	5993	ENSG00000143390	SW480_Bel_vs_SW480_Control	SW480_Bel	SW480_Control	5993	-1.42379	true	up_in_SW480_Control	0	1	107	138	122	638	614	538
1432	MTA3	403.584	-1.50757	0.168649	-8.93905	3.92545692597584e-19	5.11999788526801e-18	metastasis associated 1 family member 3	57504	ENSG00000057935	SW480_Bel_vs_SW480_Control	SW480_Bel	SW480_Control	57504	-1.50757	true	up_in_SW480_Control	0	1	76	63	60	339	369	329
1433	ERN1	240.84	1.75796	0.196713	8.93666	4.01103229216371e-19	5.22804086059207e-18	endoplasmic reticulum to nucleus signaling 1	2081	ENSG00000178607	SW480_Bel_vs_SW480_Control	SW480_Bel	SW480_Control	2081	1.75796	true	up_in_SW480_Bel	1	0	346	642	785	292	355	273
1434	WDR12	571.205	-1.03482	0.115817	-8.93499	4.07207703648563e-19	5.30398457407637e-18	WD repeat domain 12	55759	ENSG00000138442	SW480_Bel_vs_SW480_Control	SW480_Bel	SW480_Control	55759	-1.03482	true	up_in_SW480_Control	0	1	261	236	327	1006	1053	997
1435	SMAGP	172.08	-2.1419	0.239768	-8.93323	4.13734182111385e-19	5.38531764191641e-18	small cell adhesion glycoprotein	57228	ENSG00000170545	SW480_Bel_vs_SW480_Control	SW480_Bel	SW480_Control	57228	-2.1419	true	up_in_SW480_Control	0	1	40	40	35	306	343	282
1436	ZNF316	315.315	1.33564	0.149528	8.93238	4.16928613365972e-19	5.42319822784559e-18	zinc finger protein 316	100131017	ENSG00000205903	SW480_Bel_vs_SW480_Control	SW480_Bel	SW480_Control	100131017	1.33564	true	up_in_SW480_Bel	1	0	358	576	545	382	328	339
1437	FTH1	14159	1.80958	0.202785	8.92365	4.5116831605527e-19	5.8571210260535e-18	ferritin heavy chain 1	2495	ENSG00000167996	SW480_Bel_vs_SW480_Control	SW480_Bel	SW480_Control	2495	1.80958	true	up_in_SW480_Bel	1	0	14915	28928	39335	14608	14036	12379
1438	VPS4A	1081.29	-1.33297	0.149375	-8.92364	4.5120888315159e-19	5.8571210260535e-18	vacuolar protein sorting 4 homolog A	27183	ENSG00000132612	SW480_Bel_vs_SW480_Control	SW480_Bel	SW480_Control	27183	-1.33297	true	up_in_SW480_Control	0	1	321	380	606	1854	1984	1972
1439	GINS2	310.6	-1.79218	0.200877	-8.92176	4.58930857454525e-19	5.94926536817069e-18	GINS complex subunit 2	51659	ENSG00000131153	SW480_Bel_vs_SW480_Control	SW480_Bel	SW480_Control	51659	-1.79218	true	up_in_SW480_Control	0	1	55	71	109	454	461	519
1440	POLE	773.169	-1.67424	0.187661	-8.92159	4.59653103447625e-19	5.95458283773766e-18	DNA polymerase epsilon, catalytic subunit	5426	ENSG00000177084	SW480_Bel_vs_SW480_Control	SW480_Bel	SW480_Control	5426	-1.67424	true	up_in_SW480_Control	0	1	153	203	338	1278	1255	1333
1441	EFHC1	335.891	1.38068	0.154761	8.9214	4.60431152125009e-19	5.96061549854099e-18	EF-hand domain containing 1	114327	ENSG00000096093	SW480_Bel_vs_SW480_Control	SW480_Bel	SW480_Control	114327	1.38068	true	up_in_SW480_Bel	1	0	327	494	577	292	352	311
1442	POLD3	429.237	-1.36162	0.152638	-8.92055	4.63979726420799e-19	6.00248212851639e-18	DNA polymerase delta 3, accessory subunit	10714	ENSG00000077514	SW480_Bel_vs_SW480_Control	SW480_Bel	SW480_Control	10714	-1.36162	true	up_in_SW480_Control	0	1	135	151	192	681	704	813
1443	BLCAP	400.396	1.18728	0.133121	8.91875	4.71590618055234e-19	6.09681041580622e-18	BLCAP apoptosis inducing factor	10904	ENSG00000166619	SW480_Bel_vs_SW480_Control	SW480_Bel	SW480_Control	10904	1.18728	true	up_in_SW480_Bel	1	0	375	548	635	432	468	326
1444	PARD6B	777.25	1.86541	0.209209	8.91651	4.81232213251286e-19	6.21724650863983e-18	par-6 family cell polarity regulator beta	84612	ENSG00000124171	SW480_Bel_vs_SW480_Control	SW480_Bel	SW480_Control	84612	1.86541	true	up_in_SW480_Bel	1	0	338	474	669	248	276	196
1445	C10orf54	335.936	2.2076	0.247613	8.91553	4.85500396437484e-19	6.2681451724087e-18				SW480_Bel_vs_SW480_Control	SW480_Bel	SW480_Control		2.2076	true	up_in_SW480_Bel	1	0	331	521	557	179	202	164
1446	ERICH1	199.266	1.06086	0.119	8.9148	4.88703437451045e-19	6.3052325851527e-18	glutamate rich 1	157697	ENSG00000282665	SW480_Bel_vs_SW480_Control	SW480_Bel	SW480_Control	157697	1.06086	true	up_in_SW480_Bel	1	0	212	375	404	291	295	258
1447	VTI1A	268.091	1.05061	0.117896	8.91131	5.04319847606069e-19	6.50231846758041e-18	vesicle transport through interaction with t-SNAREs 1A	143187	ENSG00000151532	SW480_Bel_vs_SW480_Control	SW480_Bel	SW480_Control	143187	1.05061	true	up_in_SW480_Bel	1	0	220	390	473	306	340	278
1448	ZNF558	208.344	2.12292	0.238284	8.90924	5.13852831718865e-19	6.62075606675177e-18	zinc finger protein 558	148156	ENSG00000167785	SW480_Bel_vs_SW480_Control	SW480_Bel	SW480_Control	148156	2.12292	true	up_in_SW480_Bel	1	0	464	742	733	253	336	214
1449	CTC-338M12.4	50.1848	2.78281	0.312367	8.90878	5.15955766965502e-19	6.64336568504434e-18				SW480_Bel_vs_SW480_Control	SW480_Bel	SW480_Control		2.78281	true	up_in_SW480_Bel	1	0	114	151	135	40	46	21
1450	SLC9B2	90.7426	-3.29568	0.369993	-8.90741	5.22380977964019e-19	6.72156023028282e-18	solute carrier family 9 member B2	133308	ENSG00000164038	SW480_Bel_vs_SW480_Control	SW480_Bel	SW480_Control	133308	-3.29568	true	up_in_SW480_Control	0	1	8	10	17	215	216	180
1451	XRCC6	3210.44	-1.05688	0.11871	-8.90304	5.43378260177067e-19	6.98702423227681e-18	X-ray repair cross complementing 6	2547	ENSG00000196419	SW480_Bel_vs_SW480_Control	SW480_Bel	SW480_Control	2547	-1.05688	true	up_in_SW480_Control	0	1	1282	1435	1795	5751	5945	5264
1452	SLC25A35	74.0727	3.01773	0.339006	8.90169	5.50034831075642e-19	7.06482275676915e-18	solute carrier family 25 member 35	399512	ENSG00000125434	SW480_Bel_vs_SW480_Control	SW480_Bel	SW480_Control	399512	3.01773	true	up_in_SW480_Bel	1	0	83	149	176	32	23	33
1453	SLC2A1-AS1	56.9193	2.37095	0.266349	8.90166	5.50169092158e-19	7.06482275676915e-18	SLC2A1 antisense RNA 1	440584	ENSG00000227533	SW480_Bel_vs_SW480_Control	SW480_Bel	SW480_Control	440584	2.37095	true	up_in_SW480_Bel	1	0	89	131	117	39	43	36
1454	CLU	1608.08	3.51415	0.394788	8.90136	5.51677791202604e-19	7.07943215314599e-18	clusterin	1191	ENSG00000120885	SW480_Bel_vs_SW480_Control	SW480_Bel	SW480_Control	1191	3.51415	true	up_in_SW480_Bel	1	0	1931	4635	5183	542	533	688
1455	HPCAL4	136.245	7.16963	0.805811	8.89742	5.71623127276642e-19	7.33045195879898e-18	hippocalcin like 4	51440	ENSG00000116983	SW480_Bel_vs_SW480_Control	SW480_Bel	SW480_Control	51440	7.16963	true	up_in_SW480_Bel	1	0	273	652	759	7	5	8
1456	SERF1B	118.515	-2.40863	0.270718	-8.89717	5.72884134461205e-19	7.34168908917979e-18	small EDRK-rich factor 1A	8293	ENSG00000277429	SW480_Bel_vs_SW480_Control	SW480_Bel	SW480_Control	8293	-2.40863	true	up_in_SW480_Control	0	1	22	31	32	285	304	225
1457	TNFSF9	139.473	5.71818	0.642836	8.89523	5.82988561221184e-19	7.46616625853868e-18	TNF superfamily member 9	8744	ENSG00000125657	SW480_Bel_vs_SW480_Control	SW480_Bel	SW480_Control	8744	5.71818	true	up_in_SW480_Bel	1	0	374	738	874	37	25	5
1458	KIRREL	415.023	-2.492	0.280166	-8.89473	5.85601352738021e-19	7.49459759419645e-18				SW480_Bel_vs_SW480_Control	SW480_Bel	SW480_Control		-2.492	true	up_in_SW480_Control	0	1	99	68	45	804	773	717
1459	MALL	391.707	-3.15278	0.35454	-8.8926	5.96938797526199e-19	7.63457515710116e-18	mal, T cell differentiation protein like	7851	ENSG00000144063	SW480_Bel_vs_SW480_Control	SW480_Bel	SW480_Control	7851	-3.15278	true	up_in_SW480_Control	0	1	66	30	37	693	758	809
1460	ETV3	521.18	1.56426	0.175963	8.8897	6.12727720863109e-19	7.83125945713989e-18	ETS variant transcription factor 3	2117	ENSG00000117036	SW480_Bel_vs_SW480_Control	SW480_Bel	SW480_Control	2117	1.56426	true	up_in_SW480_Bel	1	0	778	1163	1155	648	704	537
1461	TMEM165	279.133	-1.39855	0.157326	-8.88949	6.13905073093125e-19	7.84105529100603e-18	transmembrane protein 165	55858	ENSG00000134851	SW480_Bel_vs_SW480_Control	SW480_Bel	SW480_Control	55858	-1.39855	true	up_in_SW480_Control	0	1	102	92	151	552	614	472
1462	TLL2	23.2577	5.03017	0.566038	8.88663	6.29883260253513e-19	8.03975409508865e-18	tolloid like 2	7093	ENSG00000095587	SW480_Bel_vs_SW480_Control	SW480_Bel	SW480_Control	7093	5.03017	true	up_in_SW480_Bel	1	0	73	179	152	10	9	3
1463	SAMD1	150.591	-2.32955	0.262298	-8.88133	6.60633107718031e-19	8.42660492077237e-18	sterile alpha motif domain containing 1	90378	ENSG00000141858	SW480_Bel_vs_SW480_Control	SW480_Bel	SW480_Control	90378	-2.32955	true	up_in_SW480_Control	0	1	28	38	34	305	310	293
1464	TARS	1782.13	-1.19993	0.135128	-8.87994	6.68973970252102e-19	8.52729545781604e-18				SW480_Bel_vs_SW480_Control	SW480_Bel	SW480_Control		-1.19993	true	up_in_SW480_Control	0	1	812	995	1134	4022	4447	3749
1465	CDKL2	29.3407	3.95703	0.44577	8.87684	6.87864668766401e-19	8.7622387245664e-18	cyclin dependent kinase like 2	8999	ENSG00000138769	SW480_Bel_vs_SW480_Control	SW480_Bel	SW480_Control	8999	3.95703	true	up_in_SW480_Bel	1	0	29	51	91	5	7	7
1466	GCHFR	124.702	-2.40843	0.271439	-8.87283	7.13126279500968e-19	9.07796908968478e-18	GTP cyclohydrolase I feedback regulator	2644	ENSG00000137880	SW480_Bel_vs_SW480_Control	SW480_Bel	SW480_Control	2644	-2.40843	true	up_in_SW480_Control	0	1	15	18	24	148	203	190
1467	ABHD12B	94.612	-3.3317	0.375512	-8.87243	7.15674450476173e-19	9.10433324265755e-18	abhydrolase domain containing 12B	145447	ENSG00000131969	SW480_Bel_vs_SW480_Control	SW480_Bel	SW480_Control	145447	-3.3317	true	up_in_SW480_Control	0	1	19	15	15	279	317	311
1468	GINS1	372.863	-1.28778	0.145178	-8.87035	7.29193624859538e-19	9.27013507632892e-18	GINS complex subunit 1	9837	ENSG00000101003	SW480_Bel_vs_SW480_Control	SW480_Bel	SW480_Control	9837	-1.28778	true	up_in_SW480_Control	0	1	115	108	181	581	604	578
1469	CYBRD1	137.376	-3.54218	0.399404	-8.86866	7.4029090149487e-19	9.40494739169448e-18	cytochrome b reductase 1	79901	ENSG00000071967	SW480_Bel_vs_SW480_Control	SW480_Bel	SW480_Control	79901	-3.54218	true	up_in_SW480_Control	0	1	43	13	17	560	631	474
1470	SPAG9	1369.95	1.60264	0.18071	8.86855	7.41073949296468e-19	9.40863147070871e-18	sperm associated antigen 9	9043	ENSG00000008294	SW480_Bel_vs_SW480_Control	SW480_Bel	SW480_Control	9043	1.60264	true	up_in_SW480_Bel	1	0	1329	2654	3628	1370	1544	1408
1471	PITPNM1	504.47	1.22949	0.138643	8.868	7.44710837525656e-19	9.44851875110677e-18	phosphatidylinositol transfer protein membrane associated 1	9600	ENSG00000110697	SW480_Bel_vs_SW480_Control	SW480_Bel	SW480_Control	9600	1.22949	true	up_in_SW480_Bel	1	0	431	795	844	572	549	443
1472	EXOC8	306.365	1.39336	0.157141	8.86693	7.51878080234349e-19	9.53311463590156e-18	exocyst complex component 8	149371	ENSG00000116903	SW480_Bel_vs_SW480_Control	SW480_Bel	SW480_Control	149371	1.39336	true	up_in_SW480_Bel	1	0	262	372	532	250	268	263
1473	RPL7L1	1872.41	-1.08356	0.122235	-8.86452	7.68313195136289e-19	9.73502814713856e-18	ribosomal protein L7 like 1	285855	ENSG00000146223	SW480_Bel_vs_SW480_Control	SW480_Bel	SW480_Control	285855	-1.08356	true	up_in_SW480_Control	0	1	807	807	1085	3433	3661	3267
1474	CTBP2	637.45	-1.6029	0.180871	-8.86209	7.85285732750144e-19	9.93688484903067e-18	C-terminal binding protein 2	1488	ENSG00000175029	SW480_Bel_vs_SW480_Control	SW480_Bel	SW480_Control	1488	-1.6029	true	up_in_SW480_Control	0	1	271	223	232	1318	1494	1302
1475	PARVB	251.998	-2.13462	0.240924	-8.86012	7.99255608547869e-19	1.01069552831746e-17	parvin beta	29780	ENSG00000188677	SW480_Bel_vs_SW480_Control	SW480_Bel	SW480_Control	29780	-2.13462	true	up_in_SW480_Control	0	1	83	89	87	724	701	657
1476	AGRN	2442.01	1.24071	0.140036	8.85996	8.00465367645665e-19	1.01155497651752e-17	agrin	375790	ENSG00000188157	SW480_Bel_vs_SW480_Control	SW480_Bel	SW480_Control	375790	1.24071	true	up_in_SW480_Bel	1	0	2268	3360	3254	2445	2252	2073
1477	LRP3	144.994	-2.76405	0.311987	-8.85952	8.03579150878673e-19	1.01481782641078e-17	LDL receptor related protein 3	4037	ENSG00000130881	SW480_Bel_vs_SW480_Control	SW480_Bel	SW480_Control	4037	-2.76405	true	up_in_SW480_Control	0	1	34	33	24	412	383	352
1478	RPLP0	10525.7	-1.39252	0.157305	-8.85233	8.5709695669332e-19	1.0816881036787e-17	ribosomal protein lateral stalk subunit P0	6175	ENSG00000089157	SW480_Bel_vs_SW480_Control	SW480_Bel	SW480_Control	6175	-1.39252	true	up_in_SW480_Control	0	1	3279	3732	5651	19943	22023	17348
1479	WBSCR27	39.3964	3.00508	0.339482	8.85194	8.60081270533965e-19	1.08473699962519e-17				SW480_Bel_vs_SW480_Control	SW480_Bel	SW480_Control		3.00508	true	up_in_SW480_Bel	1	0	108	162	112	31	37	20
1480	SRSF6	2143.46	-1.12159	0.12672	-8.85092	8.68007694894809e-19	1.09401075521683e-17	serine and arginine rich splicing factor 6	6431	ENSG00000124193	SW480_Bel_vs_SW480_Control	SW480_Bel	SW480_Control	6431	-1.12159	true	up_in_SW480_Control	0	1	813	838	1045	3445	3936	3294
1481	XRCC2	228.343	-1.65159	0.186632	-8.84947	8.79326602480047e-19	1.10754522960556e-17	X-ray repair cross complementing 2	7516	ENSG00000196584	SW480_Bel_vs_SW480_Control	SW480_Bel	SW480_Control	7516	-1.65159	true	up_in_SW480_Control	0	1	71	57	87	364	399	453
1482	STX16	1201.19	1.28987	0.145758	8.8494	8.7994176073636e-19	1.10758896295325e-17	syntaxin 16	8675	ENSG00000124222	SW480_Bel_vs_SW480_Control	SW480_Bel	SW480_Control	8675	1.28987	true	up_in_SW480_Bel	1	0	1036	1471	2050	1083	1152	1048
1483	GOLGA8H	37.1006	3.79231	0.428645	8.84719	8.97472286432353e-19	1.12891009688215e-17	golgin A8 family member H	728498	ENSG00000261794	SW480_Bel_vs_SW480_Control	SW480_Bel	SW480_Control	728498	3.79231	true	up_in_SW480_Bel	1	0	78	179	191	16	17	23
1484	H1F0	5832.2	1.5307	0.173041	8.84585	9.08375428497542e-19	1.14187219542754e-17				SW480_Bel_vs_SW480_Control	SW480_Bel	SW480_Control		1.5307	true	up_in_SW480_Bel	1	0	4067	7799	9962	4358	5050	3774
1485	ZNF33B	482.192	-1.67904	0.189825	-8.8452	9.13631484883181e-19	1.14772323861362e-17	zinc finger protein 33B	7582	ENSG00000196693	SW480_Bel_vs_SW480_Control	SW480_Bel	SW480_Control	7582	-1.67904	true	up_in_SW480_Control	0	1	100	76	97	483	633	494
1486	MELK	435.452	-1.71291	0.1937	-8.84312	9.30797174527936e-19	1.16851787396987e-17	maternal embryonic leucine zipper kinase	9833	ENSG00000165304	SW480_Bel_vs_SW480_Control	SW480_Bel	SW480_Control	9833	-1.71291	true	up_in_SW480_Control	0	1	153	95	169	811	853	836
1487	SLC2A4	66.9038	3.17637	0.359208	8.84269	9.34375967392659e-19	1.17223946152444e-17	solute carrier family 2 member 4	6517	ENSG00000288174	SW480_Bel_vs_SW480_Control	SW480_Bel	SW480_Control	6517	3.17637	true	up_in_SW480_Bel	1	0	73	100	102	25	17	13
1488	MOV10	372.156	-2.05852	0.232849	-8.84061	9.52009075814701e-19	1.19357668756216e-17	Mov10 RISC complex RNA helicase	4343	ENSG00000155363	SW480_Bel_vs_SW480_Control	SW480_Bel	SW480_Control	4343	-2.05852	true	up_in_SW480_Control	0	1	69	86	81	567	563	647
1489	GTF2E1	250.596	1.28439	0.145285	8.84049	9.53037942621008e-19	1.1940820762373e-17	general transcription factor IIE subunit 1	2960	ENSG00000153767	SW480_Bel_vs_SW480_Control	SW480_Bel	SW480_Control	2960	1.28439	true	up_in_SW480_Bel	1	0	321	352	421	262	323	232
1490	KLHL24	688.499	2.24969	0.2545	8.83965	9.60190407063632e-19	1.20225415666589e-17	kelch like family member 24	54800	ENSG00000114796	SW480_Bel_vs_SW480_Control	SW480_Bel	SW480_Control	54800	2.24969	true	up_in_SW480_Bel	1	0	973	1301	1362	553	597	252
1491	TIAL1	734.294	-1.15791	0.13107	-8.83429	1.00735676696076e-18	1.26048405423903e-17	TIA1 cytotoxic granule associated RNA binding protein like 1	7073	ENSG00000151923	SW480_Bel_vs_SW480_Control	SW480_Bel	SW480_Control	7073	-1.15791	true	up_in_SW480_Control	0	1	299	290	346	1207	1434	1172
1492	MST1R	189.442	-2.39999	0.271671	-8.83418	1.00837142476188e-18	1.26092683665179e-17	macrophage stimulating 1 receptor	4486	ENSG00000164078	SW480_Bel_vs_SW480_Control	SW480_Bel	SW480_Control	4486	-2.39999	true	up_in_SW480_Control	0	1	21	35	56	300	312	414
1493	LOC101927902	38.5883	5.88254	0.666097	8.83136	1.03412778145304e-18	1.29228725119102e-17				SW480_Bel_vs_SW480_Control	SW480_Bel	SW480_Control		5.88254	true	up_in_SW480_Bel	1	0	119	210	235	5	8	4
1494	MTMR1	319.561	-1.80903	0.204849	-8.83104	1.03708899991103e-18	1.29513954818732e-17	myotubularin related protein 1	8776	ENSG00000063601	SW480_Bel_vs_SW480_Control	SW480_Bel	SW480_Control	8776	-1.80903	true	up_in_SW480_Control	0	1	125	128	166	915	882	855
1495	PHACTR4	451.553	-1.10409	0.125026	-8.83087	1.0386126409197e-18	1.29619401007388e-17	phosphatase and actin regulator 4	65979	ENSG00000204138	SW480_Bel_vs_SW480_Control	SW480_Bel	SW480_Control	65979	-1.10409	true	up_in_SW480_Control	0	1	187	240	297	932	986	869
1496	RAI14	502.067	-1.40964	0.159645	-8.82981	1.04850195639747e-18	1.30768067529258e-17	retinoic acid induced 14	26064	ENSG00000039560	SW480_Bel_vs_SW480_Control	SW480_Bel	SW480_Control	26064	-1.40964	true	up_in_SW480_Control	0	1	152	141	134	718	688	682
1497	GLCE	317.311	2.14927	0.243424	8.82932	1.05312814288254e-18	1.31259250310154e-17	glucuronic acid epimerase	26035	ENSG00000138604	SW480_Bel_vs_SW480_Control	SW480_Bel	SW480_Control	26035	2.14927	true	up_in_SW480_Bel	1	0	776	739	790	322	363	280
1498	ANKRD34A	34.4132	3.05602	0.34616	8.82836	1.06222538924547e-18	1.32220384067724e-17	ankyrin repeat domain 34A	284615	ENSG00000272031	SW480_Bel_vs_SW480_Control	SW480_Bel	SW480_Control	284615	3.05602	true	up_in_SW480_Bel	1	0	73	122	106	20	22	23
1499	CDC25C	154.245	-1.97996	0.224272	-8.82841	1.0617452650016e-18	1.32220384067724e-17	cell division cycle 25C	995	ENSG00000158402	SW480_Bel_vs_SW480_Control	SW480_Bel	SW480_Control	995	-1.97996	true	up_in_SW480_Control	0	1	20	35	25	187	201	180
1500	TLDC1	256.281	1.84859	0.209414	8.82745	1.07090234798786e-18	1.33213550223626e-17				SW480_Bel_vs_SW480_Control	SW480_Bel	SW480_Control		1.84859	true	up_in_SW480_Bel	1	0	173	331	339	155	155	106
1501	EFNB1	364.577	1.54967	0.175591	8.82546	1.09014241184022e-18	1.35518550506417e-17	ephrin B1	1947	ENSG00000090776	SW480_Bel_vs_SW480_Control	SW480_Bel	SW480_Control	1947	1.54967	true	up_in_SW480_Bel	1	0	577	800	887	501	496	394
1502	TSPYL2	345.455	1.8966	0.214978	8.8223	1.12134133812811e-18	1.39215584997791e-17	TSPY like 2	64061	ENSG00000184205	SW480_Bel_vs_SW480_Control	SW480_Bel	SW480_Control	64061	1.8966	true	up_in_SW480_Bel	1	0	375	661	833	315	283	279
1503	PADI3	36.2543	3.86625	0.438262	8.82177	1.12659950394945e-18	1.39777449508215e-17	peptidyl arginine deiminase 3	51702	ENSG00000280549	SW480_Bel_vs_SW480_Control	SW480_Bel	SW480_Control	51702	3.86625	true	up_in_SW480_Bel	1	0	114	223	188	28	16	20
1504	NAPB	194.044	2.32192	0.26321	8.82154	1.12893847935386e-18	1.39976634587592e-17	NSF attachment protein beta	63908	ENSG00000125814	SW480_Bel_vs_SW480_Control	SW480_Bel	SW480_Control	63908	2.32192	true	up_in_SW480_Bel	1	0	291	383	540	134	158	138
1505	FKBP3	462.115	-1.47009	0.166661	-8.82086	1.13579968525005e-18	1.40735906454165e-17	FKBP prolyl isomerase 3	2287	ENSG00000100442	SW480_Bel_vs_SW480_Control	SW480_Bel	SW480_Control	2287	-1.47009	true	up_in_SW480_Control	0	1	151	172	200	823	950	847
1506	ACADM	246.362	-1.54487	0.175156	-8.81993	1.14534307398186e-18	1.41734348493657e-17	acyl-CoA dehydrogenase medium chain	34	ENSG00000117054	SW480_Bel_vs_SW480_Control	SW480_Bel	SW480_Control	34	-1.54487	true	up_in_SW480_Control	0	1	71	74	82	420	449	336
1507	DCBLD2	2932.28	-1.44631	0.163981	-8.81997	1.14491527066921e-18	1.41734348493657e-17	discoidin, CUB and LCCL domain containing 2	131566	ENSG00000057019	SW480_Bel_vs_SW480_Control	SW480_Bel	SW480_Control	131566	-1.44631	true	up_in_SW480_Control	0	1	1145	1659	1856	7005	7867	7764
1508	HNRNPUL1	2711.65	-1.47102	0.166798	-8.81921	1.15270355008205e-18	1.42552748818313e-17	heterogeneous nuclear ribonucleoprotein U like 1	11100	ENSG00000105323	SW480_Bel_vs_SW480_Control	SW480_Bel	SW480_Control	11100	-1.47102	true	up_in_SW480_Control	0	1	855	858	849	4463	4306	4342
1509	KIAA1524	216.288	-1.77606	0.20139	-8.81901	1.15476846136067e-18	1.42623247764947e-17				SW480_Bel_vs_SW480_Control	SW480_Bel	SW480_Control		-1.77606	true	up_in_SW480_Control	0	1	58	42	73	309	364	393
1510	SYNPO	333.457	2.46212	0.279181	8.81906	1.15420208743856e-18	1.42623247764947e-17	synaptopodin	11346	ENSG00000171992	SW480_Bel_vs_SW480_Control	SW480_Bel	SW480_Control	11346	2.46212	true	up_in_SW480_Bel	1	0	41	66	58	20	21	13
1511	A4GALT	53.0688	2.92694	0.331912	8.81841	1.16095077837332e-18	1.43294066965845e-17	alpha 1,4-galactosyltransferase (P blood group)	53947	ENSG00000128274	SW480_Bel_vs_SW480_Control	SW480_Bel	SW480_Control	53947	2.92694	true	up_in_SW480_Bel	1	0	62	86	108	25	19	16
1512	SNHG16	2613.76	-1.12236	0.127301	-8.81664	1.17944403725578e-18	1.45482554097704e-17	small nucleolar RNA host gene 16	100507246	ENSG00000163597	SW480_Bel_vs_SW480_Control	SW480_Bel	SW480_Control	100507246	-1.12236	true	up_in_SW480_Control	0	1	1063	1183	1636	5208	5456	4526
1513	DTL	514.266	-1.58642	0.179952	-8.81576	1.18871123248725e-18	1.4653092854213e-17	denticleless E3 ubiquitin protein ligase homolog	51514	ENSG00000143476	SW480_Bel_vs_SW480_Control	SW480_Bel	SW480_Control	51514	-1.58642	true	up_in_SW480_Control	0	1	145	126	238	826	844	1038
1514	F11R	1259.67	1.13954	0.129293	8.8136	1.21188191408353e-18	1.49194391513173e-17	F11 receptor	50848	ENSG00000158769	SW480_Bel_vs_SW480_Control	SW480_Bel	SW480_Control	50848	1.13954	true	up_in_SW480_Bel	1	0	357	648	872	502	498	484
1515	TCTA	165.137	1.60779	0.182421	8.81366	1.21127993671498e-18	1.49194391513173e-17	T cell leukemia translocation altered	6988	ENSG00000145022	SW480_Bel_vs_SW480_Control	SW480_Bel	SW480_Control	6988	1.60779	true	up_in_SW480_Bel	1	0	209	355	389	202	208	147
1516	N4BP2	570.787	-1.88706	0.214129	-8.8127	1.22164512015224e-18	1.5029936932782e-17	NEDD4 binding protein 2	55728	ENSG00000078177	SW480_Bel_vs_SW480_Control	SW480_Bel	SW480_Control	55728	-1.88706	true	up_in_SW480_Control	0	1	83	61	82	481	622	440
1517	FOXF2	48.6839	-3.39594	0.385375	-8.81205	1.22882670926292e-18	1.51085510735535e-17	forkhead box F2	2295	ENSG00000137273	SW480_Bel_vs_SW480_Control	SW480_Bel	SW480_Control	2295	-3.39594	true	up_in_SW480_Control	0	1	6	8	7	130	146	122
1518	KIAA1407	46.5756	3.27071	0.371259	8.80978	1.25396624791835e-18	1.54077166405525e-17				SW480_Bel_vs_SW480_Control	SW480_Bel	SW480_Control		3.27071	true	up_in_SW480_Bel	1	0	72	144	138	24	22	19
1519	LRFN4	158.692	-2.37179	0.269412	-8.80357	1.32531930775294e-18	1.62739659141195e-17	leucine rich repeat and fibronectin type III domain containing 4	78999	ENSG00000173621	SW480_Bel_vs_SW480_Control	SW480_Bel	SW480_Control	78999	-2.37179	true	up_in_SW480_Control	0	1	59	62	64	596	599	554
1520	GCC1	270.441	1.48901	0.16914	8.80344	1.32681460648857e-18	1.62818497241254e-17	GRIP and coiled-coil domain containing 1	79571	ENSG00000179562	SW480_Bel_vs_SW480_Control	SW480_Bel	SW480_Control	79571	1.48901	true	up_in_SW480_Bel	1	0	273	638	772	369	364	306
1521	ABCB10	193.606	-1.86796	0.212203	-8.80267	1.33601303085054e-18	1.63841906521144e-17	ATP binding cassette subfamily B member 10	23456	ENSG00000135776	SW480_Bel_vs_SW480_Control	SW480_Bel	SW480_Control	23456	-1.86796	true	up_in_SW480_Control	0	1	37	50	54	286	301	333
1522	CPD	2418.34	1.17441	0.133429	8.80181	1.34622869923968e-18	1.64988670770017e-17	carboxypeptidase D	1362	ENSG00000108582	SW480_Bel_vs_SW480_Control	SW480_Bel	SW480_Control	1362	1.17441	true	up_in_SW480_Bel	1	0	1690	2923	3448	2109	2345	1849
1523	TK1	563.707	-1.8077	0.205392	-8.80118	1.35380499685365e-18	1.65810699293718e-17	thymidine kinase 1	7083	ENSG00000167900	SW480_Bel_vs_SW480_Control	SW480_Bel	SW480_Control	7083	-1.8077	true	up_in_SW480_Control	0	1	122	118	283	1004	975	1190
1524	DLAT	804.869	-1.12744	0.128108	-8.80072	1.35943027934983e-18	1.66392871010605e-17	dihydrolipoamide S-acetyltransferase	1737	ENSG00000150768	SW480_Bel_vs_SW480_Control	SW480_Bel	SW480_Control	1737	-1.12744	true	up_in_SW480_Control	0	1	298	300	384	1304	1284	1290
1525	C18orf25	222.134	1.18098	0.134202	8.79997	1.36847440290084e-18	1.67392490744575e-17	chromosome 18 open reading frame 25	147339	ENSG00000152242	SW480_Bel_vs_SW480_Control	SW480_Bel	SW480_Control	147339	1.18098	true	up_in_SW480_Bel	1	0	237	331	394	251	259	247
1526	ZKSCAN5	320.467	1.54527	0.175607	8.79958	1.37327637836026e-18	1.67872260421976e-17	zinc finger with KRAB and SCAN domains 5	23660	ENSG00000196652	SW480_Bel_vs_SW480_Control	SW480_Bel	SW480_Control	23660	1.54527	true	up_in_SW480_Bel	1	0	430	959	1062	528	540	401
1527	DGKD	846.359	1.21402	0.137967	8.79933	1.37631139110411e-18	1.68135556754472e-17	diacylglycerol kinase delta	8527	ENSG00000280873	SW480_Bel_vs_SW480_Control	SW480_Bel	SW480_Control	8527	1.21402	true	up_in_SW480_Bel	1	0	891	1605	2020	1076	1111	1201
1528	MTA1	900.61	-1.50645	0.171237	-8.79745	1.39964275083066e-18	1.70876410565263e-17	metastasis associated 1	9112	ENSG00000182979	SW480_Bel_vs_SW480_Control	SW480_Bel	SW480_Control	9112	-1.50645	true	up_in_SW480_Control	0	1	429	382	378	2254	2216	1838
1529	CIRH1A	1368.9	-1.26975	0.144333	-8.79735	1.40083421338943e-18	1.70912522122104e-17				SW480_Bel_vs_SW480_Control	SW480_Bel	SW480_Control		-1.26975	true	up_in_SW480_Control	0	1	436	495	786	2260	2571	2498
1530	GDF9	14.2919	4.90379	0.557481	8.79633	1.41360445186902e-18	1.72360384348656e-17	growth differentiation factor 9	2661	ENSG00000164404	SW480_Bel_vs_SW480_Control	SW480_Bel	SW480_Control	2661	4.90379	true	up_in_SW480_Bel	1	0	36	91	95	5	6	2
1531	SNTB1	573.071	-3.25443	0.370186	-8.79134	1.47790244888344e-18	1.80085150252834e-17	syntrophin beta 1	6641	ENSG00000172164	SW480_Bel_vs_SW480_Control	SW480_Bel	SW480_Control	6641	-3.25443	true	up_in_SW480_Control	0	1	70	19	23	715	865	560
1532	SDC1	500.162	-2.18435	0.248529	-8.78912	1.50730295551832e-18	1.835504466956e-17	syndecan 1	6382	ENSG00000115884	SW480_Bel_vs_SW480_Control	SW480_Bel	SW480_Control	6382	-2.18435	true	up_in_SW480_Control	0	1	113	74	57	677	667	766
1533	POLA1	928.959	-1.10215	0.125435	-8.7866	1.54154844008269e-18	1.8760093962792e-17	DNA polymerase alpha 1, catalytic subunit	5422	ENSG00000101868	SW480_Bel_vs_SW480_Control	SW480_Bel	SW480_Control	5422	-1.10215	true	up_in_SW480_Control	0	1	407	412	569	1757	1724	1872
1534	TMEM141	359.824	2.03343	0.231459	8.78528	1.55971237384638e-18	1.89690449443828e-17	transmembrane protein 141	85014	ENSG00000244187	SW480_Bel_vs_SW480_Control	SW480_Bel	SW480_Control	85014	2.03343	true	up_in_SW480_Bel	1	0	144	214	221	84	82	87
1535	ACTR5	222.376	1.34432	0.153067	8.78258	1.59767327531648e-18	1.94183448659803e-17	actin related protein 5	79913	ENSG00000101442	SW480_Bel_vs_SW480_Control	SW480_Bel	SW480_Control	79913	1.34432	true	up_in_SW480_Bel	1	0	222	384	475	264	262	224
1536	SLC35F2	665.018	-1.50309	0.1712	-8.7797	1.6391361801249e-18	1.98969443951293e-17	solute carrier family 35 member F2	54733	ENSG00000110660	SW480_Bel_vs_SW480_Control	SW480_Bel	SW480_Control	54733	-1.50309	true	up_in_SW480_Control	0	1	378	317	328	1811	1889	1708
1537	MYB	80.2404	-4.90549	0.558864	-8.7776	1.67000438745048e-18	2.02587563390528e-17	MYB proto-oncogene, transcription factor	4602	ENSG00000118513	SW480_Bel_vs_SW480_Control	SW480_Bel	SW480_Control	4602	-4.90549	true	up_in_SW480_Control	0	1	5	3	14	348	357	434
1538	FAM216A	99.9642	-2.15809	0.245872	-8.7773	1.67439501166894e-18	2.02991141122406e-17	family with sequence similarity 216 member A	29902	ENSG00000204856	SW480_Bel_vs_SW480_Control	SW480_Bel	SW480_Control	29902	-2.15809	true	up_in_SW480_Control	0	1	33	33	52	277	323	339
1539	AGTPBP1	242.103	2.48859	0.283573	8.77583	1.69654372644264e-18	2.0554569770145e-17	ATP/GTP binding protein 1	23287	ENSG00000135049	SW480_Bel_vs_SW480_Control	SW480_Bel	SW480_Control	23287	2.48859	true	up_in_SW480_Bel	1	0	196	348	557	112	131	96
1540	PSMB10	96.4867	-2.32543	0.265009	-8.77488	1.71081880270952e-18	2.07143682698623e-17	proteasome 20S subunit beta 10	5699	ENSG00000205220	SW480_Bel_vs_SW480_Control	SW480_Bel	SW480_Control	5699	-2.32543	true	up_in_SW480_Control	0	1	20	21	48	244	266	273
1541	LRP12	107.378	1.82527	0.208021	8.77445	1.71747345673635e-18	2.07817555494248e-17	LDL receptor related protein 12	29967	ENSG00000147650	SW480_Bel_vs_SW480_Control	SW480_Bel	SW480_Control	29967	1.82527	true	up_in_SW480_Bel	1	0	129	124	165	64	81	69
1542	ENTPD2	39.9868	5.60032	0.638269	8.77424	1.72066460197009e-18	2.08071748636206e-17	ectonucleoside triphosphate diphosphohydrolase 2	954	ENSG00000054179	SW480_Bel_vs_SW480_Control	SW480_Bel	SW480_Control	954	5.60032	true	up_in_SW480_Bel	1	0	71	99	128	5	5	1
1543	KDELR3	327.299	1.84121	0.20987	8.77311	1.73804358857223e-18	2.1004020112182e-17	KDEL endoplasmic reticulum protein retention receptor 3	11015	ENSG00000100196	SW480_Bel_vs_SW480_Control	SW480_Bel	SW480_Control	11015	1.84121	true	up_in_SW480_Bel	1	0	444	500	519	240	245	259
1544	CTTNBP2NL	295.283	1.66166	0.189429	8.77195	1.75591403118622e-18	2.11931382309269e-17	CTTNBP2 N-terminal like	55917	ENSG00000143079	SW480_Bel_vs_SW480_Control	SW480_Bel	SW480_Control	55917	1.66166	true	up_in_SW480_Bel	1	0	352	670	749	324	351	309
1545	PPARD	372.011	1.38693	0.158109	8.772	1.75516815848261e-18	2.11931382309269e-17	peroxisome proliferator activated receptor delta	5467	ENSG00000112033	SW480_Bel_vs_SW480_Control	SW480_Bel	SW480_Control	5467	1.38693	true	up_in_SW480_Bel	1	0	577	979	1021	657	595	502
1546	HNF1A	213.524	-5.32384	0.606923	-8.77186	1.75738218459588e-18	2.11974505982671e-17	HNF1 homeobox A	6927	ENSG00000135100	SW480_Bel_vs_SW480_Control	SW480_Bel	SW480_Control	6927	-5.32384	true	up_in_SW480_Control	0	1	4	2	4	219	272	234
1547	PANK3	695.433	1.37886	0.157217	8.77041	1.78014332945104e-18	2.14584302037807e-17	pantothenate kinase 3	79646	ENSG00000120137	SW480_Bel_vs_SW480_Control	SW480_Bel	SW480_Control	79646	1.37886	true	up_in_SW480_Bel	1	0	591	1043	1259	653	732	574
1548	VMAC	31.0766	3.5861	0.408982	8.76835	1.81300219089772e-18	2.18407246254484e-17	vimentin type intermediate filament associated coiled-coil protein	400673	ENSG00000187650	SW480_Bel_vs_SW480_Control	SW480_Bel	SW480_Control	400673	3.5861	true	up_in_SW480_Bel	1	0	42	113	105	11	16	11
1549	NUMBL	222.778	1.54007	0.175682	8.76624	1.84733412960127e-18	2.22402712057107e-17	NUMB like endocytic adaptor protein	9253	ENSG00000105245	SW480_Bel_vs_SW480_Control	SW480_Bel	SW480_Control	9253	1.54007	true	up_in_SW480_Bel	1	0	267	434	511	248	245	243
1550	UBE2L3	878.698	-1.06627	0.121674	-8.7633	1.89622921056417e-18	2.28145307666996e-17	ubiquitin conjugating enzyme E2 L3	7332	ENSG00000185651	SW480_Bel_vs_SW480_Control	SW480_Bel	SW480_Control	7332	-1.06627	true	up_in_SW480_Control	0	1	360	371	470	1557	1617	1386
1551	JUNB	774.596	1.329	0.151693	8.76114	1.9329250324859e-18	2.32413834088821e-17	JunB proto-oncogene, AP-1 transcription factor subunit	3726	ENSG00000171223	SW480_Bel_vs_SW480_Control	SW480_Bel	SW480_Control	3726	1.329	true	up_in_SW480_Bel	1	0	771	1028	1209	834	831	498
1552	FAM174B	177.147	-1.86517	0.212971	-8.75786	1.98989655292305e-18	2.38962907632962e-17	family with sequence similarity 174 member B	400451	ENSG00000185442	SW480_Bel_vs_SW480_Control	SW480_Bel	SW480_Control	400451	-1.86517	true	up_in_SW480_Control	0	1	24	21	35	163	185	174
1553	PPRC1	569.476	-1.33515	0.15249	-8.75568	2.02873482651595e-18	2.43473697858977e-17	PPARG related coactivator 1	23082	ENSG00000148840	SW480_Bel_vs_SW480_Control	SW480_Bel	SW480_Control	23082	-1.33515	true	up_in_SW480_Control	0	1	214	227	313	1076	1109	1220
1554	LYST	182.131	3.03601	0.346776	8.75496	2.04168510075676e-18	2.44873884931744e-17	lysosomal trafficking regulator	1130	ENSG00000143669	SW480_Bel_vs_SW480_Control	SW480_Bel	SW480_Control	1130	3.03601	true	up_in_SW480_Bel	1	0	280	428	615	76	125	83
1555	MEF2D	358.355	1.41873	0.162071	8.75379	2.06302511927066e-18	2.47277922901524e-17	myocyte enhancer factor 2D	4209	ENSG00000116604	SW480_Bel_vs_SW480_Control	SW480_Bel	SW480_Control	4209	1.41873	true	up_in_SW480_Bel	1	0	326	614	705	371	392	320
1556	GARNL3	40.2905	3.20563	0.366396	8.74911	2.15044246137008e-18	2.57432515984089e-17	GTPase activating Rap/RanGAP domain like 3	84253	ENSG00000136895	SW480_Bel_vs_SW480_Control	SW480_Bel	SW480_Control	84253	3.20563	true	up_in_SW480_Bel	1	0	44	82	101	11	14	18
1557	FMNL1	102.788	-2.65864	0.303889	-8.74872	2.1577862979819e-18	2.58149706194925e-17	formin like 1	752	ENSG00000184922	SW480_Bel_vs_SW480_Control	SW480_Bel	SW480_Control	752	-2.65864	true	up_in_SW480_Control	0	1	19	27	18	271	239	225
1558	ZMYM4	527.527	-1.32352	0.15129	-8.7482	2.16785100115002e-18	2.59191308295392e-17	zinc finger MYM-type containing 4	9202	ENSG00000146463	SW480_Bel_vs_SW480_Control	SW480_Bel	SW480_Control	9202	-1.32352	true	up_in_SW480_Control	0	1	285	279	304	1329	1557	1120
1559	RPL15	7124.81	-1.11398	0.127339	-8.74813	2.16923139747183e-18	2.59193948193848e-17	ribosomal protein L15	6138	ENSG00000174748	SW480_Bel_vs_SW480_Control	SW480_Bel	SW480_Control	6138	-1.11398	true	up_in_SW480_Control	0	1	2777	3028	4280	13340	14287	11627
1560	METTL7B	335.778	-2.37192	0.271206	-8.74582	2.21411554413847e-18	2.64391444388299e-17	methyltransferase like 7B	196410	ENSG00000170439	SW480_Bel_vs_SW480_Control	SW480_Bel	SW480_Control	196410	-2.37192	true	up_in_SW480_Control	0	1	66	53	56	637	569	477
1561	SFXN4	165.129	-1.80251	0.206135	-8.74432	2.24362295557862e-18	2.67747424880246e-17	sideroflexin 4	119559	ENSG00000183605	SW480_Bel_vs_SW480_Control	SW480_Bel	SW480_Control	119559	-1.80251	true	up_in_SW480_Control	0	1	47	54	73	371	383	334
1562	DOPEY2	305.222	1.63928	0.187478	8.74385	2.25293413361554e-18	2.68690557110323e-17				SW480_Bel_vs_SW480_Control	SW480_Bel	SW480_Control		1.63928	true	up_in_SW480_Bel	1	0	232	475	684	265	263	241
1563	DEAF1	312.59	-1.56214	0.178661	-8.74358	2.25830070674081e-18	2.691623615617e-17	DEAF1 transcription factor	10522	ENSG00000282712	SW480_Bel_vs_SW480_Control	SW480_Bel	SW480_Control	10522	-1.56214	true	up_in_SW480_Control	0	1	120	140	160	742	782	716
1564	CRIPT	230.484	1.72161	0.196938	8.74193	2.29167341976256e-18	2.72969489362729e-17	CXXC repeat containing interactor of PDZ3 domain	9419	ENSG00000119878	SW480_Bel_vs_SW480_Control	SW480_Bel	SW480_Control	9419	1.72161	true	up_in_SW480_Bel	1	0	236	353	478	186	229	158
1565	AFTPH	412.305	1.34641	0.154019	8.74184	2.29353312354356e-18	2.73020580558067e-17	aftiphilin	54812	ENSG00000119844	SW480_Bel_vs_SW480_Control	SW480_Bel	SW480_Control	54812	1.34641	true	up_in_SW480_Bel	1	0	317	498	649	320	390	307
1566	SLTM	621.837	-1.11889	0.128014	-8.7404	2.32294567666827e-18	2.76349435175711e-17	SAFB like transcription modulator	79811	ENSG00000137776	SW480_Bel_vs_SW480_Control	SW480_Bel	SW480_Control	79811	-1.11889	true	up_in_SW480_Control	0	1	244	247	391	1123	1128	1164
1567	MRPS24	318.905	-2.01438	0.230504	-8.73902	2.35141303754828e-18	2.79561766869136e-17	mitochondrial ribosomal protein S24	64951	ENSG00000062582	SW480_Bel_vs_SW480_Control	SW480_Bel	SW480_Control	64951	-2.01438	true	up_in_SW480_Control	0	1	92	107	134	888	840	697
1568	RMI2	142.974	-1.90925	0.218547	-8.73611	2.41267087594454e-18	2.86666162233959e-17	RecQ mediated genome instability 2	116028	ENSG00000175643	SW480_Bel_vs_SW480_Control	SW480_Bel	SW480_Control	116028	-1.90925	true	up_in_SW480_Control	0	1	30	21	30	181	195	174
1569	GRHL1	71.6061	2.89144	0.331248	8.72893	2.57099678049633e-18	3.05287869106602e-17	grainyhead like transcription factor 1	29841	ENSG00000134317	SW480_Bel_vs_SW480_Control	SW480_Bel	SW480_Control	29841	2.89144	true	up_in_SW480_Bel	1	0	63	102	158	18	21	36
[truncated: 5,684 more rows]

## Sheet: SW620_Bel_vs_DMSO
	hgnc_symbol	baseMean	log2FoldChange	lfcSE	stat	pvalue	padj	entrezgene_description	entrezgene_id	ensembl_gene_id	analysis_run	condition1	condition2	ID	logFC	logFC_pm_greater_cutoff	diffexpressed	upin_cond1	upin_cond2	SW620_Bel_R1	SW620_Bel_R2	SW620_Bel_R3	SW620_Control_R1	SW620_Control_R2	SW620_Control_R3
[truncated: 4,206 more rows]

[truncated: 4 more sheets: CACO-2_Bel_vs_DMSO, SW480_CuB_vs_DMSO, SW620_CuB_vs_DMSO, CACO-2_CuB_vs_DMSO]
