# Supplementary material for: Complexation of histone deacetylase inhibitor belinostat to Cu(II) prevents premature metabolic inactivation in vitro and demonstrates potent anti-cancer activity in vitro and ex vivo in colon cancer
Source: Cell Oncol (Dordr). 2023 Nov 7;47(2):533–53. doi: 10.1007/s13402-023-00882-x (PMC11090832; doi:10.1007/s13402-023-00882-x)
Supplement: Supplementary file 5 — Supplementary file5 (XLSX 220 KB) [file 13402_2023_882_MOESM5_ESM.xlsx]

## Sheet: Upregulated_Bel_SW480_GOTerms
	category	over_represented_pvalue	under_represented_pvalue	numDEInCat	numInCat	term	ontology	FDR	sig_after_adj	display_text
1	GO:0022008	7.55231287003346e-11	1	420	1621	neurogenesis	BP	3.87352751809803e-7	true	neurogenesis ( GO:0022008 )
2	GO:0007399	7.84297887381429e-11	1	575	2337	nervous system development	BP	3.87352751809803e-7	true	nervous system development ( GO:0007399 )
3	GO:0120036	8.44385307521552e-11	1	384	1454	plasma membrane bounded cell projection organization	BP	3.87352751809803e-7	true	plasma membrane bounded cell projection organization ( GO:0120036 )
4	GO:0030030	9.68079354726155e-11	1	392	1494	cell projection organization	BP	3.87352751809803e-7	true	cell projection organization ( GO:0030030 )
5	GO:0006928	3.07562650221385e-10	1	500	2129	movement of cell or subcellular component	BP	9.84508043358655e-7	true	movement of cell or subcellular component ( GO:0006928 )
6	GO:0030182	7.67981371026996e-10	1	358	1362	neuron differentiation	BP	2.04859e-06	true	neuron differentiation ( GO:0030182 )
7	GO:0048699	9.81607159308553e-10	1	391	1518	generation of neurons	BP	2.20142e-06	true	generation of neurons ( GO:0048699 )
8	GO:0048666	1.10036556268263e-9	1	301	1108	neuron development	BP	2.20142e-06	true	neuron development ( GO:0048666 )
9	GO:0030154	2.35366283632009e-9	1	899	4153	cell differentiation	BP	4.1856e-06	true	cell differentiation ( GO:0030154 )
10	GO:0051239	3.76519652669597e-9	1	704	3245	regulation of multicellular organismal process	BP	6.0262e-06	true	regulation of multicellular organismal process ( GO:0051239 )
11	GO:0048869	6.25210723590435e-9	1	908	4227	cellular developmental process	BP	9.09682e-06	true	cellular developmental process ( GO:0048869 )
12	GO:0031175	7.26836603467163e-9	1	266	976	neuron projection development	BP	9.69418e-06	true	neuron projection development ( GO:0031175 )
13	GO:0023052	1.52286449084958e-8	1	1274	6309	signaling	BP	1.78341e-05	true	signaling ( GO:0023052 )
14	GO:0007154	1.55999803633272e-8	1	1276	6324	cell communication	BP	1.78341e-05	true	cell communication ( GO:0007154 )
15	GO:0051179	2.04357909211177e-8	1	1320	6410	localization	BP	2.05724e-05	true	localization ( GO:0051179 )
16	GO:0140352	2.05660161499717e-8	1	343	1438	export from cell	BP	2.05724e-05	true	export from cell ( GO:0140352 )
17	GO:0050804	3.68258671098298e-8	1	135	446	modulation of chemical synaptic transmission	BP	3.22166e-05	true	modulation of chemical synaptic transmission ( GO:0050804 )
18	GO:0099177	3.93999611403397e-8	1	135	447	regulation of trans-synaptic signaling	BP	3.22166e-05	true	regulation of trans-synaptic signaling ( GO:0099177 )
19	GO:0099537	4.08621409455734e-8	1	194	705	trans-synaptic signaling	BP	3.22166e-05	true	trans-synaptic signaling ( GO:0099537 )
20	GO:0007268	4.22710156538569e-8	1	192	697	chemical synaptic transmission	BP	3.22166e-05	true	chemical synaptic transmission ( GO:0007268 )
21	GO:0098916	4.22710156538569e-8	1	192	697	anterograde trans-synaptic signaling	BP	3.22166e-05	true	anterograde trans-synaptic signaling ( GO:0098916 )
22	GO:0032879	4.66364516217569e-8	1	606	2760	regulation of localization	BP	3.3928e-05	true	regulation of localization ( GO:0032879 )
23	GO:0006811	6.07140410481477e-8	1	381	1610	ion transport	BP	4.22491e-05	true	ion transport ( GO:0006811 )
24	GO:0048468	6.61226534321672e-8	1	502	2122	cell development	BP	4.40955e-05	true	cell development ( GO:0048468 )
25	GO:0040011	6.93453234514162e-8	1	423	1869	locomotion	BP	4.43949e-05	true	locomotion ( GO:0040011 )
26	GO:0007267	7.30555948725342e-8	1	401	1709	cell-cell signaling	BP	4.49713e-05	true	cell-cell signaling ( GO:0007267 )
27	GO:0043062	9.21499440395601e-8	1	119	384	extracellular structure organization	BP	5.46244e-05	true	extracellular structure organization ( GO:0043062 )
28	GO:0006812	1.41586437571756e-7	1	274	1114	cation transport	BP	7.84431e-05	true	cation transport ( GO:0006812 )
29	GO:0030198	1.42133706080651e-7	1	118	383	extracellular matrix organization	BP	7.84431e-05	true	extracellular matrix organization ( GO:0030198 )
30	GO:0099536	1.73518647537039e-7	1	195	725	synaptic signaling	BP	9.25722e-05	true	synaptic signaling ( GO:0099536 )
31	GO:0051049	2.04044980289397e-7	1	404	1755	regulation of transport	BP	0.000105346	true	regulation of transport ( GO:0051049 )
32	GO:0016079	4.58357287956627e-7	1	48	119	synaptic vesicle exocytosis	BP	0.00022925	true	synaptic vesicle exocytosis ( GO:0016079 )
33	GO:0032501	5.09959560450874e-7	1	1476	7527	multicellular organismal process	BP	0.00024733	true	multicellular organismal process ( GO:0032501 )
34	GO:0032940	6.08403328426549e-7	1	324	1387	secretion by cell	BP	0.000286397	true	secretion by cell ( GO:0032940 )
35	GO:0046903	6.47228175003357e-7	1	351	1520	secretion	BP	0.000295968	true	secretion ( GO:0046903 )
36	GO:0008016	6.83677670673956e-7	1	77	249	regulation of heart contraction	BP	0.000303952	true	regulation of heart contraction ( GO:0008016 )
37	GO:0001505	7.56204827934669e-7	1	76	230	regulation of neurotransmitter levels	BP	0.00032711	true	regulation of neurotransmitter levels ( GO:0001505 )
38	GO:0006887	1.17283e-06	1	219	883	exocytosis	BP	0.000487259	true	exocytosis ( GO:0006887 )
39	GO:0008015	1.23366e-06	1	144	543	blood circulation	BP	0.000487259	true	blood circulation ( GO:0008015 )
40	GO:0048870	1.24821e-06	0.999999	376	1681	cell motility	BP	0.000487259	true	cell motility ( GO:0048870 )
41	GO:0051674	1.24821e-06	0.999999	376	1681	localization of cell	BP	0.000487259	true	localization of cell ( GO:0051674 )
42	GO:0051240	1.29695e-06	0.999999	399	1781	positive regulation of multicellular organismal process	BP	0.000494232	true	positive regulation of multicellular organismal process ( GO:0051240 )
43	GO:0007269	1.4752e-06	0.999999	61	171	neurotransmitter secretion	BP	0.000536603	true	neurotransmitter secretion ( GO:0007269 )
44	GO:0099643	1.4752e-06	0.999999	61	171	signal release from synapse	BP	0.000536603	true	signal release from synapse ( GO:0099643 )
45	GO:0023051	1.51609e-06	0.999999	756	3542	regulation of signaling	BP	0.000539223	true	regulation of signaling ( GO:0023051 )
46	GO:0001578	1.64283e-06	0.999999	36	83	microtubule bundle formation	BP	0.000571599	true	microtubule bundle formation ( GO:0001578 )
47	GO:0043269	1.85878e-06	0.999999	175	681	regulation of ion transport	BP	0.000632972	true	regulation of ion transport ( GO:0043269 )
48	GO:0065008	1.90487e-06	0.999999	832	3903	regulation of biological quality	BP	0.000635154	true	regulation of biological quality ( GO:0065008 )
49	GO:0048731	2.13473e-06	0.999998	1003	4813	system development	BP	0.000697274	true	system development ( GO:0048731 )
50	GO:0003013	2.38274e-06	0.999999	148	564	circulatory system process	BP	0.000762716	true	circulatory system process ( GO:0003013 )
51	GO:0099504	2.94614e-06	0.999999	68	197	synaptic vesicle cycle	BP	0.000924569	true	synaptic vesicle cycle ( GO:0099504 )
52	GO:0099003	3.46203e-06	0.999999	73	218	vesicle-mediated transport in synapse	BP	0.00106557	true	vesicle-mediated transport in synapse ( GO:0099003 )
53	GO:0051960	3.64459e-06	0.999998	237	922	regulation of nervous system development	BP	0.00108595	true	regulation of nervous system development ( GO:0051960 )
54	GO:0050806	3.66395e-06	0.999998	59	172	positive regulation of synaptic transmission	BP	0.00108595	true	positive regulation of synaptic transmission ( GO:0050806 )
55	GO:0006810	3.90856e-06	0.999997	1011	4872	transport	BP	0.00113739	true	transport ( GO:0006810 )
56	GO:0010646	4.44139e-06	0.999997	744	3502	regulation of cell communication	BP	0.00126936	true	regulation of cell communication ( GO:0010646 )
57	GO:0007275	6.06533e-06	0.999995	1101	5353	multicellular organism development	BP	0.00170308	true	multicellular organism development ( GO:0007275 )
58	GO:0045926	6.21135e-06	0.999997	74	250	negative regulation of growth	BP	0.00171401	true	negative regulation of growth ( GO:0045926 )
59	GO:0023061	6.49381e-06	0.999996	145	549	signal release	BP	0.00173347	true	signal release ( GO:0023061 )
60	GO:0098655	6.4985e-06	0.999996	209	837	cation transmembrane transport	BP	0.00173347	true	cation transmembrane transport ( GO:0098655 )
61	GO:0098660	7.17977e-06	0.999995	205	821	inorganic ion transmembrane transport	BP	0.00187153	true	inorganic ion transmembrane transport ( GO:0098660 )
62	GO:0034762	7.2499e-06	0.999996	147	557	regulation of transmembrane transport	BP	0.00187153	true	regulation of transmembrane transport ( GO:0034762 )
63	GO:0035082	8.38722e-06	0.999998	25	53	axoneme assembly	BP	0.00207588	true	axoneme assembly ( GO:0035082 )
64	GO:0045595	8.42238e-06	0.999994	419	1851	regulation of cell differentiation	BP	0.00207588	true	regulation of cell differentiation ( GO:0045595 )
65	GO:0050890	8.43064e-06	0.999996	89	293	cognition	BP	0.00207588	true	cognition ( GO:0050890 )
66	GO:0034220	8.61699e-06	0.999994	269	1111	ion transmembrane transport	BP	0.0020861	true	ion transmembrane transport ( GO:0034220 )
67	GO:0007155	8.7328e-06	0.999994	329	1370	cell adhesion	BP	0.0020861	true	cell adhesion ( GO:0007155 )
68	GO:0060047	9.93814e-06	0.999995	82	280	heart contraction	BP	0.00233109	true	heart contraction ( GO:0060047 )
69	GO:0048856	1.00497e-05	0.999992	1185	5815	anatomical structure development	BP	0.00233109	true	anatomical structure development ( GO:0048856 )
70	GO:0022610	1.02134e-05	0.999993	330	1377	biological adhesion	BP	0.00233521	true	biological adhesion ( GO:0022610 )
71	GO:0044057	1.05257e-05	0.999993	153	609	regulation of system process	BP	0.00234037	true	regulation of system process ( GO:0044057 )
72	GO:0061564	1.05284e-05	0.999994	146	519	axon development	BP	0.00234037	true	axon development ( GO:0061564 )
73	GO:0048812	1.10284e-05	0.999993	180	655	neuron projection morphogenesis	BP	0.00241794	true	neuron projection morphogenesis ( GO:0048812 )
74	GO:0006836	1.18476e-05	0.999994	72	225	neurotransmitter transport	BP	0.00253037	true	neurotransmitter transport ( GO:0006836 )
75	GO:0016192	1.18574e-05	0.999991	446	1968	vesicle-mediated transport	BP	0.00253037	true	vesicle-mediated transport ( GO:0016192 )
76	GO:0051046	1.30373e-05	0.999992	169	680	regulation of secretion	BP	0.00274554	true	regulation of secretion ( GO:0051046 )
77	GO:0032989	1.34048e-05	0.999991	208	783	cellular component morphogenesis	BP	0.00278629	true	cellular component morphogenesis ( GO:0032989 )
78	GO:0050793	1.61154e-05	0.999987	571	2654	regulation of developmental process	BP	0.00330676	true	regulation of developmental process ( GO:0050793 )
79	GO:2000026	1.66173e-05	0.999987	463	2119	regulation of multicellular organismal development	BP	0.00336658	true	regulation of multicellular organismal development ( GO:2000026 )
80	GO:0034765	1.73938e-05	0.999989	127	473	regulation of ion transmembrane transport	BP	0.00347985	true	regulation of ion transmembrane transport ( GO:0034765 )
81	GO:0030001	1.78056e-05	0.999988	216	882	metal ion transport	BP	0.00351826	true	metal ion transport ( GO:0030001 )
82	GO:0051094	1.83931e-05	0.999987	321	1418	positive regulation of developmental process	BP	0.00359002	true	positive regulation of developmental process ( GO:0051094 )
83	GO:0036159	1.94735e-05	0.999999	8	9	inner dynein arm assembly	BP	0.00374844	true	inner dynein arm assembly ( GO:0036159 )
84	GO:0051234	1.97406e-05	0.999984	1025	4983	establishment of localization	BP	0.00374844	true	establishment of localization ( GO:0051234 )
85	GO:1903522	1.99073e-05	0.999989	84	296	regulation of blood circulation	BP	0.00374844	true	regulation of blood circulation ( GO:1903522 )
86	GO:0007610	2.03009e-05	0.999987	155	592	behavior	BP	0.0037781	true	behavior ( GO:0007610 )
87	GO:0045055	2.11631e-05	0.999986	189	775	regulated exocytosis	BP	0.00389328	true	regulated exocytosis ( GO:0045055 )
88	GO:0048858	2.37264e-05	0.999984	182	672	cell projection morphogenesis	BP	0.00431524	true	cell projection morphogenesis ( GO:0048858 )
89	GO:0003015	2.50289e-05	0.999986	83	290	heart process	BP	0.00450099	true	heart process ( GO:0003015 )
90	GO:0120039	2.60647e-05	0.999983	181	668	plasma membrane bounded cell projection morphogenesis	BP	0.00459105	true	plasma membrane bounded cell projection morphogenesis ( GO:0120039 )
91	GO:0048667	2.61035e-05	0.999983	163	592	cell morphogenesis involved in neuron differentiation	BP	0.00459105	true	cell morphogenesis involved in neuron differentiation ( GO:0048667 )
92	GO:0120254	2.6541e-05	0.999989	40	119	olefinic compound metabolic process	BP	0.00461726	true	olefinic compound metabolic process ( GO:0120254 )
93	GO:0098693	2.75972e-05	0.999989	42	112	regulation of synaptic vesicle cycle	BP	0.00474939	true	regulation of synaptic vesicle cycle ( GO:0098693 )
94	GO:0048167	2.89006e-05	0.999986	62	189	regulation of synaptic plasticity	BP	0.00477969	true	regulation of synaptic plasticity ( GO:0048167 )
95	GO:0017157	2.89881e-05	0.999985	66	212	regulation of exocytosis	BP	0.00477969	true	regulation of exocytosis ( GO:0017157 )
96	GO:0007611	2.90233e-05	0.999985	78	254	learning or memory	BP	0.00477969	true	learning or memory ( GO:0007611 )
97	GO:0032990	2.90775e-05	0.999981	185	690	cell part morphogenesis	BP	0.00477969	true	cell part morphogenesis ( GO:0032990 )
98	GO:0045823	2.92664e-05	0.999993	19	41	positive regulation of heart contraction	BP	0.00477969	true	positive regulation of heart contraction ( GO:0045823 )
99	GO:0050767	3.33568e-05	0.999977	208	818	regulation of neurogenesis	BP	0.00539268	true	regulation of neurogenesis ( GO:0050767 )
100	GO:0006643	3.42795e-05	0.999983	60	197	membrane lipid metabolic process	BP	0.00548643	true	membrane lipid metabolic process ( GO:0006643 )
101	GO:0010038	3.59165e-05	0.999979	97	358	response to metal ion	BP	0.00569151	true	response to metal ion ( GO:0010038 )
102	GO:0040008	4.21802e-05	0.999972	163	663	regulation of growth	BP	0.00661856	true	regulation of growth ( GO:0040008 )
103	GO:0070286	4.31773e-05	0.999992	15	26	axonemal dynein complex assembly	BP	0.00670072	true	axonemal dynein complex assembly ( GO:0070286 )
104	GO:0098662	4.39814e-05	0.99997	180	731	inorganic cation transmembrane transport	BP	0.00670072	true	inorganic cation transmembrane transport ( GO:0098662 )
105	GO:0032502	4.41559e-05	0.999963	1267	6308	developmental process	BP	0.00670072	true	developmental process ( GO:0032502 )
106	GO:1903530	4.43784e-05	0.999971	155	626	regulation of secretion by cell	BP	0.00670072	true	regulation of secretion by cell ( GO:1903530 )
107	GO:0071415	4.9841e-05	0.999996	10	13	cellular response to purine-containing compound	BP	0.00745519	true	cellular response to purine-containing compound ( GO:0071415 )
108	GO:0042391	5.17625e-05	0.999968	116	431	regulation of membrane potential	BP	0.00767092	true	regulation of membrane potential ( GO:0042391 )
109	GO:0035418	5.30635e-05	0.99998	33	84	protein localization to synapse	BP	0.00779157	true	protein localization to synapse ( GO:0035418 )
110	GO:0007409	5.40016e-05	0.999966	133	474	axonogenesis	BP	0.0077921	true	axonogenesis ( GO:0007409 )
111	GO:0016477	5.40408e-05	0.999959	333	1526	cell migration	BP	0.0077921	true	cell migration ( GO:0016477 )
112	GO:0045664	5.71851e-05	0.999961	171	654	regulation of neuron differentiation	BP	0.00817186	true	regulation of neuron differentiation ( GO:0045664 )
113	GO:0140029	5.7976e-05	0.999979	31	82	exocytic process	BP	0.00821156	true	exocytic process ( GO:0140029 )
114	GO:0051962	5.86997e-05	0.999962	142	537	positive regulation of nervous system development	BP	0.00824113	true	positive regulation of nervous system development ( GO:0051962 )
115	GO:0032412	6.01759e-05	0.999967	73	251	regulation of ion transmembrane transporter activity	BP	0.00837492	true	regulation of ion transmembrane transporter activity ( GO:0032412 )
116	GO:0006873	6.32827e-05	0.999958	160	662	cellular ion homeostasis	BP	0.00873138	true	cellular ion homeostasis ( GO:0006873 )
117	GO:0006665	6.51699e-05	0.99997	48	149	sphingolipid metabolic process	BP	0.00891491	true	sphingolipid metabolic process ( GO:0006665 )
118	GO:1902414	6.97142e-05	0.999971	38	102	protein localization to cell junction	BP	0.00945573	true	protein localization to cell junction ( GO:1902414 )
119	GO:0031344	7.06445e-05	0.999952	175	677	regulation of cell projection organization	BP	0.00950139	true	regulation of cell projection organization ( GO:0031344 )
120	GO:0010035	7.58503e-05	0.999951	135	545	response to inorganic substance	BP	0.0101165	true	response to inorganic substance ( GO:0010035 )
121	GO:0009888	8.04006e-05	0.999937	441	2056	tissue development	BP	0.0106348	true	tissue development ( GO:0009888 )
122	GO:0009653	8.22963e-05	0.999933	591	2727	anatomical structure morphogenesis	BP	0.0107963	true	anatomical structure morphogenesis ( GO:0009653 )
123	GO:0006775	8.37074e-05	0.999978	19	44	fat-soluble vitamin metabolic process	BP	0.0108199	true	fat-soluble vitamin metabolic process ( GO:0006775 )
124	GO:0001503	8.38278e-05	0.999949	105	395	ossification	BP	0.0108199	true	ossification ( GO:0001503 )
125	GO:0097501	8.57864e-05	0.999991	8	17	stress response to metal ion	BP	0.0109841	true	stress response to metal ion ( GO:0097501 )
126	GO:0007417	9.42216e-05	0.999931	246	1013	central nervous system development	BP	0.0119684	true	central nervous system development ( GO:0007417 )
127	GO:0030003	9.58656e-05	0.999935	156	649	cellular cation homeostasis	BP	0.0120813	true	cellular cation homeostasis ( GO:0030003 )
128	GO:0051588	9.80091e-05	0.999957	41	117	regulation of neurotransmitter transport	BP	0.012255	true	regulation of neurotransmitter transport ( GO:0051588 )
129	GO:0120035	0.000100926	0.999931	172	667	regulation of plasma membrane bounded cell projection organization	BP	0.0125219	true	regulation of plasma membrane bounded cell projection organization ( GO:0120035 )
130	GO:0044255	0.000104388	0.999924	237	1040	cellular lipid metabolic process	BP	0.0128518	true	cellular lipid metabolic process ( GO:0044255 )
131	GO:0003351	0.000113303	0.999979	14	26	epithelial cilium movement involved in extracellular fluid movement	BP	0.0138428	true	epithelial cilium movement involved in extracellular fluid movement ( GO:0003351 )
132	GO:0022898	0.000114402	0.999936	74	261	regulation of transmembrane transporter activity	BP	0.0138713	true	regulation of transmembrane transporter activity ( GO:0022898 )
133	GO:0010975	0.000123301	0.999919	135	500	regulation of neuron projection development	BP	0.0148378	true	regulation of neuron projection development ( GO:0010975 )
134	GO:0035295	0.000124313	0.999908	251	1117	tube development	BP	0.014848	true	tube development ( GO:0035295 )
135	GO:0019369	0.000139372	0.999956	22	57	arachidonic acid metabolic process	BP	0.0165233	true	arachidonic acid metabolic process ( GO:0019369 )
136	GO:0016082	0.000154511	0.999976	12	20	synaptic vesicle priming	BP	0.0181834	true	synaptic vesicle priming ( GO:0016082 )
137	GO:0000902	0.000159932	0.999882	252	1013	cell morphogenesis	BP	0.018684	true	cell morphogenesis ( GO:0000902 )
138	GO:1903305	0.000167873	0.999917	50	157	regulation of regulated secretory pathway	BP	0.0194696	true	regulation of regulated secretory pathway ( GO:1903305 )
139	GO:0060627	0.00018199	0.999879	136	536	regulation of vesicle-mediated transport	BP	0.0208633	true	regulation of vesicle-mediated transport ( GO:0060627 )
140	GO:0032409	0.000182497	0.999895	76	276	regulation of transporter activity	BP	0.0208633	true	regulation of transporter activity ( GO:0032409 )
141	GO:0048646	0.000194058	0.999855	259	1161	anatomical structure formation involved in morphogenesis	BP	0.0220276	true	anatomical structure formation involved in morphogenesis ( GO:0048646 )
142	GO:0032762	0.000197347	0.999994	6	7	mast cell cytokine production	BP	0.0222432	true	mast cell cytokine production ( GO:0032762 )
143	GO:0098771	0.000208758	0.999853	172	731	inorganic ion homeostasis	BP	0.0232351	true	inorganic ion homeostasis ( GO:0098771 )
144	GO:0051270	0.00020905	0.999845	239	1094	regulation of cellular component movement	BP	0.0232351	true	regulation of cellular component movement ( GO:0051270 )
145	GO:0006906	0.0002118	0.999912	33	95	vesicle fusion	BP	0.0233783	true	vesicle fusion ( GO:0006906 )
146	GO:0035239	0.000220683	0.999839	209	925	tube morphogenesis	BP	0.024192	true	tube morphogenesis ( GO:0035239 )
147	GO:0006629	0.0002293	0.999824	300	1366	lipid metabolic process	BP	0.0249656	true	lipid metabolic process ( GO:0006629 )
148	GO:0098868	0.000254479	0.999941	15	31	bone growth	BP	0.0273833	true	bone growth ( GO:0098868 )
149	GO:0060322	0.000255989	0.999816	194	777	head development	BP	0.0273833	true	head development ( GO:0060322 )
150	GO:0042363	0.000257623	0.999976	8	12	fat-soluble vitamin catabolic process	BP	0.0273833	true	fat-soluble vitamin catabolic process ( GO:0042363 )
151	GO:0071313	0.00025835	0.999983	8	10	cellular response to caffeine	BP	0.0273833	true	cellular response to caffeine ( GO:0071313 )
152	GO:0030334	0.0002696	0.999803	208	953	regulation of cell migration	BP	0.0283878	true	regulation of cell migration ( GO:0030334 )
153	GO:0055080	0.000280853	0.999802	169	721	cation homeostasis	BP	0.0293794	true	cation homeostasis ( GO:0055080 )
154	GO:0000185	0.000306795	0.999971	8	12	activation of MAPKKK activity	BP	0.0317494	true	activation of MAPKKK activity ( GO:0000185 )
155	GO:2001257	0.000309697	0.999839	52	176	regulation of cation channel activity	BP	0.0317494	true	regulation of cation channel activity ( GO:2001257 )
156	GO:0031629	0.000311443	0.999942	12	23	synaptic vesicle fusion to presynaptic active zone membrane	BP	0.0317494	true	synaptic vesicle fusion to presynaptic active zone membrane ( GO:0031629 )
157	GO:0099500	0.000311443	0.999942	12	23	vesicle fusion to plasma membrane	BP	0.0317494	true	vesicle fusion to plasma membrane ( GO:0099500 )
158	GO:0035637	0.000324301	0.999822	61	204	multicellular organismal signaling	BP	0.0327735	true	multicellular organismal signaling ( GO:0035637 )
159	GO:0050801	0.000325585	0.999765	186	804	ion homeostasis	BP	0.0327735	true	ion homeostasis ( GO:0050801 )
160	GO:0055082	0.000341257	0.999754	185	804	cellular chemical homeostasis	BP	0.0341364	true	cellular chemical homeostasis ( GO:0055082 )
161	GO:0046928	0.000344009	0.999848	36	103	regulation of neurotransmitter secretion	BP	0.0341979	true	regulation of neurotransmitter secretion ( GO:0046928 )
162	GO:0055085	0.000393068	0.999691	340	1535	transmembrane transport	BP	0.0388337	true	transmembrane transport ( GO:0055085 )
163	GO:2000300	0.000403201	0.999839	29	78	regulation of synaptic vesicle exocytosis	BP	0.0395904	true	regulation of synaptic vesicle exocytosis ( GO:2000300 )
164	GO:0007626	0.000406243	0.999779	58	192	locomotory behavior	BP	0.0396459	true	locomotory behavior ( GO:0007626 )
165	GO:0007165	0.000413377	0.999644	1128	5819	signal transduction	BP	0.040087	true	signal transduction ( GO:0007165 )
166	GO:0003008	0.000415772	0.999664	431	2148	system process	BP	0.040087	true	system process ( GO:0003008 )
167	GO:0036376	0.000420898	0.999945	9	15	sodium ion export across plasma membrane	BP	0.0402818	true	sodium ion export across plasma membrane ( GO:0036376 )
168	GO:0045666	0.000422827	0.99973	100	370	positive regulation of neuron differentiation	BP	0.0402818	true	positive regulation of neuron differentiation ( GO:0045666 )
169	GO:0000904	0.000426831	0.999691	188	736	cell morphogenesis involved in differentiation	BP	0.0403715	true	cell morphogenesis involved in differentiation ( GO:0000904 )
170	GO:0006858	0.000428814	0.999901	14	29	extracellular transport	BP	0.0403715	true	extracellular transport ( GO:0006858 )
171	GO:0061337	0.000432515	0.999783	46	146	cardiac conduction	BP	0.0404819	true	cardiac conduction ( GO:0061337 )
172	GO:2000311	0.000437538	0.999908	13	25	regulation of AMPA receptor activity	BP	0.0406688	true	regulation of AMPA receptor activity ( GO:2000311 )
173	GO:0048240	0.000439594	0.999906	12	28	sperm capacitation	BP	0.0406688	true	sperm capacitation ( GO:0048240 )
174	GO:0008610	0.000444261	0.999684	164	701	lipid biosynthetic process	BP	0.0408643	true	lipid biosynthetic process ( GO:0008610 )
175	GO:0007018	0.000448304	0.99972	90	330	microtubule-based movement	BP	0.0409077	true	microtubule-based movement ( GO:0007018 )
176	GO:0031589	0.000451866	0.999714	96	350	cell-substrate adhesion	BP	0.0409077	true	cell-substrate adhesion ( GO:0031589 )
177	GO:0042330	0.000454279	0.999682	150	635	taxis	BP	0.0409077	true	taxis ( GO:0042330 )
178	GO:0007009	0.000454956	0.999791	37	111	plasma membrane organization	BP	0.0409077	true	plasma membrane organization ( GO:0007009 )
179	GO:2000145	0.000461644	0.999656	218	1012	regulation of cell motility	BP	0.0412772	true	regulation of cell motility ( GO:2000145 )
180	GO:0071907	0.000469808	0.999983	6	7	determination of digestive tract left/right asymmetry	BP	0.0417738	true	determination of digestive tract left/right asymmetry ( GO:0071907 )
181	GO:0042692	0.000477569	0.999696	95	376	muscle cell differentiation	BP	0.0422292	true	muscle cell differentiation ( GO:0042692 )
182	GO:0023056	0.000504718	0.999596	386	1821	positive regulation of signaling	BP	0.0443847	true	positive regulation of signaling ( GO:0023056 )
183	GO:0040012	0.000510034	0.999617	226	1051	regulation of locomotion	BP	0.044607	true	regulation of locomotion ( GO:0040012 )
184	GO:0006672	0.000515722	0.999779	31	93	ceramide metabolic process	BP	0.0446614	true	ceramide metabolic process ( GO:0006672 )
185	GO:0031346	0.000516236	0.999667	102	377	positive regulation of cell projection organization	BP	0.0446614	true	positive regulation of cell projection organization ( GO:0031346 )
186	GO:0006935	0.000550582	0.999613	149	633	chemotaxis	BP	0.0472097	true	chemotaxis ( GO:0006935 )
187	GO:0030902	0.000551591	0.999717	47	150	hindbrain development	BP	0.0472097	true	hindbrain development ( GO:0030902 )
188	GO:0010647	0.000570968	0.999542	384	1814	positive regulation of cell communication	BP	0.0486082	true	positive regulation of cell communication ( GO:0010647 )

## Sheet: Upregulated_Bel_SW620_GOTerms
	category	over_represented_pvalue	under_represented_pvalue	numDEInCat	numInCat	term	ontology	FDR	sig_after_adj	display_text
1	GO:0007399	2.00205270811271e-15	1	428	2337	nervous system development	BP	3.20428535933439e-11	true	nervous system development ( GO:0007399 )
2	GO:0048731	4.15924802992367e-15	1	745	4813	system development	BP	3.32843823594641e-11	true	system development ( GO:0048731 )
3	GO:0007267	1.51258544738785e-14	1	316	1709	cell-cell signaling	BP	8.0696433618142e-11	true	cell-cell signaling ( GO:0007267 )
4	GO:0032501	2.77296521053736e-14	1	1056	7527	multicellular organismal process	BP	1.10953270486626e-10	true	multicellular organismal process ( GO:0032501 )
5	GO:0051239	7.29590076061643e-14	1	517	3245	regulation of multicellular organismal process	BP	2.33541783347332e-10	true	regulation of multicellular organismal process ( GO:0051239 )
6	GO:0007154	1.65568848512763e-13	1	909	6324	cell communication	BP	4.41654903407795e-10	true	cell communication ( GO:0007154 )
7	GO:0048856	2.74080234005977e-13	1	862	5815	anatomical structure development	BP	6.26664877895094e-10	true	anatomical structure development ( GO:0048856 )
8	GO:0023052	3.91132541509939e-13	1	905	6309	signaling	BP	7.75640479796144e-10	true	signaling ( GO:0023052 )
9	GO:0007275	4.36161469426135e-13	1	802	5353	multicellular organism development	BP	7.75640479796144e-10	true	multicellular organism development ( GO:0007275 )
10	GO:0006928	5.36273798861144e-13	1	365	2129	movement of cell or subcellular component	BP	8.58306215077261e-10	true	movement of cell or subcellular component ( GO:0006928 )
11	GO:0032502	7.29724737531764e-13	1	920	6308	developmental process	BP	1.06174949310872e-9	true	developmental process ( GO:0032502 )
12	GO:0032879	1.60096287468869e-12	1	448	2760	regulation of localization	BP	2.13528423411604e-9	true	regulation of localization ( GO:0032879 )
13	GO:0030182	2.11982385541174e-12	1	267	1362	neuron differentiation	BP	2.60982929275884e-9	true	neuron differentiation ( GO:0030182 )
14	GO:0022008	4.74742411731037e-12	1	304	1621	neurogenesis	BP	5.42732307125374e-9	true	neurogenesis ( GO:0022008 )
15	GO:0048666	8.96362232869643e-12	1	225	1108	neuron development	BP	9.56418502471909e-9	true	neuron development ( GO:0048666 )
16	GO:0031175	1.08077279134106e-11	1	203	976	neuron projection development	BP	1.08111053283836e-8	true	neuron projection development ( GO:0031175 )
17	GO:0030154	2.82029937609959e-11	1	633	4153	cell differentiation	BP	2.65522891261612e-8	true	cell differentiation ( GO:0030154 )
18	GO:0048869	3.60347676583421e-11	1	641	4227	cellular developmental process	BP	3.20409142428759e-8	true	cellular developmental process ( GO:0048869 )
19	GO:0065008	4.33693608684501e-11	1	603	3903	regulation of biological quality	BP	3.62921273683296e-8	true	regulation of biological quality ( GO:0065008 )
20	GO:0048699	4.53509870269661e-11	1	284	1518	generation of neurons	BP	3.62921273683296e-8	true	generation of neurons ( GO:0048699 )
21	GO:0048468	5.08232132664388e-11	1	369	2122	cell development	BP	3.87345489680645e-8	true	cell development ( GO:0048468 )
22	GO:0030030	5.87429147596914e-11	1	280	1494	cell projection organization	BP	4.27354704876755e-8	true	cell projection organization ( GO:0030030 )
23	GO:0009653	6.35617002129575e-11	1	446	2727	anatomical structure morphogenesis	BP	4.42306526916689e-8	true	anatomical structure morphogenesis ( GO:0009653 )
24	GO:0120036	6.71105199672801e-11	1	274	1454	plasma membrane bounded cell projection organization	BP	4.47543280031799e-8	true	plasma membrane bounded cell projection organization ( GO:0120036 )
25	GO:0007268	1.15590285925862e-10	1	149	697	chemical synaptic transmission	BP	7.11547125478237e-8	true	chemical synaptic transmission ( GO:0007268 )
26	GO:0098916	1.15590285925862e-10	1	149	697	anterograde trans-synaptic signaling	BP	7.11547125478237e-8	true	anterograde trans-synaptic signaling ( GO:0098916 )
27	GO:0099537	1.47153112648239e-10	1	150	705	trans-synaptic signaling	BP	8.72290951087063e-8	true	trans-synaptic signaling ( GO:0099537 )
28	GO:0050793	2.95452165553335e-10	1	423	2654	regulation of developmental process	BP	1.68882568202898e-7	true	regulation of developmental process ( GO:0050793 )
29	GO:2000026	4.24116350136684e-10	1	347	2119	regulation of multicellular organismal development	BP	2.34068351170263e-7	true	regulation of multicellular organismal development ( GO:2000026 )
30	GO:0045664	4.40754283192741e-10	1	142	654	regulation of neuron differentiation	BP	2.35142410083327e-7	true	regulation of neuron differentiation ( GO:0045664 )
31	GO:0099536	4.98492764846902e-10	1	151	725	synaptic signaling	BP	2.57366990366925e-7	true	synaptic signaling ( GO:0099536 )
32	GO:0061564	6.64799841719e-10	1	120	519	axon development	BP	3.32503795834769e-7	true	axon development ( GO:0061564 )
33	GO:0032989	1.42632445908747e-9	1	164	783	cellular component morphogenesis	BP	6.91767362657424e-7	true	cellular component morphogenesis ( GO:0032989 )
34	GO:0050804	1.59746310042541e-9	1	104	446	modulation of chemical synaptic transmission	BP	7.51982262420841e-7	true	modulation of chemical synaptic transmission ( GO:0050804 )
35	GO:0099177	1.69110828192552e-9	1	104	447	regulation of trans-synaptic signaling	BP	7.63294015434443e-7	true	regulation of trans-synaptic signaling ( GO:0099177 )
36	GO:0040011	1.71687501128647e-9	1	305	1869	locomotion	BP	7.63294015434443e-7	true	locomotion ( GO:0040011 )
37	GO:0009888	1.83050315968894e-9	1	332	2056	tissue development	BP	7.91816299211391e-7	true	tissue development ( GO:0009888 )
38	GO:0045595	2.02961880357013e-9	1	311	1851	regulation of cell differentiation	BP	8.54843393451051e-7	true	regulation of cell differentiation ( GO:0045595 )
39	GO:0051960	2.27739366427957e-9	1	182	922	regulation of nervous system development	BP	9.34607322994733e-7	true	regulation of nervous system development ( GO:0051960 )
40	GO:0007155	3.41389818675142e-9	1	247	1370	cell adhesion	BP	1.36599e-06	true	cell adhesion ( GO:0007155 )
41	GO:0022610	3.50523626360336e-9	1	248	1377	biological adhesion	BP	1.36832e-06	true	biological adhesion ( GO:0022610 )
42	GO:0042391	5.2851786104142e-9	1	97	431	regulation of membrane potential	BP	2.01403e-06	true	regulation of membrane potential ( GO:0042391 )
43	GO:0048513	5.81238794275532e-9	1	533	3535	animal organ development	BP	2.16342e-06	true	animal organ development ( GO:0048513 )
44	GO:0051094	8.27473724521586e-9	1	241	1418	positive regulation of developmental process	BP	3.00994e-06	true	positive regulation of developmental process ( GO:0051094 )
45	GO:0051179	8.72464113038004e-9	1	902	6410	localization	BP	3.10306e-06	true	localization ( GO:0051179 )
46	GO:0051240	1.25112307156239e-8	1	289	1781	positive regulation of multicellular organismal process	BP	4.33465e-06	true	positive regulation of multicellular organismal process ( GO:0051240 )
47	GO:0007417	1.27290453630884e-8	1	191	1013	central nervous system development	BP	4.33465e-06	true	central nervous system development ( GO:0007417 )
48	GO:0007409	1.86038710907924e-8	1	108	474	axonogenesis	BP	6.20323e-06	true	axonogenesis ( GO:0007409 )
49	GO:0050767	1.94831530588814e-8	1	161	818	regulation of neurogenesis	BP	6.36383e-06	true	regulation of neurogenesis ( GO:0050767 )
50	GO:0007610	2.01400676740735e-8	1	122	592	behavior	BP	6.44684e-06	true	behavior ( GO:0007610 )
51	GO:0050896	2.95900667546908e-8	1	1139	8613	response to stimulus	BP	9.28606e-06	true	response to stimulus ( GO:0050896 )
52	GO:0006811	3.09414751603362e-8	1	270	1610	ion transport	BP	9.52343e-06	true	ion transport ( GO:0006811 )
53	GO:0140352	3.32232190595069e-8	1	241	1438	export from cell	BP	9.91625e-06	true	export from cell ( GO:0140352 )
54	GO:0010975	3.34568955296497e-8	1	110	500	regulation of neuron projection development	BP	9.91625e-06	true	regulation of neuron projection development ( GO:0010975 )
55	GO:0009887	3.44290893699633e-8	1	195	1064	animal organ morphogenesis	BP	1.00189e-05	true	animal organ morphogenesis ( GO:0009887 )
56	GO:0051049	3.87568894937452e-8	1	287	1755	regulation of transport	BP	1.10769e-05	true	regulation of transport ( GO:0051049 )
57	GO:0048646	5.22276264535333e-8	1	198	1161	anatomical structure formation involved in morphogenesis	BP	1.4665e-05	true	anatomical structure formation involved in morphogenesis ( GO:0048646 )
58	GO:0051716	5.47170919991623e-8	1	967	7171	cellular response to stimulus	BP	1.4999e-05	true	cellular response to stimulus ( GO:0051716 )
59	GO:0060322	5.52914429872191e-8	1	153	777	head development	BP	1.4999e-05	true	head development ( GO:0060322 )
60	GO:0051270	5.75744526420688e-8	1	184	1094	regulation of cellular component movement	BP	1.51823e-05	true	regulation of cellular component movement ( GO:0051270 )
61	GO:0046903	5.78646132955886e-8	1	251	1520	secretion	BP	1.51823e-05	true	secretion ( GO:0046903 )
62	GO:0048870	6.7243681903073e-8	1	268	1681	cell motility	BP	1.70831e-05	true	cell motility ( GO:0048870 )
63	GO:0051674	6.7243681903073e-8	1	268	1681	localization of cell	BP	1.70831e-05	true	localization of cell ( GO:0051674 )
64	GO:0030198	7.54095531151036e-8	1	88	383	extracellular matrix organization	BP	1.88583e-05	true	extracellular matrix organization ( GO:0030198 )
65	GO:0016477	8.23386527195102e-8	1	246	1526	cell migration	BP	2.02743e-05	true	cell migration ( GO:0016477 )
66	GO:0043062	8.63481044361474e-8	1	88	384	extracellular structure organization	BP	2.07941e-05	true	extracellular structure organization ( GO:0043062 )
67	GO:0007165	8.70481589576484e-8	1	795	5819	signal transduction	BP	2.07941e-05	true	signal transduction ( GO:0007165 )
68	GO:0048667	8.86976811871264e-8	1	126	592	cell morphogenesis involved in neuron differentiation	BP	2.08766e-05	true	cell morphogenesis involved in neuron differentiation ( GO:0048667 )
69	GO:0048812	1.19538898557501e-7	1	136	655	neuron projection morphogenesis	BP	2.76954e-05	true	neuron projection morphogenesis ( GO:0048812 )
70	GO:0042330	1.21129650132689e-7	1	121	635	taxis	BP	2.76954e-05	true	taxis ( GO:0042330 )
71	GO:0032990	1.3432611617572e-7	1	141	690	cell part morphogenesis	BP	3.02801e-05	true	cell part morphogenesis ( GO:0032990 )
72	GO:0000904	1.75411015572855e-7	1	148	736	cell morphogenesis involved in differentiation	BP	3.80951e-05	true	cell morphogenesis involved in differentiation ( GO:0000904 )
73	GO:0006935	1.75871280491178e-7	1	120	633	chemotaxis	BP	3.80951e-05	true	chemotaxis ( GO:0006935 )
74	GO:0048858	1.76134887144775e-7	1	138	672	cell projection morphogenesis	BP	3.80951e-05	true	cell projection morphogenesis ( GO:0048858 )
75	GO:0030334	2.0086023370059e-7	1	160	953	regulation of cell migration	BP	4.25234e-05	true	regulation of cell migration ( GO:0030334 )
76	GO:0007411	2.02427574032352e-7	1	70	280	axon guidance	BP	4.25234e-05	true	axon guidance ( GO:0007411 )
77	GO:0007626	2.04579762378665e-7	1	52	192	locomotory behavior	BP	4.25234e-05	true	locomotory behavior ( GO:0007626 )
78	GO:0120039	2.20726797091837e-7	1	137	668	plasma membrane bounded cell projection morphogenesis	BP	4.52914e-05	true	plasma membrane bounded cell projection morphogenesis ( GO:0120039 )
79	GO:0097485	2.29693080729181e-7	1	70	281	neuron projection guidance	BP	4.65347e-05	true	neuron projection guidance ( GO:0097485 )
80	GO:0060284	2.36943676522498e-7	1	174	948	regulation of cell development	BP	4.74035e-05	true	regulation of cell development ( GO:0060284 )
81	GO:0044057	2.41646878109415e-7	1	115	609	regulation of system process	BP	4.77476e-05	true	regulation of system process ( GO:0044057 )
82	GO:0023061	2.54210784367382e-7	1	109	549	signal release	BP	4.96176e-05	true	signal release ( GO:0023061 )
83	GO:0006812	2.72078192344741e-7	1	193	1114	cation transport	BP	5.24652e-05	true	cation transport ( GO:0006812 )
84	GO:0006936	2.76943064952714e-7	1	76	352	muscle contraction	BP	5.27675e-05	true	muscle contraction ( GO:0006936 )
85	GO:0003013	2.81220113765676e-7	1	109	564	circulatory system process	BP	5.29521e-05	true	circulatory system process ( GO:0003013 )
86	GO:0032940	3.14077191591752e-7	1	228	1387	secretion by cell	BP	5.84512e-05	true	secretion by cell ( GO:0032940 )
87	GO:0006629	3.23014937102136e-7	1	224	1366	lipid metabolic process	BP	5.94236e-05	true	lipid metabolic process ( GO:0006629 )
88	GO:0010817	3.54571617355091e-7	1	99	501	regulation of hormone levels	BP	6.44877e-05	true	regulation of hormone levels ( GO:0010817 )
89	GO:0008015	3.88471886826011e-7	1	105	543	blood circulation	BP	6.98595e-05	true	blood circulation ( GO:0008015 )
90	GO:0003012	4.57512867381205e-7	1	90	456	muscle system process	BP	8.1361e-05	true	muscle system process ( GO:0003012 )
91	GO:0050806	1.00635e-06	1	46	172	positive regulation of synaptic transmission	BP	0.000176995	true	positive regulation of synaptic transmission ( GO:0050806 )
92	GO:0007420	1.13248e-06	1	141	735	brain development	BP	0.000197015	true	brain development ( GO:0007420 )
93	GO:0072359	1.37389e-06	0.999999	191	1160	circulatory system development	BP	0.000236441	true	circulatory system development ( GO:0072359 )
94	GO:0021700	1.66326e-06	0.999999	63	275	developmental maturation	BP	0.000282382	true	developmental maturation ( GO:0021700 )
95	GO:0070887	1.67612e-06	0.999999	465	3228	cellular response to chemical stimulus	BP	0.000282382	true	cellular response to chemical stimulus ( GO:0070887 )
96	GO:2000145	1.80832e-06	0.999999	165	1012	regulation of cell motility	BP	0.000301481	true	regulation of cell motility ( GO:2000145 )
97	GO:0060429	2.21186e-06	0.999999	210	1307	epithelium development	BP	0.000364956	true	epithelium development ( GO:0060429 )
98	GO:0043269	2.463e-06	0.999999	125	681	regulation of ion transport	BP	0.000402248	true	regulation of ion transport ( GO:0043269 )
99	GO:0034220	2.63334e-06	0.999998	192	1111	ion transmembrane transport	BP	0.000425724	true	ion transmembrane transport ( GO:0034220 )
100	GO:0001505	2.66432e-06	0.999999	56	230	regulation of neurotransmitter levels	BP	0.000426425	true	regulation of neurotransmitter levels ( GO:0001505 )
101	GO:0051046	2.78519e-06	0.999999	123	680	regulation of secretion	BP	0.000441356	true	regulation of secretion ( GO:0051046 )
102	GO:0035295	3.19577e-06	0.999998	184	1117	tube development	BP	0.000501453	true	tube development ( GO:0035295 )
103	GO:0120035	3.2368e-06	0.999998	129	667	regulation of plasma membrane bounded cell projection organization	BP	0.000502961	true	regulation of plasma membrane bounded cell projection organization ( GO:0120035 )
104	GO:0034330	3.46116e-06	0.999998	134	678	cell junction organization	BP	0.000532652	true	cell junction organization ( GO:0034330 )
105	GO:0000902	3.73919e-06	0.999998	186	1013	cell morphogenesis	BP	0.000569959	true	cell morphogenesis ( GO:0000902 )
106	GO:0019216	4.35335e-06	0.999998	82	413	regulation of lipid metabolic process	BP	0.000657315	true	regulation of lipid metabolic process ( GO:0019216 )
107	GO:0031344	4.44984e-06	0.999998	130	677	regulation of cell projection organization	BP	0.000665605	true	regulation of cell projection organization ( GO:0031344 )
108	GO:0040012	4.83805e-06	0.999997	169	1051	regulation of locomotion	BP	0.000716972	true	regulation of locomotion ( GO:0040012 )
109	GO:0008610	5.79593e-06	0.999997	125	701	lipid biosynthetic process	BP	0.000851045	true	lipid biosynthetic process ( GO:0008610 )
110	GO:0042127	6.17093e-06	0.999996	253	1699	regulation of cell population proliferation	BP	0.00089787	true	regulation of cell population proliferation ( GO:0042127 )
111	GO:0055085	6.36518e-06	0.999996	248	1535	transmembrane transport	BP	0.00091779	true	transmembrane transport ( GO:0055085 )
112	GO:0003008	7.11455e-06	0.999995	310	2148	system process	BP	0.00101668	true	system process ( GO:0003008 )
113	GO:0008016	7.37913e-06	0.999997	55	249	regulation of heart contraction	BP	0.00104516	true	regulation of heart contraction ( GO:0008016 )
114	GO:0023051	7.54494e-06	0.999994	514	3542	regulation of signaling	BP	0.00105927	true	regulation of signaling ( GO:0023051 )
115	GO:0046890	9.39325e-06	0.999996	46	204	regulation of lipid biosynthetic process	BP	0.0013073	true	regulation of lipid biosynthetic process ( GO:0046890 )
116	GO:0098609	9.9082e-06	0.999994	145	806	cell-cell adhesion	BP	0.00136708	true	cell-cell adhesion ( GO:0098609 )
117	GO:0001568	1.04398e-05	0.999994	128	767	blood vessel development	BP	0.00142811	true	blood vessel development ( GO:0001568 )
118	GO:0048514	1.0616e-05	0.999994	114	681	blood vessel morphogenesis	BP	0.00143839	true	blood vessel morphogenesis ( GO:0048514 )
119	GO:0045597	1.06947e-05	0.999993	171	1008	positive regulation of cell differentiation	BP	0.00143839	true	positive regulation of cell differentiation ( GO:0045597 )
120	GO:0098693	1.09582e-05	0.999996	33	112	regulation of synaptic vesicle cycle	BP	0.00146155	true	regulation of synaptic vesicle cycle ( GO:0098693 )
121	GO:0098655	1.18948e-05	0.999993	147	837	cation transmembrane transport	BP	0.00157336	true	cation transmembrane transport ( GO:0098655 )
122	GO:1903522	1.31272e-05	0.999994	62	296	regulation of blood circulation	BP	0.00170911	true	regulation of blood circulation ( GO:1903522 )
123	GO:0007169	1.31347e-05	0.999992	131	734	transmembrane receptor protein tyrosine kinase signaling pathway	BP	0.00170911	true	transmembrane receptor protein tyrosine kinase signaling pathway ( GO:0007169 )
124	GO:0050808	1.42271e-05	0.999992	87	408	synapse organization	BP	0.00183632	true	synapse organization ( GO:0050808 )
125	GO:0051271	1.54004e-05	0.999992	68	385	negative regulation of cellular component movement	BP	0.00197187	true	negative regulation of cellular component movement ( GO:0051271 )
126	GO:1903530	1.69639e-05	0.99999	112	626	regulation of secretion by cell	BP	0.00215395	true	regulation of secretion by cell ( GO:1903530 )
127	GO:0030534	1.70916e-05	0.999993	36	135	adult behavior	BP	0.00215395	true	adult behavior ( GO:0030534 )
128	GO:0060047	1.87194e-05	0.999991	59	280	heart contraction	BP	0.00233999	true	heart contraction ( GO:0060047 )
129	GO:0010646	1.88602e-05	0.999985	505	3502	regulation of cell communication	BP	0.00233999	true	regulation of cell communication ( GO:0010646 )
130	GO:0001508	2.14891e-05	0.999992	36	136	action potential	BP	0.00264564	true	action potential ( GO:0001508 )
131	GO:0040007	2.20105e-05	0.999986	162	952	growth	BP	0.00268914	true	growth ( GO:0040007 )
132	GO:0048871	2.27218e-05	0.999987	96	503	multicellular organismal homeostasis	BP	0.00275502	true	multicellular organismal homeostasis ( GO:0048871 )
133	GO:0044255	2.3108e-05	0.999985	170	1040	cellular lipid metabolic process	BP	0.00278078	true	cellular lipid metabolic process ( GO:0044255 )
134	GO:0040008	2.33165e-05	0.999986	117	663	regulation of growth	BP	0.00278493	true	regulation of growth ( GO:0040008 )
135	GO:0051093	2.50567e-05	0.999983	162	1024	negative regulation of developmental process	BP	0.00297061	true	negative regulation of developmental process ( GO:0051093 )
136	GO:1901700	2.53746e-05	0.999982	255	1664	response to oxygen-containing compound	BP	0.00298618	true	response to oxygen-containing compound ( GO:1901700 )
137	GO:0048638	2.64037e-05	0.999986	70	347	regulation of developmental growth	BP	0.0030846	true	regulation of developmental growth ( GO:0048638 )
138	GO:0007166	2.77641e-05	0.999979	429	2946	cell surface receptor signaling pathway	BP	0.00322004	true	cell surface receptor signaling pathway ( GO:0007166 )
139	GO:0099003	2.84764e-05	0.999987	52	218	vesicle-mediated transport in synapse	BP	0.00327719	true	vesicle-mediated transport in synapse ( GO:0099003 )
140	GO:0017157	2.86665e-05	0.999987	49	212	regulation of exocytosis	BP	0.00327719	true	regulation of exocytosis ( GO:0017157 )
141	GO:0035239	2.97051e-05	0.99998	151	925	tube morphogenesis	BP	0.00337184	true	tube morphogenesis ( GO:0035239 )
142	GO:0003015	3.01523e-05	0.999985	60	290	heart process	BP	0.0033985	true	heart process ( GO:0003015 )
143	GO:0009395	3.04558e-05	0.999993	17	49	phospholipid catabolic process	BP	0.0034087	true	phospholipid catabolic process ( GO:0009395 )
144	GO:0061061	3.09461e-05	0.999981	116	659	muscle structure development	BP	0.00343953	true	muscle structure development ( GO:0061061 )
145	GO:0048589	3.4509e-05	0.999978	119	652	developmental growth	BP	0.00380908	true	developmental growth ( GO:0048589 )
146	GO:0099504	3.52831e-05	0.999984	48	197	synaptic vesicle cycle	BP	0.00385901	true	synaptic vesicle cycle ( GO:0099504 )
147	GO:0035265	3.56581e-05	0.999984	42	189	organ growth	BP	0.00385901	true	organ growth ( GO:0035265 )
148	GO:0001944	3.56954e-05	0.999977	130	800	vasculature development	BP	0.00385901	true	vasculature development ( GO:0001944 )
149	GO:0007611	3.59859e-05	0.999982	57	254	learning or memory	BP	0.00385901	true	learning or memory ( GO:0007611 )
150	GO:0003009	3.61669e-05	0.999992	15	41	skeletal muscle contraction	BP	0.00385901	true	skeletal muscle contraction ( GO:0003009 )
151	GO:0030855	3.73831e-05	0.999976	126	783	epithelial cell differentiation	BP	0.00394303	true	epithelial cell differentiation ( GO:0030855 )
152	GO:0040013	3.74471e-05	0.99998	66	382	negative regulation of locomotion	BP	0.00394303	true	negative regulation of locomotion ( GO:0040013 )
153	GO:0050879	4.13023e-05	0.99999	18	53	multicellular organismal movement	BP	0.00429249	true	multicellular organismal movement ( GO:0050879 )
154	GO:0050881	4.13023e-05	0.99999	18	53	musculoskeletal movement	BP	0.00429249	true	musculoskeletal movement ( GO:0050881 )
155	GO:0050890	4.18362e-05	0.999978	63	293	cognition	BP	0.00431992	true	cognition ( GO:0050890 )
156	GO:0050770	4.21841e-05	0.999981	46	184	regulation of axonogenesis	BP	0.00432793	true	regulation of axonogenesis ( GO:0050770 )
157	GO:0007517	4.37108e-05	0.999976	76	392	muscle organ development	BP	0.00444186	true	muscle organ development ( GO:0007517 )
158	GO:0051962	4.38497e-05	0.999974	102	537	positive regulation of nervous system development	BP	0.00444186	true	positive regulation of nervous system development ( GO:0051962 )
159	GO:0017156	4.61102e-05	0.999987	21	63	calcium-ion regulated exocytosis	BP	0.00464147	true	calcium-ion regulated exocytosis ( GO:0017156 )
160	GO:0006941	5.00366e-05	0.999978	40	172	striated muscle contraction	BP	0.00500523	true	striated muscle contraction ( GO:0006941 )
161	GO:0001525	5.07981e-05	0.999969	96	587	angiogenesis	BP	0.00504983	true	angiogenesis ( GO:0001525 )
162	GO:0009605	5.39393e-05	0.999958	387	2763	response to external stimulus	BP	0.00531944	true	response to external stimulus ( GO:0009605 )
163	GO:0007269	5.45073e-05	0.999976	42	171	neurotransmitter secretion	BP	0.00531944	true	neurotransmitter secretion ( GO:0007269 )
164	GO:0099643	5.45073e-05	0.999976	42	171	signal release from synapse	BP	0.00531944	true	signal release from synapse ( GO:0099643 )
165	GO:0035637	5.70025e-05	0.999973	47	204	multicellular organismal signaling	BP	0.00552924	true	multicellular organismal signaling ( GO:0035637 )
166	GO:0030029	6.20291e-05	0.999959	139	776	actin filament-based process	BP	0.00591285	true	actin filament-based process ( GO:0030029 )
167	GO:0014070	6.23232e-05	0.999958	153	921	response to organic cyclic compound	BP	0.00591285	true	response to organic cyclic compound ( GO:0014070 )
168	GO:0008283	6.23764e-05	0.999953	284	1972	cell population proliferation	BP	0.00591285	true	cell population proliferation ( GO:0008283 )
169	GO:0042221	6.2435e-05	0.99995	603	4552	response to chemical	BP	0.00591285	true	response to chemical ( GO:0042221 )
170	GO:0071695	6.66024e-05	0.999968	49	224	anatomical structure maturation	BP	0.00626273	true	anatomical structure maturation ( GO:0071695 )
171	GO:0046434	6.6912e-05	0.999972	34	141	organophosphate catabolic process	BP	0.00626273	true	organophosphate catabolic process ( GO:0046434 )
172	GO:1905114	7.25253e-05	0.999954	111	614	cell surface receptor signaling pathway involved in cell-cell signaling	BP	0.00674796	true	cell surface receptor signaling pathway involved in cell-cell signaling ( GO:1905114 )
173	GO:0048167	7.29395e-05	0.999966	45	189	regulation of synaptic plasticity	BP	0.00674796	true	regulation of synaptic plasticity ( GO:0048167 )
174	GO:0006836	7.34417e-05	0.999964	51	225	neurotransmitter transport	BP	0.00675537	true	neurotransmitter transport ( GO:0006836 )
175	GO:0030336	7.73714e-05	0.99996	57	335	negative regulation of cell migration	BP	0.00707617	true	negative regulation of cell migration ( GO:0030336 )
176	GO:0034638	8.27736e-05	0.999992	8	15	phosphatidylcholine catabolic process	BP	0.00752722	true	phosphatidylcholine catabolic process ( GO:0034638 )
177	GO:0016079	8.43968e-05	0.999966	32	119	synaptic vesicle exocytosis	BP	0.00763147	true	synaptic vesicle exocytosis ( GO:0016079 )
178	GO:0006775	8.89193e-05	0.999979	15	44	fat-soluble vitamin metabolic process	BP	0.00799524	true	fat-soluble vitamin metabolic process ( GO:0006775 )
179	GO:0022603	9.07437e-05	0.999936	181	1162	regulation of anatomical structure morphogenesis	BP	0.0081137	true	regulation of anatomical structure morphogenesis ( GO:0022603 )
180	GO:0034754	9.22922e-05	0.999964	30	126	cellular hormone metabolic process	BP	0.00820631	true	cellular hormone metabolic process ( GO:0034754 )
181	GO:0061448	9.63204e-05	0.999951	53	247	connective tissue development	BP	0.00851717	true	connective tissue development ( GO:0061448 )
182	GO:1901615	9.77052e-05	0.99994	97	545	organic hydroxy compound metabolic process	BP	0.00859215	true	organic hydroxy compound metabolic process ( GO:1901615 )
183	GO:0010876	0.000100444	0.999942	77	424	lipid localization	BP	0.0087847	true	lipid localization ( GO:0010876 )
184	GO:0120254	0.000111075	0.999957	29	119	olefinic compound metabolic process	BP	0.00966172	true	olefinic compound metabolic process ( GO:0120254 )
185	GO:0045596	0.000112712	0.999927	121	724	negative regulation of cell differentiation	BP	0.00975107	true	negative regulation of cell differentiation ( GO:0045596 )
186	GO:1904182	0.000118367	0.999995	6	8	regulation of pyruvate dehydrogenase activity	BP	0.0101853	true	regulation of pyruvate dehydrogenase activity ( GO:1904182 )
187	GO:0098660	0.000121104	0.999919	139	821	inorganic ion transmembrane transport	BP	0.0103651	true	inorganic ion transmembrane transport ( GO:0098660 )
188	GO:0045666	0.000123283	0.999929	74	370	positive regulation of neuron differentiation	BP	0.0104955	true	positive regulation of neuron differentiation ( GO:0045666 )
189	GO:0034762	0.000124808	0.999922	100	557	regulation of transmembrane transport	BP	0.0105548	true	regulation of transmembrane transport ( GO:0034762 )
190	GO:0060537	0.000125299	0.999927	76	402	muscle tissue development	BP	0.0105548	true	muscle tissue development ( GO:0060537 )
191	GO:0048640	0.000129364	0.999949	29	114	negative regulation of developmental growth	BP	0.0108401	true	negative regulation of developmental growth ( GO:0048640 )
192	GO:0010033	0.00013906	0.999889	453	3264	response to organic substance	BP	0.0115919	true	response to organic substance ( GO:0010033 )
193	GO:0051241	0.000151584	0.999891	189	1322	negative regulation of multicellular organismal process	BP	0.0125705	true	negative regulation of multicellular organismal process ( GO:0051241 )
194	GO:0002027	0.000153883	0.999943	26	100	regulation of heart rate	BP	0.0126634	true	regulation of heart rate ( GO:0002027 )
195	GO:0045833	0.000154287	0.999946	23	92	negative regulation of lipid metabolic process	BP	0.0126634	true	negative regulation of lipid metabolic process ( GO:0045833 )
196	GO:0010977	0.000160267	0.999929	36	147	negative regulation of neuron projection development	BP	0.0130871	true	negative regulation of neuron projection development ( GO:0010977 )
197	GO:0015849	0.00018228	0.999897	67	344	organic acid transport	BP	0.0148091	true	organic acid transport ( GO:0015849 )
198	GO:0001655	0.000184759	0.999895	67	327	urogenital system development	BP	0.0149347	true	urogenital system development ( GO:0001655 )
199	GO:0007167	0.000187741	0.999867	172	1061	enzyme linked receptor protein signaling pathway	BP	0.0150995	true	enzyme linked receptor protein signaling pathway ( GO:0007167 )
200	GO:0050801	0.000190959	0.999871	132	804	ion homeostasis	BP	0.0152815	true	ion homeostasis ( GO:0050801 )
201	GO:0048878	0.000194164	0.999861	182	1175	chemical homeostasis	BP	0.0154607	true	chemical homeostasis ( GO:0048878 )
202	GO:0045926	0.000197729	0.999898	50	250	negative regulation of growth	BP	0.0156666	true	negative regulation of growth ( GO:0045926 )
203	GO:0001503	0.000202262	0.999881	74	395	ossification	BP	0.0159319	true	ossification ( GO:0001503 )
204	GO:0001649	0.000203068	0.999898	46	222	osteoblast differentiation	BP	0.0159319	true	osteoblast differentiation ( GO:0001649 )
205	GO:0046475	0.000204381	0.999958	12	32	glycerophospholipid catabolic process	BP	0.0159566	true	glycerophospholipid catabolic process ( GO:0046475 )
206	GO:0035418	0.000207822	0.999925	24	84	protein localization to synapse	BP	0.0160871	true	protein localization to synapse ( GO:0035418 )
207	GO:1903305	0.000208062	0.999905	37	157	regulation of regulated secretory pathway	BP	0.0160871	true	regulation of regulated secretory pathway ( GO:1903305 )
208	GO:0043524	0.000212383	0.999906	34	145	negative regulation of neuron apoptotic process	BP	0.0163423	true	negative regulation of neuron apoptotic process ( GO:0043524 )
209	GO:0006810	0.000213653	0.999824	671	4872	transport	BP	0.0163613	true	transport ( GO:0006810 )
210	GO:0051961	0.000221363	0.999877	62	306	negative regulation of nervous system development	BP	0.016871	true	negative regulation of nervous system development ( GO:0051961 )
211	GO:0030178	0.000227848	0.999887	44	214	negative regulation of Wnt signaling pathway	BP	0.017283	true	negative regulation of Wnt signaling pathway ( GO:0030178 )
212	GO:0042445	0.000229059	0.999887	43	209	hormone metabolic process	BP	0.0172837	true	hormone metabolic process ( GO:0042445 )
213	GO:0031629	0.000231098	0.999962	10	23	synaptic vesicle fusion to presynaptic active zone membrane	BP	0.0172837	true	synaptic vesicle fusion to presynaptic active zone membrane ( GO:0031629 )
214	GO:0099500	0.000231098	0.999962	10	23	vesicle fusion to plasma membrane	BP	0.0172837	true	vesicle fusion to plasma membrane ( GO:0099500 )
215	GO:0051272	0.000237925	0.999849	97	583	positive regulation of cellular component movement	BP	0.0177116	true	positive regulation of cellular component movement ( GO:0051272 )
216	GO:0048518	0.000243926	0.999796	803	5953	positive regulation of biological process	BP	0.0180473	true	positive regulation of biological process ( GO:0048518 )
217	GO:0051588	0.000245423	0.999898	30	117	regulation of neurotransmitter transport	BP	0.0180473	true	regulation of neurotransmitter transport ( GO:0051588 )
218	GO:0046942	0.000245818	0.999859	66	341	carboxylic acid transport	BP	0.0180473	true	carboxylic acid transport ( GO:0046942 )
219	GO:0032370	0.000264779	0.999915	19	69	positive regulation of lipid transport	BP	0.019284	true	positive regulation of lipid transport ( GO:0032370 )
220	GO:0042475	0.000266143	0.999902	24	89	odontogenesis of dentin-containing tooth	BP	0.019284	true	odontogenesis of dentin-containing tooth ( GO:0042475 )
221	GO:0022612	0.000266277	0.999887	31	124	gland morphogenesis	BP	0.019284	true	gland morphogenesis ( GO:0022612 )
222	GO:0007010	0.000268466	0.999802	216	1321	cytoskeleton organization	BP	0.0193549	true	cytoskeleton organization ( GO:0007010 )
223	GO:0060627	0.000272742	0.999827	96	536	regulation of vesicle-mediated transport	BP	0.0195751	true	regulation of vesicle-mediated transport ( GO:0060627 )
224	GO:0090258	0.000276482	1	4	4	negative regulation of mitochondrial fission	BP	0.0197549	true	negative regulation of mitochondrial fission ( GO:0090258 )
225	GO:0002790	0.000288842	0.999821	85	488	peptide secretion	BP	0.0205463	true	peptide secretion ( GO:0002790 )
226	GO:0050771	0.000290142	0.999902	21	69	negative regulation of axonogenesis	BP	0.0205474	true	negative regulation of axonogenesis ( GO:0050771 )
227	GO:0070633	0.000291531	0.999945	11	26	transepithelial transport	BP	0.0205548	true	transepithelial transport ( GO:0070633 )
228	GO:0071526	0.00029415	0.999924	15	40	semaphorin-plexin signaling pathway	BP	0.0206485	true	semaphorin-plexin signaling pathway ( GO:0071526 )
229	GO:0048522	0.00029696	0.999752	735	5402	positive regulation of cellular process	BP	0.0207548	true	positive regulation of cellular process ( GO:0048522 )
230	GO:2000146	0.000302366	0.999832	57	350	negative regulation of cell motility	BP	0.0210231	true	negative regulation of cell motility ( GO:2000146 )
231	GO:0031345	0.000303969	0.999853	40	179	negative regulation of cell projection organization	BP	0.0210231	true	negative regulation of cell projection organization ( GO:0031345 )
232	GO:0086001	0.00030474	0.999896	21	73	cardiac muscle cell action potential	BP	0.0210231	true	cardiac muscle cell action potential ( GO:0086001 )
233	GO:0015711	0.000306416	0.999807	90	501	organic anion transport	BP	0.021048	true	organic anion transport ( GO:0015711 )
234	GO:0071310	0.000307841	0.999756	375	2663	cellular response to organic substance	BP	0.0210555	true	cellular response to organic substance ( GO:0071310 )
235	GO:0007613	0.000321784	0.999864	30	118	memory	BP	0.0219155	true	memory ( GO:0007613 )
236	GO:2000182	0.000324795	1	4	4	regulation of progesterone biosynthetic process	BP	0.0219457	true	regulation of progesterone biosynthetic process ( GO:2000182 )
237	GO:0006665	0.000324969	0.999853	34	149	sphingolipid metabolic process	BP	0.0219457	true	sphingolipid metabolic process ( GO:0006665 )
238	GO:0051899	0.000328688	0.999877	24	89	membrane depolarization	BP	0.0221036	true	membrane depolarization ( GO:0051899 )
239	GO:0007416	0.000334406	0.999839	40	165	synapse assembly	BP	0.022394	true	synapse assembly ( GO:0007416 )
240	GO:0008284	0.000337661	0.999764	145	951	positive regulation of cell population proliferation	BP	0.0225178	true	positive regulation of cell population proliferation ( GO:0008284 )
241	GO:0014706	0.00034622	0.999795	71	382	striated muscle tissue development	BP	0.0229713	true	striated muscle tissue development ( GO:0014706 )
242	GO:0045665	0.000347332	0.99982	47	216	negative regulation of neuron differentiation	BP	0.0229713	true	negative regulation of neuron differentiation ( GO:0045665 )
243	GO:0009914	0.00035758	0.999798	60	313	hormone transport	BP	0.0235517	true	hormone transport ( GO:0009914 )
244	GO:0030001	0.000361269	0.999747	145	882	metal ion transport	BP	0.0236972	true	metal ion transport ( GO:0030001 )
245	GO:0019218	0.000368176	0.999843	29	129	regulation of steroid metabolic process	BP	0.0240516	true	regulation of steroid metabolic process ( GO:0019218 )
246	GO:0032226	0.000371163	0.999984	5	7	positive regulation of synaptic transmission, dopaminergic	BP	0.0241482	true	positive regulation of synaptic transmission, dopaminergic ( GO:0032226 )
247	GO:0046320	0.000384602	0.999916	12	31	regulation of fatty acid oxidation	BP	0.0249213	true	regulation of fatty acid oxidation ( GO:0046320 )
248	GO:0030517	0.000390326	0.999895	15	43	negative regulation of axon extension	BP	0.0251902	true	negative regulation of axon extension ( GO:0030517 )
249	GO:1905954	0.000397668	0.99985	23	93	positive regulation of lipid localization	BP	0.0255609	true	positive regulation of lipid localization ( GO:1905954 )
250	GO:0046928	0.000403956	0.999836	27	103	regulation of neurotransmitter secretion	BP	0.0258613	true	regulation of neurotransmitter secretion ( GO:0046928 )
251	GO:0050768	0.000408863	0.999772	57	283	negative regulation of neurogenesis	BP	0.0260711	true	negative regulation of neurogenesis ( GO:0050768 )
252	GO:0060419	0.000413382	0.999835	25	114	heart growth	BP	0.0262547	true	heart growth ( GO:0060419 )
253	GO:0098662	0.000422237	0.999713	122	731	inorganic cation transmembrane transport	BP	0.0267111	true	inorganic cation transmembrane transport ( GO:0098662 )
254	GO:0098657	0.000437237	0.999769	48	226	import into cell	BP	0.0275511	true	import into cell ( GO:0098657 )
255	GO:0060443	0.000471314	0.999869	15	45	mammary gland morphogenesis	BP	0.0295595	true	mammary gland morphogenesis ( GO:0060443 )
256	GO:0031102	0.000472805	0.999853	17	58	neuron projection regeneration	BP	0.0295595	true	neuron projection regeneration ( GO:0031102 )
257	GO:0060078	0.000477539	0.99978	34	142	regulation of postsynaptic membrane potential	BP	0.0297394	true	regulation of postsynaptic membrane potential ( GO:0060078 )
258	GO:0008202	0.00049323	0.999718	59	323	steroid metabolic process	BP	0.0305559	true	steroid metabolic process ( GO:0008202 )
259	GO:0031646	0.00049447	0.999835	19	64	positive regulation of nervous system process	BP	0.0305559	true	positive regulation of nervous system process ( GO:0031646 )
260	GO:0006599	0.00050439	0.999989	4	5	phosphagen metabolic process	BP	0.0306949	true	phosphagen metabolic process ( GO:0006599 )
261	GO:0006603	0.00050439	0.999989	4	5	phosphocreatine metabolic process	BP	0.0306949	true	phosphocreatine metabolic process ( GO:0006603 )
262	GO:0042396	0.00050439	0.999989	4	5	phosphagen biosynthetic process	BP	0.0306949	true	phosphagen biosynthetic process ( GO:0042396 )
263	GO:0046314	0.00050439	0.999989	4	5	phosphocreatine biosynthetic process	BP	0.0306949	true	phosphocreatine biosynthetic process ( GO:0046314 )
264	GO:0046879	0.000512167	0.999709	58	304	hormone secretion	BP	0.0310501	true	hormone secretion ( GO:0046879 )
265	GO:0006869	0.000514913	0.999694	67	378	lipid transport	BP	0.0310988	true	lipid transport ( GO:0006869 )
266	GO:0010769	0.000522787	0.999696	63	304	regulation of cell morphogenesis involved in differentiation	BP	0.0314557	true	regulation of cell morphogenesis involved in differentiation ( GO:0010769 )
267	GO:0016043	0.0005402	0.999544	824	5976	cellular component organization	BP	0.0323817	true	cellular component organization ( GO:0016043 )
268	GO:0044283	0.000547206	0.999632	111	692	small molecule biosynthetic process	BP	0.032549	true	small molecule biosynthetic process ( GO:0044283 )
269	GO:0097479	0.000548638	0.999829	17	55	synaptic vesicle localization	BP	0.032549	true	synaptic vesicle localization ( GO:0097479 )
270	GO:0030148	0.000549093	0.999784	24	95	sphingolipid biosynthetic process	BP	0.032549	true	sphingolipid biosynthetic process ( GO:0030148 )
271	GO:0072330	0.000561897	0.999704	45	238	monocarboxylic acid biosynthetic process	BP	0.0331851	true	monocarboxylic acid biosynthetic process ( GO:0072330 )
272	GO:0006600	0.000564382	0.999967	5	8	creatine metabolic process	BP	0.0332093	true	creatine metabolic process ( GO:0006600 )
273	GO:0065009	0.000566475	0.999542	416	2952	regulation of molecular function	BP	0.0332104	true	regulation of molecular function ( GO:0065009 )
274	GO:0017158	0.000572333	0.999847	14	41	regulation of calcium ion-dependent exocytosis	BP	0.0332287	true	regulation of calcium ion-dependent exocytosis ( GO:0017158 )
275	GO:0003018	0.000573583	0.999714	39	189	vascular process in circulatory system	BP	0.0332287	true	vascular process in circulatory system ( GO:0003018 )
276	GO:0030308	0.000573905	0.999714	39	186	negative regulation of cell growth	BP	0.0332287	true	negative regulation of cell growth ( GO:0030308 )
277	GO:0009719	0.000576584	0.999559	243	1620	response to endogenous stimulus	BP	0.0332287	true	response to endogenous stimulus ( GO:0009719 )
278	GO:0042634	0.000577169	0.999877	11	29	regulation of hair cycle	BP	0.0332287	true	regulation of hair cycle ( GO:0042634 )
279	GO:0051050	0.000583229	0.999588	143	889	positive regulation of transport	BP	0.0334573	true	positive regulation of transport ( GO:0051050 )
280	GO:0051234	0.000588224	0.999507	680	4983	establishment of localization	BP	0.0336233	true	establishment of localization ( GO:0051234 )
281	GO:0030155	0.000597025	0.999592	119	717	regulation of cell adhesion	BP	0.0340049	true	regulation of cell adhesion ( GO:0030155 )
282	GO:0016042	0.000603473	0.99965	60	333	lipid catabolic process	BP	0.0342503	true	lipid catabolic process ( GO:0016042 )
283	GO:0033993	0.00061798	0.999564	140	893	response to lipid	BP	0.0348474	true	response to lipid ( GO:0033993 )
284	GO:0060420	0.000618349	0.999775	20	87	regulation of heart growth	BP	0.0348474	true	regulation of heart growth ( GO:0060420 )
285	GO:0007263	0.000625028	0.999876	10	27	nitric oxide mediated signal transduction	BP	0.0351002	true	nitric oxide mediated signal transduction ( GO:0007263 )
286	GO:0060326	0.000646057	0.999641	51	297	cell chemotaxis	BP	0.0360557	true	cell chemotaxis ( GO:0060326 )
287	GO:0044242	0.000647448	0.999657	45	232	cellular lipid catabolic process	BP	0.0360557	true	cellular lipid catabolic process ( GO:0044242 )
288	GO:0010807	0.0006488	0.999968	5	7	regulation of synaptic vesicle priming	BP	0.0360557	true	regulation of synaptic vesicle priming ( GO:0010807 )
289	GO:0098739	0.000655443	0.999684	36	156	import across plasma membrane	BP	0.0362919	true	import across plasma membrane ( GO:0098739 )
290	GO:0060351	0.000657587	0.999857	11	29	cartilage development involved in endochondral bone morphogenesis	BP	0.0362919	true	cartilage development involved in endochondral bone morphogenesis ( GO:0060351 )
291	GO:0051180	0.000659852	0.999829	13	40	vitamin transport	BP	0.0362919	true	vitamin transport ( GO:0051180 )
292	GO:0002399	0.000665604	1	3	3	MHC class II protein complex assembly	BP	0.0363584	true	MHC class II protein complex assembly ( GO:0002399 )
293	GO:0002503	0.000665604	1	3	3	peptide antigen assembly with MHC class II protein complex	BP	0.0363584	true	peptide antigen assembly with MHC class II protein complex ( GO:0002503 )
294	GO:0060603	0.000669346	0.999843	12	32	mammary gland duct morphogenesis	BP	0.0364384	true	mammary gland duct morphogenesis ( GO:0060603 )
295	GO:0042592	0.000683415	0.999467	276	1885	homeostatic process	BP	0.0370782	true	homeostatic process ( GO:0042592 )
296	GO:0015672	0.000698865	0.999548	89	518	monovalent inorganic cation transport	BP	0.0377883	true	monovalent inorganic cation transport ( GO:0015672 )
297	GO:0019932	0.000714068	0.999557	75	427	second-messenger-mediated signaling	BP	0.0384803	true	second-messenger-mediated signaling ( GO:0019932 )
298	GO:1904862	0.000737507	0.999895	8	16	inhibitory synapse assembly	BP	0.0396101	true	inhibitory synapse assembly ( GO:1904862 )
299	GO:0035437	0.000745386	0.99991	7	14	maintenance of protein localization in endoplasmic reticulum	BP	0.0398994	true	maintenance of protein localization in endoplasmic reticulum ( GO:0035437 )
300	GO:0042476	0.000753121	0.99966	30	129	odontogenesis	BP	0.040179	true	odontogenesis ( GO:0042476 )
301	GO:0048732	0.000758214	0.999522	80	439	gland development	BP	0.0403163	true	gland development ( GO:0048732 )
302	GO:0016082	0.000767917	0.999868	9	20	synaptic vesicle priming	BP	0.040697	true	synaptic vesicle priming ( GO:0016082 )
303	GO:0097091	0.000779112	0.999888	8	16	synaptic vesicle clustering	BP	0.0411541	true	synaptic vesicle clustering ( GO:0097091 )
304	GO:0051952	0.000788853	0.999695	22	88	regulation of amine transport	BP	0.0415316	true	regulation of amine transport ( GO:0051952 )
305	GO:0001894	0.000800843	0.999559	49	248	tissue homeostasis	BP	0.0420246	true	tissue homeostasis ( GO:0001894 )
306	GO:0006904	0.000805264	0.999773	14	44	vesicle docking involved in exocytosis	BP	0.0421184	true	vesicle docking involved in exocytosis ( GO:0006904 )
307	GO:0010721	0.000822429	0.999513	62	327	negative regulation of cell development	BP	0.0428761	true	negative regulation of cell development ( GO:0010721 )
308	GO:0007009	0.000829616	0.999642	27	111	plasma membrane organization	BP	0.0431104	true	plasma membrane organization ( GO:0007009 )
309	GO:0043270	0.000874425	0.999509	51	272	positive regulation of ion transport	BP	0.0452918	true	positive regulation of ion transport ( GO:0043270 )
310	GO:0003002	0.000890627	0.999463	65	352	regionalization	BP	0.0458674	true	regionalization ( GO:0003002 )
311	GO:0009409	0.00089127	0.999745	14	45	response to cold	BP	0.0458674	true	response to cold ( GO:0009409 )
312	GO:0006643	0.000900548	0.999535	40	197	membrane lipid metabolic process	BP	0.0460501	true	membrane lipid metabolic process ( GO:0006643 )
313	GO:0061337	0.000900574	0.999571	33	146	cardiac conduction	BP	0.0460501	true	cardiac conduction ( GO:0061337 )
314	GO:0042692	0.000923541	0.999439	66	376	muscle cell differentiation	BP	0.0469558	true	muscle cell differentiation ( GO:0042692 )
315	GO:0008344	0.000927282	0.999658	20	74	adult locomotory behavior	BP	0.0469558	true	adult locomotory behavior ( GO:0008344 )
316	GO:1902414	0.000931354	0.999604	26	102	protein localization to cell junction	BP	0.0469558	true	protein localization to cell junction ( GO:1902414 )
317	GO:0030900	0.000932749	0.999421	73	384	forebrain development	BP	0.0469558	true	forebrain development ( GO:0030900 )
318	GO:0031103	0.000932955	0.999716	15	51	axon regeneration	BP	0.0469558	true	axon regeneration ( GO:0031103 )
319	GO:0007389	0.000951134	0.999394	80	450	pattern specification process	BP	0.0477207	true	pattern specification process ( GO:0007389 )
320	GO:0099565	0.000958161	0.999583	27	110	chemical synaptic transmission, postsynaptic	BP	0.0478099	true	chemical synaptic transmission, postsynaptic ( GO:0099565 )
321	GO:0006636	0.000964732	0.9997	15	57	unsaturated fatty acid biosynthetic process	BP	0.0478099	true	unsaturated fatty acid biosynthetic process ( GO:0006636 )
322	GO:0006887	0.000966834	0.999309	140	883	exocytosis	BP	0.0478099	true	exocytosis ( GO:0006887 )
323	GO:0055082	0.000967007	0.99932	127	804	cellular chemical homeostasis	BP	0.0478099	true	cellular chemical homeostasis ( GO:0055082 )
324	GO:0007612	0.000969593	0.999537	33	141	learning	BP	0.0478099	true	learning ( GO:0007612 )
325	GO:0001578	0.000975119	0.999619	22	83	microtubule bundle formation	BP	0.0478099	true	microtubule bundle formation ( GO:0001578 )
326	GO:0032414	0.00097513	0.999597	24	99	positive regulation of ion transmembrane transporter activity	BP	0.0478099	true	positive regulation of ion transmembrane transporter activity ( GO:0032414 )
327	GO:0050810	0.000979284	0.999603	23	98	regulation of steroid biosynthetic process	BP	0.0478099	true	regulation of steroid biosynthetic process ( GO:0050810 )
328	GO:0060349	0.000979796	0.999606	23	90	bone morphogenesis	BP	0.0478099	true	bone morphogenesis ( GO:0060349 )
329	GO:0018198	0.00100143	0.999705	14	49	peptidyl-cysteine modification	BP	0.0486048	true	peptidyl-cysteine modification ( GO:0018198 )
330	GO:0030036	0.00100216	0.999307	117	678	actin cytoskeleton organization	BP	0.0486048	true	actin cytoskeleton organization ( GO:0030036 )
331	GO:0007156	0.00101557	0.999545	29	110	homophilic cell adhesion via plasma membrane adhesion molecules	BP	0.0491062	true	homophilic cell adhesion via plasma membrane adhesion molecules ( GO:0007156 )

## Sheet: Upregulated_Bel_CACO-2_GOTerms
	category	over_represented_pvalue	under_represented_pvalue	numDEInCat	numInCat	term	ontology	FDR	sig_after_adj	display_text
1	GO:0009753	1.33674e-06	1	3	4	response to jasmonic acid	BP	0.0106973	true	response to jasmonic acid ( GO:0009753 )
2	GO:0071395	1.33674e-06	1	3	4	cellular response to jasmonic acid stimulus	BP	0.0106973	true	cellular response to jasmonic acid stimulus ( GO:0071395 )

## Sheet: Downregulated_Bel_SW480_GOTerms
	category	over_represented_pvalue	under_represented_pvalue	numDEInCat	numInCat	term	ontology	FDR	sig_after_adj	display_text
1	GO:0051276	7.8888142445538e-34	1	298	1108	chromosome organization	BP	1.26260471984084e-29	true	chromosome organization ( GO:0051276 )
2	GO:0000278	1.19224770415457e-30	1	266	1019	mitotic cell cycle	BP	7.34616950364962e-27	true	mitotic cell cycle ( GO:0000278 )
3	GO:0007049	1.37697647678531e-30	1	405	1791	cell cycle	BP	7.34616950364962e-27	true	cell cycle ( GO:0007049 )
4	GO:0044237	4.21201269646872e-29	1	1606	10475	cellular metabolic process	BP	1.68533158017455e-25	true	cellular metabolic process ( GO:0044237 )
5	GO:0006259	5.71866792039627e-29	1	237	863	DNA metabolic process	BP	1.83054560131884e-25	true	DNA metabolic process ( GO:0006259 )
6	GO:0006260	5.73805903084219e-28	1	107	261	DNA replication	BP	1.53062724647715e-24	true	DNA replication ( GO:0006260 )
7	GO:1903047	8.08660906589645e-28	1	231	876	mitotic cell cycle process	BP	1.8489454014239e-24	true	mitotic cell cycle process ( GO:1903047 )
8	GO:0022402	8.70803032504494e-26	1	312	1346	cell cycle process	BP	1.7421503169043e-22	true	cell cycle process ( GO:0022402 )
9	GO:0071103	2.51858971849121e-24	1	103	271	DNA conformation change	BP	4.47889204938353e-21	true	DNA conformation change ( GO:0071103 )
10	GO:0006807	3.2771942892398e-24	1	1495	9777	nitrogen compound metabolic process	BP	5.2451494599283e-21	true	nitrogen compound metabolic process ( GO:0006807 )
11	GO:0008152	2.58088487518077e-23	1	1700	11716	metabolic process	BP	3.75518749338802e-20	true	metabolic process ( GO:0008152 )
12	GO:0044238	5.02080815876209e-23	1	1550	10244	primary metabolic process	BP	6.69650288174893e-20	true	primary metabolic process ( GO:0044238 )
13	GO:0034641	6.72090725461768e-23	1	1029	6383	cellular nitrogen compound metabolic process	BP	8.27447081616584e-20	true	cellular nitrogen compound metabolic process ( GO:0034641 )
14	GO:0071704	3.37738996413867e-22	1	1633	11205	organic substance metabolic process	BP	3.86108045543138e-19	true	organic substance metabolic process ( GO:0071704 )
15	GO:0071840	9.48076146289511e-22	1	1032	6158	cellular component organization or biogenesis	BP	1.01159724809091e-18	true	cellular component organization or biogenesis ( GO:0071840 )
16	GO:0046483	6.83851952397374e-21	1	945	5801	heterocycle metabolic process	BP	6.84065656132498e-18	true	heterocycle metabolic process ( GO:0046483 )
17	GO:0009058	1.53626916865014e-20	1	982	5908	biosynthetic process	BP	1.44635223789679e-17	true	biosynthetic process ( GO:0009058 )
18	GO:0044260	2.13402841809985e-20	1	1256	7904	cellular macromolecule metabolic process	BP	1.89750693509378e-17	true	cellular macromolecule metabolic process ( GO:0044260 )
19	GO:0016043	2.2679552229017e-20	1	1000	5976	cellular component organization	BP	1.91045386013377e-17	true	cellular component organization ( GO:0016043 )
20	GO:1901576	3.27889672612081e-20	1	970	5831	organic substance biosynthetic process	BP	2.62393710507818e-17	true	organic substance biosynthetic process ( GO:1901576 )
21	GO:0006996	3.83773566447149e-20	1	670	3697	organelle organization	BP	2.92490282427934e-17	true	organelle organization ( GO:0006996 )
22	GO:0006139	5.57636160153878e-20	1	917	5639	nucleobase-containing compound metabolic process	BP	4.0298571290279e-17	true	nucleobase-containing compound metabolic process ( GO:0006139 )
23	GO:0006725	5.7911099011335e-20	1	946	5844	cellular aromatic compound metabolic process	BP	4.0298571290279e-17	true	cellular aromatic compound metabolic process ( GO:0006725 )
24	GO:1901360	7.24436395948125e-20	1	977	6070	organic cyclic compound metabolic process	BP	4.83108521547906e-17	true	organic cyclic compound metabolic process ( GO:1901360 )
25	GO:0044249	9.85950945335701e-20	1	953	5733	cellular biosynthetic process	BP	6.31205795203916e-17	true	cellular biosynthetic process ( GO:0044249 )
26	GO:0006974	7.29633341165537e-19	1	198	796	cellular response to DNA damage stimulus	BP	4.49145447129016e-16	true	cellular response to DNA damage stimulus ( GO:0006974 )
27	GO:0007059	1.08393357943315e-18	1	101	306	chromosome segregation	BP	6.42531738475093e-16	true	chromosome segregation ( GO:0007059 )
28	GO:0051726	2.88644779824034e-18	1	260	1190	regulation of cell cycle	BP	1.64991417895845e-15	true	regulation of cell cycle ( GO:0051726 )
29	GO:0006261	3.66561116174935e-18	1	62	143	DNA-dependent DNA replication	BP	1.99448206991718e-15	true	DNA-dependent DNA replication ( GO:0006261 )
30	GO:0044770	3.73848560434335e-18	1	158	629	cell cycle phase transition	BP	1.99448206991718e-15	true	cell cycle phase transition ( GO:0044770 )
31	GO:0140014	4.81375018955473e-18	1	93	275	mitotic nuclear division	BP	2.48529263818785e-15	true	mitotic nuclear division ( GO:0140014 )
32	GO:0006323	1.19856558188799e-17	1	65	161	DNA packaging	BP	5.99470066816167e-15	true	DNA packaging ( GO:0006323 )
33	GO:0006281	1.28652826114267e-17	1	140	506	DNA repair	BP	6.23966206654196e-15	true	DNA repair ( GO:0006281 )
34	GO:0006333	1.39328815193406e-17	1	61	143	chromatin assembly or disassembly	BP	6.55869907991312e-15	true	chromatin assembly or disassembly ( GO:0006333 )
35	GO:0044772	1.98338736074794e-17	1	149	590	mitotic cell cycle phase transition	BP	9.06974705964878e-15	true	mitotic cell cycle phase transition ( GO:0044772 )
36	GO:0000819	6.88166639940642e-17	1	70	185	sister chromatid segregation	BP	3.0594741867361e-14	true	sister chromatid segregation ( GO:0000819 )
37	GO:1901564	8.72910719355624e-17	1	1027	6443	organonitrogen compound metabolic process	BP	3.77592866575318e-14	true	organonitrogen compound metabolic process ( GO:1901564 )
38	GO:0090304	3.16557381521318e-16	1	829	5177	nucleic acid metabolic process	BP	1.33328970822334e-13	true	nucleic acid metabolic process ( GO:0090304 )
39	GO:0010564	4.76258173357491e-16	1	178	769	regulation of cell cycle process	BP	1.95449027297093e-13	true	regulation of cell cycle process ( GO:0010564 )
40	GO:0016032	5.80325944258495e-16	1	199	890	viral process	BP	2.3220291844643e-13	true	viral process ( GO:0016032 )
41	GO:0044403	6.48476347720326e-16	1	208	949	symbiotic process	BP	2.53143023055215e-13	true	symbiotic process ( GO:0044403 )
42	GO:0033554	9.39564404835085e-16	1	382	1983	cellular response to stress	BP	3.5804114998537e-13	true	cellular response to stress ( GO:0033554 )
43	GO:0043170	1.22289925533319e-15	1	1416	9837	macromolecule metabolic process	BP	4.5517447864204e-13	true	macromolecule metabolic process ( GO:0043170 )
44	GO:0051301	2.03135212516273e-15	1	146	568	cell division	BP	7.35888859168517e-13	true	cell division ( GO:0051301 )
45	GO:0034645	2.0690408411486e-15	1	778	4682	cellular macromolecule biosynthetic process	BP	7.35888859168517e-13	true	cellular macromolecule biosynthetic process ( GO:0034645 )
46	GO:0000070	2.24630296474186e-15	1	60	154	mitotic sister chromatid segregation	BP	7.81566933710729e-13	true	mitotic sister chromatid segregation ( GO:0000070 )
47	GO:0009059	2.53298774673343e-15	1	795	4803	macromolecule biosynthetic process	BP	8.62563167797203e-13	true	macromolecule biosynthetic process ( GO:0009059 )
48	GO:0044271	5.68066588102991e-15	1	768	4647	cellular nitrogen compound biosynthetic process	BP	1.89414702970591e-12	true	cellular nitrogen compound biosynthetic process ( GO:0044271 )
49	GO:0098813	1.41084212971475e-14	1	80	247	nuclear chromosome segregation	BP	4.60827107879276e-12	true	nuclear chromosome segregation ( GO:0098813 )
50	GO:0051052	1.56620207078655e-14	1	98	333	regulation of DNA metabolic process	BP	5.01341282858775e-12	true	regulation of DNA metabolic process ( GO:0051052 )
51	GO:0007346	1.98102035030742e-14	1	152	652	regulation of mitotic cell cycle	BP	6.21690798170005e-12	true	regulation of mitotic cell cycle ( GO:0007346 )
52	GO:0000280	2.6024582405047e-14	1	111	400	nuclear division	BP	8.01006618063034e-12	true	nuclear division ( GO:0000280 )
53	GO:0045786	5.21551791454669e-14	1	146	620	negative regulation of cell cycle	BP	1.57498800419471e-11	true	negative regulation of cell cycle ( GO:0045786 )
54	GO:0010948	1.10924847866338e-13	1	93	349	negative regulation of cell cycle process	BP	3.28768924092731e-11	true	negative regulation of cell cycle process ( GO:0010948 )
55	GO:1901566	1.59038583204031e-13	1	313	1702	organonitrogen compound biosynthetic process	BP	4.62802277123729e-11	true	organonitrogen compound biosynthetic process ( GO:1901566 )
56	GO:0048285	2.40854430674348e-13	1	117	444	organelle fission	BP	6.88370564811239e-11	true	organelle fission ( GO:0048285 )
57	GO:0006310	4.18023428520252e-13	1	81	263	DNA recombination	BP	1.17376578481871e-10	true	DNA recombination ( GO:0006310 )
58	GO:0010604	5.62446341281046e-13	1	583	3433	positive regulation of macromolecule metabolic process	BP	1.55206098141434e-10	true	positive regulation of macromolecule metabolic process ( GO:0010604 )
59	GO:1901987	6.49913916152547e-13	1	114	473	regulation of cell cycle phase transition	BP	1.76302919119009e-10	true	regulation of cell cycle phase transition ( GO:1901987 )
60	GO:0051173	9.64008802173403e-13	1	533	3080	positive regulation of nitrogen compound metabolic process	BP	2.57149347979755e-10	true	positive regulation of nitrogen compound metabolic process ( GO:0051173 )
61	GO:0031497	1.93706538048974e-12	1	47	119	chromatin assembly	BP	5.08241498602266e-10	true	chromatin assembly ( GO:0031497 )
62	GO:0016071	2.60173218300519e-12	1	179	845	mRNA metabolic process	BP	6.71624574016098e-10	true	mRNA metabolic process ( GO:0016071 )
63	GO:0006950	3.90901339876353e-12	1	626	3849	response to stress	BP	9.93075546781115e-10	true	response to stress ( GO:0006950 )
64	GO:1901990	4.5729845930849e-12	1	106	441	regulation of mitotic cell cycle phase transition	BP	1.14360341269256e-9	true	regulation of mitotic cell cycle phase transition ( GO:1901990 )
65	GO:0048519	4.97898615602941e-12	1	860	5740	negative regulation of biological process	BP	1.22597959118847e-9	true	negative regulation of biological process ( GO:0048519 )
66	GO:0031325	5.73247632504129e-12	1	554	3257	positive regulation of cellular metabolic process	BP	1.39012550882251e-9	true	positive regulation of cellular metabolic process ( GO:0031325 )
67	GO:0071824	5.99888727427309e-12	1	65	205	protein-DNA complex subunit organization	BP	1.4330177735036e-9	true	protein-DNA complex subunit organization ( GO:0071824 )
68	GO:0006325	7.68300718139288e-12	1	160	698	chromatin organization	BP	1.79494628788143e-9	true	chromatin organization ( GO:0006325 )
69	GO:0009893	7.73828765159756e-12	1	617	3722	positive regulation of metabolic process	BP	1.79494628788143e-9	true	positive regulation of metabolic process ( GO:0009893 )
70	GO:0006412	8.99796142686254e-12	1	137	690	translation	BP	2.05731960909907e-9	true	translation ( GO:0006412 )
71	GO:0006338	1.21589855103361e-11	1	60	182	chromatin remodeling	BP	2.74090933933704e-9	true	chromatin remodeling ( GO:0006338 )
72	GO:0044786	1.37630167476622e-11	1	31	63	cell cycle DNA replication	BP	3.05940393119909e-9	true	cell cycle DNA replication ( GO:0044786 )
73	GO:0000075	1.60814347823615e-11	1	66	210	cell cycle checkpoint	BP	3.50371651388432e-9	true	cell cycle checkpoint ( GO:0000075 )
74	GO:0044267	1.61996264934358e-11	1	796	5051	cellular protein metabolic process	BP	3.50371651388432e-9	true	cellular protein metabolic process ( GO:0044267 )
75	GO:0045930	2.10491175006574e-11	1	85	333	negative regulation of mitotic cell cycle	BP	4.4918816746403e-9	true	negative regulation of mitotic cell cycle ( GO:0045930 )
76	GO:0048522	2.41142415185482e-11	1	849	5402	positive regulation of cellular process	BP	5.07826888821532e-9	true	positive regulation of cellular process ( GO:0048522 )
77	GO:0034728	2.93406241247569e-11	1	42	108	nucleosome organization	BP	6.09865830021732e-9	true	nucleosome organization ( GO:0034728 )
78	GO:0043933	3.19694512894155e-11	1	328	1803	protein-containing complex subunit organization	BP	6.55988548573199e-9	true	protein-containing complex subunit organization ( GO:0043933 )
79	GO:0043043	3.31194055542558e-11	1	139	713	peptide biosynthetic process	BP	6.70982387209955e-9	true	peptide biosynthetic process ( GO:0043043 )
80	GO:0051054	4.0089283806119e-11	1	60	185	positive regulation of DNA metabolic process	BP	8.02036234146168e-9	true	positive regulation of DNA metabolic process ( GO:0051054 )
81	GO:0045787	4.37121912435232e-11	1	97	385	positive regulation of cell cycle	BP	8.63720519571097e-9	true	positive regulation of cell cycle ( GO:0045787 )
82	GO:0000723	4.62613483071134e-11	1	50	142	telomere maintenance	BP	9.02942536165061e-9	true	telomere maintenance ( GO:0000723 )
83	GO:0033260	6.04975581370439e-11	1	29	59	nuclear DNA replication	BP	1.16658243130529e-8	true	nuclear DNA replication ( GO:0033260 )
84	GO:0032200	6.22205288162164e-11	1	50	143	telomere organization	BP	1.18552329012327e-8	true	telomere organization ( GO:0032200 )
85	GO:0043604	6.68663836968923e-11	1	162	849	amide biosynthetic process	BP	1.2590546718456e-8	true	amide biosynthetic process ( GO:0043604 )
86	GO:0034508	7.18824543085874e-11	1	22	37	centromere complex assembly	BP	1.33776590838249e-8	true	centromere complex assembly ( GO:0034508 )
87	GO:0051171	7.31896038808242e-11	1	885	5667	regulation of nitrogen compound metabolic process	BP	1.34643633346275e-8	true	regulation of nitrogen compound metabolic process ( GO:0051171 )
88	GO:0006302	8.50364917901944e-11	1	68	224	double-strand break repair	BP	1.54660119443416e-8	true	double-strand break repair ( GO:0006302 )
89	GO:0046700	9.46260865679914e-11	1	125	573	heterocycle catabolic process	BP	1.70167473654011e-8	true	heterocycle catabolic process ( GO:0046700 )
90	GO:0009987	1.10209536778398e-10	1	2173	16330	cellular process	BP	1.95989292904251e-8	true	cellular process ( GO:0009987 )
91	GO:0019083	1.4278707469701e-10	1	50	176	viral transcription	BP	2.51132651706115e-8	true	viral transcription ( GO:0019083 )
92	GO:0044085	1.71927489817007e-10	1	504	2976	cellular component biogenesis	BP	2.99097768969695e-8	true	cellular component biogenesis ( GO:0044085 )
93	GO:0032392	1.88793476291663e-10	1	42	111	DNA geometric change	BP	3.24907482585813e-8	true	DNA geometric change ( GO:0032392 )
94	GO:0044839	1.94334394370355e-10	1	73	263	cell cycle G2/M phase transition	BP	3.30885317223142e-8	true	cell cycle G2/M phase transition ( GO:0044839 )
95	GO:0006614	1.98505248452624e-10	1	31	98	SRP-dependent cotranslational protein targeting to membrane	BP	3.34429105419394e-8	true	SRP-dependent cotranslational protein targeting to membrane ( GO:0006614 )
96	GO:0032543	2.12346790810851e-10	1	42	129	mitochondrial translation	BP	3.54021915304966e-8	true	mitochondrial translation ( GO:0032543 )
97	GO:0044270	2.18232445153468e-10	1	124	574	cellular nitrogen compound catabolic process	BP	3.60083534503223e-8	true	cellular nitrogen compound catabolic process ( GO:0044270 )
98	GO:0080090	2.29955227244138e-10	1	906	5847	regulation of primary metabolic process	BP	3.75554429800247e-8	true	regulation of primary metabolic process ( GO:0080090 )
99	GO:0065004	2.37772237849904e-10	1	54	167	protein-DNA complex assembly	BP	3.84398451190678e-8	true	protein-DNA complex assembly ( GO:0065004 )
100	GO:0019080	2.57710013750351e-10	1	53	192	viral gene expression	BP	4.1178546771273e-8	true	viral gene expression ( GO:0019080 )
101	GO:0006271	2.598583707528e-10	1	15	19	DNA strand elongation involved in DNA replication	BP	4.1178546771273e-8	true	DNA strand elongation involved in DNA replication ( GO:0006271 )
102	GO:0006401	2.6396957688857e-10	1	92	395	RNA catabolic process	BP	4.14199321382507e-8	true	RNA catabolic process ( GO:0006401 )
103	GO:0019538	2.70062900962716e-10	1	858	5565	protein metabolic process	BP	4.19646284457113e-8	true	protein metabolic process ( GO:0019538 )
104	GO:0060255	2.81612456988863e-10	1	973	6634	regulation of macromolecule metabolic process	BP	4.30715435659588e-8	true	regulation of macromolecule metabolic process ( GO:0060255 )
105	GO:0034655	2.82568701932251e-10	1	116	530	nucleobase-containing compound catabolic process	BP	4.30715435659588e-8	true	nucleobase-containing compound catabolic process ( GO:0034655 )
106	GO:0048518	3.0117737413656e-10	1	915	5953	positive regulation of biological process	BP	4.54749421986381e-8	true	positive regulation of biological process ( GO:0048518 )
107	GO:0019439	3.85372444311355e-10	1	126	590	aromatic compound catabolic process	BP	5.76437941233947e-8	true	aromatic compound catabolic process ( GO:0019439 )
108	GO:0006414	4.13866407368736e-10	1	41	127	translational elongation	BP	6.13327023142279e-8	true	translational elongation ( GO:0006414 )
109	GO:0044843	4.81038414551732e-10	1	75	303	cell cycle G1/S phase transition	BP	7.06332094027566e-8	true	cell cycle G1/S phase transition ( GO:0044843 )
110	GO:0031055	5.07797769795707e-10	1	18	28	chromatin remodeling at centromere	BP	7.38845755052754e-8	true	chromatin remodeling at centromere ( GO:0031055 )
111	GO:0006270	5.41238685653934e-10	1	22	39	DNA replication initiation	BP	7.80407672422631e-8	true	DNA replication initiation ( GO:0006270 )
112	GO:0055114	5.86982911405672e-10	1	189	955	oxidation-reduction process	BP	8.38809062236409e-8	true	oxidation-reduction process ( GO:0055114 )
113	GO:1901361	6.19739200570177e-10	1	131	623	organic cyclic compound catabolic process	BP	8.77781053550946e-8	true	organic cyclic compound catabolic process ( GO:1901361 )
114	GO:0043603	7.07337517701701e-10	1	201	1115	cellular amide metabolic process	BP	9.93064646562783e-8	true	cellular amide metabolic process ( GO:0043603 )
115	GO:0000082	7.86338686933756e-10	1	71	283	G1/S transition of mitotic cell cycle	BP	1.09437832038041e-7	true	G1/S transition of mitotic cell cycle ( GO:0000082 )
116	GO:0051983	8.81849355036409e-10	1	38	101	regulation of chromosome segregation	BP	1.21672404546187e-7	true	regulation of chromosome segregation ( GO:0051983 )
117	GO:0022616	8.91678347108543e-10	1	17	25	DNA strand elongation	BP	1.21977025174976e-7	true	DNA strand elongation ( GO:0022616 )
118	GO:0007051	9.85631912114613e-10	1	55	173	spindle organization	BP	1.33686769096563e-7	true	spindle organization ( GO:0007051 )
119	GO:0006613	1.00615241322823e-9	1	31	102	cotranslational protein targeting to membrane	BP	1.35323272048049e-7	true	cotranslational protein targeting to membrane ( GO:0006613 )
120	GO:0018130	1.02727269627003e-9	1	648	3970	heterocycle biosynthetic process	BP	1.37012495865015e-7	true	heterocycle biosynthetic process ( GO:0018130 )
121	GO:0007088	1.06376607127221e-9	1	51	160	regulation of mitotic nuclear division	BP	1.40707239427369e-7	true	regulation of mitotic nuclear division ( GO:0007088 )
122	GO:0033044	1.15566031611573e-9	1	86	332	regulation of chromosome organization	BP	1.51609371798625e-7	true	regulation of chromosome organization ( GO:0033044 )
123	GO:0019438	1.18844102717463e-9	1	649	3981	aromatic compound biosynthetic process	BP	1.54642265365284e-7	true	aromatic compound biosynthetic process ( GO:0019438 )
124	GO:0019219	1.41661820946605e-9	1	630	3842	regulation of nucleobase-containing compound metabolic process	BP	1.82846568084711e-7	true	regulation of nucleobase-containing compound metabolic process ( GO:0019219 )
125	GO:0034724	1.54873161759733e-9	1	20	35	DNA replication-independent nucleosome organization	BP	1.98299596317162e-7	true	DNA replication-independent nucleosome organization ( GO:0034724 )
126	GO:0022607	1.60852396646383e-9	1	465	2745	cellular component assembly	BP	2.04320841930584e-7	true	cellular component assembly ( GO:0022607 )
127	GO:0006518	1.74204689797899e-9	1	155	850	peptide metabolic process	BP	2.18516575940781e-7	true	peptide metabolic process ( GO:0006518 )
128	GO:0006402	1.74758648674914e-9	1	83	359	mRNA catabolic process	BP	2.18516575940781e-7	true	mRNA catabolic process ( GO:0006402 )
129	GO:0007093	1.8366109141427e-9	1	51	160	mitotic cell cycle checkpoint	BP	2.27867888998867e-7	true	mitotic cell cycle checkpoint ( GO:0007093 )
130	GO:1901362	1.89057005604346e-9	1	668	4129	organic cyclic compound biosynthetic process	BP	2.3275825959212e-7	true	organic cyclic compound biosynthetic process ( GO:1901362 )
131	GO:0034622	2.2802940485796e-9	1	190	980	cellular protein-containing complex assembly	BP	2.78596230897073e-7	true	cellular protein-containing complex assembly ( GO:0034622 )
132	GO:0070125	2.34443884207112e-9	1	30	86	mitochondrial translational elongation	BP	2.84263209601123e-7	true	mitochondrial translational elongation ( GO:0070125 )
133	GO:0090068	2.37647402311288e-9	1	75	294	positive regulation of cell cycle process	BP	2.85980952931742e-7	true	positive regulation of cell cycle process ( GO:0090068 )
134	GO:0048523	2.57272904663009e-9	1	748	4835	negative regulation of cellular process	BP	3.07287525308318e-7	true	negative regulation of cellular process ( GO:0048523 )
135	GO:0065003	2.61381922523371e-9	1	278	1533	protein-containing complex assembly	BP	3.09882790369374e-7	true	protein-containing complex assembly ( GO:0065003 )
136	GO:0006334	2.69543574903324e-9	1	30	71	nucleosome assembly	BP	3.17209185024096e-7	true	nucleosome assembly ( GO:0006334 )
137	GO:0044419	2.78142062763608e-9	1	343	2056	interspecies interaction between organisms	BP	3.24938957265076e-7	true	interspecies interaction between organisms ( GO:0044419 )
138	GO:0031570	3.30076435667269e-9	1	49	152	DNA integrity checkpoint	BP	3.82816909627148e-7	true	DNA integrity checkpoint ( GO:0031570 )
139	GO:0070126	3.51747063777991e-9	1	30	87	mitochondrial translational termination	BP	4.05015234227823e-7	true	mitochondrial translational termination ( GO:0070126 )
140	GO:0071897	4.0258262937276e-9	1	55	182	DNA biosynthetic process	BP	4.60238213079359e-7	true	DNA biosynthetic process ( GO:0071897 )
141	GO:1901988	4.37184937261032e-9	1	65	262	negative regulation of cell cycle phase transition	BP	4.9625141282715e-7	true	negative regulation of cell cycle phase transition ( GO:1901988 )
142	GO:0000377	4.64696017333346e-9	1	90	372	RNA splicing, via transesterification reactions with bulged adenosine as nucleophile	BP	5.20102080938476e-7	true	RNA splicing, via transesterification reactions with bulged adenosine as nucleophile ( GO:0000377 )
143	GO:0000398	4.64696017333346e-9	1	90	372	mRNA splicing, via spliceosome	BP	5.20102080938476e-7	true	mRNA splicing, via spliceosome ( GO:0000398 )
144	GO:0034654	4.94202345158262e-9	1	634	3910	nucleobase-containing compound biosynthetic process	BP	5.49285314879026e-7	true	nucleobase-containing compound biosynthetic process ( GO:0034654 )
145	GO:0006336	6.45374924628974e-9	1	19	34	DNA replication-independent nucleosome assembly	BP	7.12360390943912e-7	true	DNA replication-independent nucleosome assembly ( GO:0006336 )
146	GO:0000375	6.79758964348933e-9	1	90	375	RNA splicing, via transesterification reactions	BP	7.45174124959224e-7	true	RNA splicing, via transesterification reactions ( GO:0000375 )
147	GO:1902749	8.64278179780906e-9	1	58	209	regulation of cell cycle G2/M phase transition	BP	9.41004916149211e-7	true	regulation of cell cycle G2/M phase transition ( GO:1902749 )
148	GO:0031323	8.73048719530256e-9	1	920	6049	regulation of cellular metabolic process	BP	9.44131402437956e-7	true	regulation of cellular metabolic process ( GO:0031323 )
149	GO:0010629	9.12560612772126e-9	1	384	2606	negative regulation of gene expression	BP	9.80237087746167e-7	true	negative regulation of gene expression ( GO:0010629 )
150	GO:0006415	9.27588673636238e-9	1	33	102	translational termination	BP	9.89737114769866e-7	true	translational termination ( GO:0006415 )
151	GO:0016070	9.59244507246634e-9	1	711	4727	RNA metabolic process	BP	1.01674e-06	true	RNA metabolic process ( GO:0016070 )
152	GO:0033045	1.00562873756106e-8	1	31	80	regulation of sister chromatid segregation	BP	1.05889e-06	true	regulation of sister chromatid segregation ( GO:0033045 )
153	GO:0045934	1.10059286509556e-8	1	269	1447	negative regulation of nucleobase-containing compound metabolic process	BP	1.15131e-06	true	negative regulation of nucleobase-containing compound metabolic process ( GO:0045934 )
154	GO:0043044	1.25320018875585e-8	1	29	72	ATP-dependent chromatin remodeling	BP	1.30243e-06	true	ATP-dependent chromatin remodeling ( GO:0043044 )
155	GO:0034080	1.27985237226406e-8	1	16	26	CENP-A containing nucleosome assembly	BP	1.31308e-06	true	CENP-A containing nucleosome assembly ( GO:0034080 )
156	GO:0061641	1.27985237226406e-8	1	16	26	CENP-A containing chromatin organization	BP	1.31308e-06	true	CENP-A containing chromatin organization ( GO:0061641 )
157	GO:0010557	1.38868349375714e-8	1	319	1789	positive regulation of macromolecule biosynthetic process	BP	1.41566e-06	true	positive regulation of macromolecule biosynthetic process ( GO:0010557 )
158	GO:0019222	1.43208164912241e-8	1	1027	7141	regulation of metabolic process	BP	1.44897e-06	true	regulation of metabolic process ( GO:0019222 )
159	GO:0000086	1.43946792590482e-8	1	65	247	G2/M transition of mitotic cell cycle	BP	1.44897e-06	true	G2/M transition of mitotic cell cycle ( GO:0000086 )
160	GO:1901991	1.47502452590711e-8	1	61	246	negative regulation of mitotic cell cycle phase transition	BP	1.47549e-06	true	negative regulation of mitotic cell cycle phase transition ( GO:1901991 )
161	GO:0140053	1.48516749846783e-8	1	44	153	mitochondrial gene expression	BP	1.4764e-06	true	mitochondrial gene expression ( GO:0140053 )
162	GO:0006793	1.62784865733583e-8	1	515	3191	phosphorus metabolic process	BP	1.60825e-06	true	phosphorus metabolic process ( GO:0006793 )
163	GO:0006796	1.68048914090208e-8	1	511	3165	phosphate-containing compound metabolic process	BP	1.65008e-06	true	phosphate-containing compound metabolic process ( GO:0006796 )
164	GO:0051383	1.7464764442391e-8	1	14	20	kinetochore organization	BP	1.70441e-06	true	kinetochore organization ( GO:0051383 )
165	GO:0045047	2.0233759328453e-8	1	31	111	protein targeting to ER	BP	1.96267e-06	true	protein targeting to ER ( GO:0045047 )
166	GO:0051783	3.17303426230236e-8	1	53	184	regulation of nuclear division	BP	3.0593e-06	true	regulation of nuclear division ( GO:0051783 )
167	GO:0000184	3.83186550967397e-8	1	33	119	nuclear-transcribed mRNA catabolic process, nonsense-mediated decay	BP	3.6724e-06	true	nuclear-transcribed mRNA catabolic process, nonsense-mediated decay ( GO:0000184 )
168	GO:0045935	3.94248644157024e-8	1	318	1796	positive regulation of nucleobase-containing compound metabolic process	BP	3.75592e-06	true	positive regulation of nucleobase-containing compound metabolic process ( GO:0045935 )
169	GO:0010605	5.32699157543125e-8	1	489	3369	negative regulation of macromolecule metabolic process	BP	5.04488e-06	true	negative regulation of macromolecule metabolic process ( GO:0010605 )
170	GO:0009891	5.5091379628101e-8	1	334	1927	positive regulation of biosynthetic process	BP	5.16938e-06	true	positive regulation of biosynthetic process ( GO:0009891 )
171	GO:0051338	5.52304817797297e-8	1	188	987	regulation of transferase activity	BP	5.16938e-06	true	regulation of transferase activity ( GO:0051338 )
172	GO:0032508	5.64215037823389e-8	1	36	104	DNA duplex unwinding	BP	5.25015e-06	true	DNA duplex unwinding ( GO:0032508 )
173	GO:0030261	6.40034512255844e-8	1	17	32	chromosome condensation	BP	5.89589e-06	true	chromosome condensation ( GO:0030261 )
174	GO:0031328	6.40977369689093e-8	1	329	1893	positive regulation of cellular biosynthetic process	BP	5.89589e-06	true	positive regulation of cellular biosynthetic process ( GO:0031328 )
175	GO:0072599	7.55111983634321e-8	1	31	115	establishment of protein localization to endoplasmic reticulum	BP	6.90604e-06	true	establishment of protein localization to endoplasmic reticulum ( GO:0072599 )
176	GO:1902850	9.04336184402626e-8	1	43	137	microtubule cytoskeleton organization involved in mitosis	BP	8.22381e-06	true	microtubule cytoskeleton organization involved in mitosis ( GO:1902850 )
177	GO:2001251	9.22803948061351e-8	1	41	130	negative regulation of chromosome organization	BP	8.34434e-06	true	negative regulation of chromosome organization ( GO:2001251 )
178	GO:0051304	1.01982728988523e-7	1	32	91	chromosome separation	BP	9.16985e-06	true	chromosome separation ( GO:0051304 )
179	GO:0045333	1.14021305020642e-7	1	44	168	cellular respiration	BP	1.0195e-05	true	cellular respiration ( GO:0045333 )
180	GO:0006275	1.503858449835e-7	1	36	108	regulation of DNA replication	BP	1.33718e-05	true	regulation of DNA replication ( GO:0006275 )
181	GO:0000725	1.6407076884685e-7	1	41	129	recombinational repair	BP	1.4508e-05	true	recombinational repair ( GO:0000725 )
182	GO:0045839	1.87257043478748e-7	1	22	52	negative regulation of mitotic nuclear division	BP	1.64673e-05	true	negative regulation of mitotic nuclear division ( GO:0045839 )
183	GO:0051306	1.93014623256156e-7	1	25	64	mitotic sister chromatid separation	BP	1.68809e-05	true	mitotic sister chromatid separation ( GO:0051306 )
184	GO:0010556	2.00230425637854e-7	1	610	3881	regulation of macromolecule biosynthetic process	BP	1.74168e-05	true	regulation of macromolecule biosynthetic process ( GO:0010556 )
185	GO:0051253	2.05649071781587e-7	1	247	1353	negative regulation of RNA metabolic process	BP	1.77914e-05	true	negative regulation of RNA metabolic process ( GO:0051253 )
186	GO:0042559	2.33759584517292e-7	1	10	13	pteridine-containing compound biosynthetic process	BP	2.01146e-05	true	pteridine-containing compound biosynthetic process ( GO:0042559 )
187	GO:0044281	2.48800952877411e-7	1	318	1863	small molecule metabolic process	BP	2.12944e-05	true	small molecule metabolic process ( GO:0044281 )
188	GO:0033047	2.61472035993854e-7	1	26	69	regulation of mitotic sister chromatid segregation	BP	2.22599e-05	true	regulation of mitotic sister chromatid segregation ( GO:0033047 )
189	GO:0032201	2.63440821647784e-7	1	15	27	telomere maintenance via semi-conservative replication	BP	2.23035e-05	true	telomere maintenance via semi-conservative replication ( GO:0032201 )
190	GO:0008150	2.64771385896471e-7	1	2235	17071	biological_process	BP	2.23035e-05	true	biological_process ( GO:0008150 )
191	GO:0010965	2.72544182438154e-7	1	24	61	regulation of mitotic sister chromatid separation	BP	2.28381e-05	true	regulation of mitotic sister chromatid separation ( GO:0010965 )
192	GO:0072331	2.74518672402477e-7	1	64	258	signal transduction by p53 class mediator	BP	2.28837e-05	true	signal transduction by p53 class mediator ( GO:0072331 )
193	GO:0051225	2.83661758355717e-7	1	36	109	spindle assembly	BP	2.35233e-05	true	spindle assembly ( GO:0051225 )
194	GO:1905818	3.63084755192094e-7	1	25	66	regulation of chromosome separation	BP	2.99545e-05	true	regulation of chromosome separation ( GO:1905818 )
195	GO:0010467	3.67317079814631e-7	1	872	6344	gene expression	BP	3.01483e-05	true	gene expression ( GO:0010467 )
196	GO:0000724	3.80073201676071e-7	1	40	128	double-strand break repair via homologous recombination	BP	3.10361e-05	true	double-strand break repair via homologous recombination ( GO:0000724 )
197	GO:0006091	4.0825942474238e-7	1	98	478	generation of precursor metabolites and energy	BP	3.31685e-05	true	generation of precursor metabolites and energy ( GO:0006091 )
198	GO:0043648	4.11799601901701e-7	1	31	90	dicarboxylic acid metabolic process	BP	3.32871e-05	true	dicarboxylic acid metabolic process ( GO:0043648 )
199	GO:2000278	4.35602311789001e-7	1	35	106	regulation of DNA biosynthetic process	BP	3.50342e-05	true	regulation of DNA biosynthetic process ( GO:2000278 )
200	GO:0007052	4.49412845494218e-7	1	36	111	mitotic spindle organization	BP	3.59643e-05	true	mitotic spindle organization ( GO:0007052 )
201	GO:0009892	4.63601322950311e-7	1	516	3594	negative regulation of metabolic process	BP	3.69151e-05	true	negative regulation of metabolic process ( GO:0009892 )
202	GO:0022904	5.30183408311872e-7	1	28	100	respiratory electron transport chain	BP	4.20078e-05	true	respiratory electron transport chain ( GO:0022904 )
203	GO:0010558	5.82723857607872e-7	1	265	1546	negative regulation of macromolecule biosynthetic process	BP	4.59433e-05	true	negative regulation of macromolecule biosynthetic process ( GO:0010558 )
204	GO:0007091	6.3342883966102e-7	1	23	58	metaphase/anaphase transition of mitotic cell cycle	BP	4.96962e-05	true	metaphase/anaphase transition of mitotic cell cycle ( GO:0007091 )
205	GO:0051784	8.8032215610149e-7	1	23	60	negative regulation of nuclear division	BP	6.87295e-05	true	negative regulation of nuclear division ( GO:0051784 )
206	GO:0072528	9.06907959303977e-7	1	17	37	pyrimidine-containing compound biosynthetic process	BP	7.04615e-05	true	pyrimidine-containing compound biosynthetic process ( GO:0072528 )
207	GO:0042255	9.17391617215253e-7	1	21	59	ribosome assembly	BP	7.09255e-05	true	ribosome assembly ( GO:0042255 )
208	GO:0043486	9.21743092403249e-7	1	18	41	histone exchange	BP	7.09255e-05	true	histone exchange ( GO:0043486 )
209	GO:0034502	1.00794e-06	1	27	74	protein localization to chromosome	BP	7.71869e-05	true	protein localization to chromosome ( GO:0034502 )
210	GO:0051347	1.10923e-06	1	134	675	positive regulation of transferase activity	BP	8.45391e-05	true	positive regulation of transferase activity ( GO:0051347 )
211	GO:0051172	1.16526e-06	0.999999	388	2411	negative regulation of nitrogen compound metabolic process	BP	8.83886e-05	true	negative regulation of nitrogen compound metabolic process ( GO:0051172 )
212	GO:0044784	1.19593e-06	1	23	60	metaphase/anaphase transition of cell cycle	BP	9.02873e-05	true	metaphase/anaphase transition of cell cycle ( GO:0044784 )
213	GO:0006413	1.27087e-06	1	44	188	translational initiation	BP	9.54944e-05	true	translational initiation ( GO:0006413 )
214	GO:0008283	1.3431e-06	0.999999	317	1972	cell population proliferation	BP	0.00010045	true	cell population proliferation ( GO:0008283 )
215	GO:0000956	1.37293e-06	1	46	201	nuclear-transcribed mRNA catabolic process	BP	0.000102203	true	nuclear-transcribed mRNA catabolic process ( GO:0000956 )
216	GO:0015949	1.4453e-06	1	14	27	nucleobase-containing small molecule interconversion	BP	0.000107093	true	nucleobase-containing small molecule interconversion ( GO:0015949 )
217	GO:0051246	1.51725e-06	0.999999	436	2785	regulation of protein metabolic process	BP	0.000111906	true	regulation of protein metabolic process ( GO:0051246 )
218	GO:0010389	1.54527e-06	0.999999	50	195	regulation of G2/M transition of mitotic cell cycle	BP	0.00011345	true	regulation of G2/M transition of mitotic cell cycle ( GO:0010389 )
219	GO:0009124	1.65096e-06	1	18	41	nucleoside monophosphate biosynthetic process	BP	0.000120656	true	nucleoside monophosphate biosynthetic process ( GO:0009124 )
220	GO:0000076	1.68557e-06	1	11	17	DNA replication checkpoint	BP	0.000122625	true	DNA replication checkpoint ( GO:0000076 )
221	GO:0009263	2.29663e-06	1	10	15	deoxyribonucleotide biosynthetic process	BP	0.000166233	true	deoxyribonucleotide biosynthetic process ( GO:0009263 )
222	GO:0009890	2.30576e-06	0.999999	275	1639	negative regulation of biosynthetic process	BP	0.000166233	true	negative regulation of biosynthetic process ( GO:0009890 )
223	GO:2000112	2.65244e-06	0.999998	591	3785	regulation of cellular macromolecule biosynthetic process	BP	0.000190369	true	regulation of cellular macromolecule biosynthetic process ( GO:2000112 )
224	GO:0006119	2.68288e-06	0.999999	29	112	oxidative phosphorylation	BP	0.000191694	true	oxidative phosphorylation ( GO:0006119 )
225	GO:0012501	2.72222e-06	0.999998	337	2080	programmed cell death	BP	0.000193641	true	programmed cell death ( GO:0012501 )
226	GO:0051252	2.92379e-06	0.999998	572	3600	regulation of RNA metabolic process	BP	0.000207059	true	regulation of RNA metabolic process ( GO:0051252 )
227	GO:0033046	3.02008e-06	0.999999	18	43	negative regulation of sister chromatid segregation	BP	0.000212936	true	negative regulation of sister chromatid segregation ( GO:0033046 )
228	GO:0044774	3.05516e-06	0.999999	32	103	mitotic DNA integrity checkpoint	BP	0.000214464	true	mitotic DNA integrity checkpoint ( GO:0044774 )
229	GO:0009889	3.07599e-06	0.999998	635	4113	regulation of biosynthetic process	BP	0.000214983	true	regulation of biosynthetic process ( GO:0009889 )
230	GO:0008380	3.39202e-06	0.999998	97	464	RNA splicing	BP	0.00023549	true	RNA splicing ( GO:0008380 )
231	GO:0031327	3.41357e-06	0.999998	270	1609	negative regulation of cellular biosynthetic process	BP	0.00023549	true	negative regulation of cellular biosynthetic process ( GO:0031327 )
232	GO:0006220	3.41868e-06	0.999999	18	44	pyrimidine nucleotide metabolic process	BP	0.00023549	true	pyrimidine nucleotide metabolic process ( GO:0006220 )
233	GO:1903311	3.42826e-06	0.999998	75	332	regulation of mRNA metabolic process	BP	0.00023549	true	regulation of mRNA metabolic process ( GO:1903311 )
234	GO:0022900	3.47129e-06	0.999999	39	165	electron transport chain	BP	0.000237427	true	electron transport chain ( GO:0022900 )
235	GO:0006221	3.63828e-06	0.999999	14	29	pyrimidine nucleotide biosynthetic process	BP	0.00024779	true	pyrimidine nucleotide biosynthetic process ( GO:0006221 )
236	GO:0008219	3.98546e-06	0.999997	355	2210	cell death	BP	0.000270285	true	cell death ( GO:0008219 )
237	GO:0032268	4.03076e-06	0.999997	414	2651	regulation of cellular protein metabolic process	BP	0.000272204	true	regulation of cellular protein metabolic process ( GO:0032268 )
238	GO:0042398	4.06647e-06	0.999999	19	47	cellular modified amino acid biosynthetic process	BP	0.000273462	true	cellular modified amino acid biosynthetic process ( GO:0042398 )
239	GO:0051985	4.13638e-06	0.999999	18	44	negative regulation of chromosome segregation	BP	0.000276999	true	negative regulation of chromosome segregation ( GO:0051985 )
240	GO:1901989	4.16353e-06	0.999999	31	109	positive regulation of cell cycle phase transition	BP	0.000277656	true	positive regulation of cell cycle phase transition ( GO:1901989 )
241	GO:0042558	4.21664e-06	0.999999	15	32	pteridine-containing compound metabolic process	BP	0.00028003	true	pteridine-containing compound metabolic process ( GO:0042558 )
242	GO:0051321	4.24238e-06	0.999998	57	232	meiotic cell cycle	BP	0.000280575	true	meiotic cell cycle ( GO:0051321 )
243	GO:0031326	4.31682e-06	0.999997	623	4031	regulation of cellular biosynthetic process	BP	0.000284324	true	regulation of cellular biosynthetic process ( GO:0031326 )
244	GO:2000113	4.5316e-06	0.999997	253	1496	negative regulation of cellular macromolecule biosynthetic process	BP	0.000297247	true	negative regulation of cellular macromolecule biosynthetic process ( GO:2000113 )
245	GO:0009157	5.05497e-06	1	7	8	deoxyribonucleoside monophosphate biosynthetic process	BP	0.000330224	true	deoxyribonucleoside monophosphate biosynthetic process ( GO:0009157 )
246	GO:0051247	5.30801e-06	0.999996	278	1665	positive regulation of protein metabolic process	BP	0.000345344	true	positive regulation of protein metabolic process ( GO:0051247 )
247	GO:0030071	5.36545e-06	0.999999	21	56	regulation of mitotic metaphase/anaphase transition	BP	0.000347668	true	regulation of mitotic metaphase/anaphase transition ( GO:0030071 )
248	GO:0015980	5.48107e-06	0.999998	56	252	energy derivation by oxidation of organic compounds	BP	0.000353728	true	energy derivation by oxidation of organic compounds ( GO:0015980 )
249	GO:0009396	5.75786e-06	1	7	8	folic acid-containing compound biosynthetic process	BP	0.000368563	true	folic acid-containing compound biosynthetic process ( GO:0009396 )
250	GO:0006753	5.75928e-06	0.999997	100	488	nucleoside phosphate metabolic process	BP	0.000368563	true	nucleoside phosphate metabolic process ( GO:0006753 )
251	GO:0019752	5.78003e-06	0.999996	182	1007	carboxylic acid metabolic process	BP	0.000368563	true	carboxylic acid metabolic process ( GO:0019752 )
252	GO:0051169	5.8464e-06	0.999997	78	351	nuclear transport	BP	0.000371316	true	nuclear transport ( GO:0051169 )
253	GO:0009123	6.05377e-06	0.999998	24	69	nucleoside monophosphate metabolic process	BP	0.000382966	true	nucleoside monophosphate metabolic process ( GO:0009123 )
254	GO:0045005	6.09308e-06	0.999999	17	39	DNA-dependent DNA replication maintenance of fidelity	BP	0.000383936	true	DNA-dependent DNA replication maintenance of fidelity ( GO:0045005 )
255	GO:0033043	6.4088e-06	0.999996	221	1243	regulation of organelle organization	BP	0.000400774	true	regulation of organelle organization ( GO:0033043 )
256	GO:1901293	6.41039e-06	0.999997	55	228	nucleoside phosphate biosynthetic process	BP	0.000400774	true	nucleoside phosphate biosynthetic process ( GO:1901293 )
257	GO:0070972	7.01233e-06	0.999997	33	142	protein localization to endoplasmic reticulum	BP	0.000436702	true	protein localization to endoplasmic reticulum ( GO:0070972 )
258	GO:0009262	7.26029e-06	0.999999	15	34	deoxyribonucleotide metabolic process	BP	0.000450391	true	deoxyribonucleotide metabolic process ( GO:0009262 )
259	GO:0043412	7.74536e-06	0.999994	647	4204	macromolecule modification	BP	0.000478628	true	macromolecule modification ( GO:0043412 )
260	GO:0007062	7.99857e-06	0.999998	20	52	sister chromatid cohesion	BP	0.000492373	true	sister chromatid cohesion ( GO:0007062 )
261	GO:0055086	8.24962e-06	0.999995	112	565	nucleobase-containing small molecule metabolic process	BP	0.000505882	true	nucleobase-containing small molecule metabolic process ( GO:0055086 )
262	GO:0032270	8.77364e-06	0.999994	265	1588	positive regulation of cellular protein metabolic process	BP	0.000535962	true	positive regulation of cellular protein metabolic process ( GO:0032270 )
263	GO:0006612	8.89027e-06	0.999996	43	195	protein targeting to membrane	BP	0.000541022	true	protein targeting to membrane ( GO:0006612 )
264	GO:0009162	9.14401e-06	1	8	11	deoxyribonucleoside monophosphate metabolic process	BP	0.000554356	true	deoxyribonucleoside monophosphate metabolic process ( GO:0009162 )
265	GO:0009165	9.26463e-06	0.999996	54	225	nucleotide biosynthetic process	BP	0.000559549	true	nucleotide biosynthetic process ( GO:0009165 )
266	GO:0043624	9.46344e-06	0.999996	50	214	cellular protein complex disassembly	BP	0.000567912	true	cellular protein complex disassembly ( GO:0043624 )
267	GO:0042773	9.47576e-06	0.999997	22	83	ATP synthesis coupled electron transport	BP	0.000567912	true	ATP synthesis coupled electron transport ( GO:0042773 )
268	GO:0033048	9.51501e-06	0.999998	17	42	negative regulation of mitotic sister chromatid segregation	BP	0.000567912	true	negative regulation of mitotic sister chromatid segregation ( GO:0033048 )
269	GO:1902099	9.54505e-06	0.999998	21	58	regulation of metaphase/anaphase transition of cell cycle	BP	0.000567912	true	regulation of metaphase/anaphase transition of cell cycle ( GO:1902099 )
270	GO:1901575	9.85947e-06	0.999993	349	2141	organic substance catabolic process	BP	0.000584447	true	organic substance catabolic process ( GO:1901575 )
271	GO:0000077	1.04157e-05	0.999996	39	142	DNA damage checkpoint	BP	0.000615144	true	DNA damage checkpoint ( GO:0000077 )
272	GO:0016310	1.06447e-05	0.999992	373	2342	phosphorylation	BP	0.000626353	true	phosphorylation ( GO:0016310 )
273	GO:2000573	1.07529e-05	0.999997	24	69	positive regulation of DNA biosynthetic process	BP	0.000630405	true	positive regulation of DNA biosynthetic process ( GO:2000573 )
274	GO:1903312	1.0844e-05	0.999997	26	78	negative regulation of mRNA metabolic process	BP	0.000633423	true	negative regulation of mRNA metabolic process ( GO:1903312 )
275	GO:1902750	1.13228e-05	0.999996	29	102	negative regulation of cell cycle G2/M phase transition	BP	0.000658985	true	negative regulation of cell cycle G2/M phase transition ( GO:1902750 )
276	GO:0006915	1.16877e-05	0.999992	313	1938	apoptotic process	BP	0.000677761	true	apoptotic process ( GO:0006915 )
277	GO:0044093	1.2054e-05	0.999991	294	1761	positive regulation of molecular function	BP	0.000694541	true	positive regulation of molecular function ( GO:0044093 )
278	GO:0002381	1.20639e-05	0.999997	20	54	immunoglobulin production involved in immunoglobulin mediated immune response	BP	0.000694541	true	immunoglobulin production involved in immunoglobulin mediated immune response ( GO:0002381 )
279	GO:0045931	1.4333e-05	0.999994	41	165	positive regulation of mitotic cell cycle	BP	0.00082222	true	positive regulation of mitotic cell cycle ( GO:0045931 )
280	GO:0031324	1.44989e-05	0.999989	408	2600	negative regulation of cellular metabolic process	BP	0.00082877	true	negative regulation of cellular metabolic process ( GO:0031324 )
281	GO:2000816	1.48965e-05	0.999997	16	39	negative regulation of mitotic sister chromatid separation	BP	0.000848467	true	negative regulation of mitotic sister chromatid separation ( GO:2000816 )
282	GO:0006913	1.5686e-05	0.999992	76	348	nucleocytoplasmic transport	BP	0.000890264	true	nucleocytoplasmic transport ( GO:0006913 )
283	GO:0031297	1.58637e-05	0.999997	14	30	replication fork processing	BP	0.000897168	true	replication fork processing ( GO:0031297 )
284	GO:0009117	1.62303e-05	0.999991	97	481	nucleotide metabolic process	BP	0.000914667	true	nucleotide metabolic process ( GO:0009117 )
285	GO:1903507	1.65148e-05	0.999989	224	1263	negative regulation of nucleic acid-templated transcription	BP	0.000927438	true	negative regulation of nucleic acid-templated transcription ( GO:1903507 )
286	GO:0010628	1.72108e-05	0.999987	360	2230	positive regulation of gene expression	BP	0.000963145	true	positive regulation of gene expression ( GO:0010628 )
287	GO:1901605	1.74444e-05	0.999992	47	188	alpha-amino acid metabolic process	BP	0.000972816	true	alpha-amino acid metabolic process ( GO:1901605 )
288	GO:0010468	1.79507e-05	0.999986	727	5136	regulation of gene expression	BP	0.000997571	true	regulation of gene expression ( GO:0010468 )
289	GO:1902679	1.81069e-05	0.999987	224	1265	negative regulation of RNA biosynthetic process	BP	0.00100178	true	negative regulation of RNA biosynthetic process ( GO:1902679 )
290	GO:0044265	1.81517e-05	0.999988	200	1157	cellular macromolecule catabolic process	BP	0.00100178	true	cellular macromolecule catabolic process ( GO:0044265 )
291	GO:0006397	1.85074e-05	0.999989	104	521	mRNA processing	BP	0.00101791	true	mRNA processing ( GO:0006397 )
292	GO:0046653	1.87215e-05	0.999998	10	17	tetrahydrofolate metabolic process	BP	0.00102615	true	tetrahydrofolate metabolic process ( GO:0046653 )
293	GO:1905819	2.01489e-05	0.999996	16	40	negative regulation of chromosome separation	BP	0.00110063	true	negative regulation of chromosome separation ( GO:1905819 )
294	GO:0022613	2.02324e-05	0.999989	88	448	ribonucleoprotein complex biogenesis	BP	0.00110142	true	ribonucleoprotein complex biogenesis ( GO:0022613 )
295	GO:0006520	2.07401e-05	0.999989	67	307	cellular amino acid metabolic process	BP	0.00112524	true	cellular amino acid metabolic process ( GO:0006520 )
296	GO:0009265	2.14799e-05	0.999999	8	12	2'-deoxyribonucleotide biosynthetic process	BP	0.00115753	true	2'-deoxyribonucleotide biosynthetic process ( GO:0009265 )
297	GO:0046385	2.14799e-05	0.999999	8	12	deoxyribose phosphate biosynthetic process	BP	0.00115753	true	deoxyribose phosphate biosynthetic process ( GO:0046385 )
298	GO:0051168	2.34275e-05	0.999989	49	200	nuclear export	BP	0.00125825	true	nuclear export ( GO:0051168 )
299	GO:0042775	2.42346e-05	0.999993	21	82	mitochondrial ATP synthesis coupled electron transport	BP	0.00129724	true	mitochondrial ATP synthesis coupled electron transport ( GO:0042775 )
300	GO:0009628	2.46739e-05	0.999983	207	1189	response to abiotic stimulus	BP	0.00131635	true	response to abiotic stimulus ( GO:0009628 )
301	GO:1901992	2.83267e-05	0.999991	26	94	positive regulation of mitotic cell cycle phase transition	BP	0.00150621	true	positive regulation of mitotic cell cycle phase transition ( GO:1901992 )
302	GO:0042981	2.85704e-05	0.999979	252	1544	regulation of apoptotic process	BP	0.00151414	true	regulation of apoptotic process ( GO:0042981 )
303	GO:0071345	2.87553e-05	0.99998	185	1093	cellular response to cytokine stimulus	BP	0.00151891	true	cellular response to cytokine stimulus ( GO:0071345 )
304	GO:0034097	2.89849e-05	0.99998	198	1182	response to cytokine	BP	0.001526	true	response to cytokine ( GO:0034097 )
305	GO:0051310	2.96683e-05	0.999992	21	60	metaphase plate congression	BP	0.00155686	true	metaphase plate congression ( GO:0051310 )
306	GO:0045023	3.16835e-05	0.999993	17	45	G0 to G1 transition	BP	0.00165717	true	G0 to G1 transition ( GO:0045023 )
307	GO:0045841	3.53647e-05	0.999993	15	36	negative regulation of mitotic metaphase/anaphase transition	BP	0.00184369	true	negative regulation of mitotic metaphase/anaphase transition ( GO:0045841 )
308	GO:0042254	3.71692e-05	0.999981	60	288	ribosome biogenesis	BP	0.00193147	true	ribosome biogenesis ( GO:0042254 )
309	GO:0046034	3.86635e-05	0.999981	56	267	ATP metabolic process	BP	0.00200262	true	ATP metabolic process ( GO:0046034 )
310	GO:0080135	3.93759e-05	0.999975	134	734	regulation of cellular response to stress	BP	0.00203294	true	regulation of cellular response to stress ( GO:0080135 )
311	GO:0000727	4.13485e-05	0.999997	8	12	double-strand break repair via break-induced replication	BP	0.00212792	true	double-strand break repair via break-induced replication ( GO:0000727 )
312	GO:0009057	4.17431e-05	0.99997	232	1380	macromolecule catabolic process	BP	0.00214134	true	macromolecule catabolic process ( GO:0009057 )
313	GO:0043067	4.24176e-05	0.999969	254	1569	regulation of programmed cell death	BP	0.00216899	true	regulation of programmed cell death ( GO:0043067 )
314	GO:0051972	4.30877e-05	0.999989	18	48	regulation of telomerase activity	BP	0.00219337	true	regulation of telomerase activity ( GO:0051972 )
315	GO:0051382	4.31685e-05	0.999996	9	15	kinetochore assembly	BP	0.00219337	true	kinetochore assembly ( GO:0051382 )
316	GO:0002204	4.42669e-05	0.999989	17	45	somatic recombination of immunoglobulin genes involved in immune response	BP	0.00222796	true	somatic recombination of immunoglobulin genes involved in immune response ( GO:0002204 )
317	GO:0002208	4.42669e-05	0.999989	17	45	somatic diversification of immunoglobulins involved in immune response	BP	0.00222796	true	somatic diversification of immunoglobulins involved in immune response ( GO:0002208 )
318	GO:0045190	4.42669e-05	0.999989	17	45	isotype switching	BP	0.00222796	true	isotype switching ( GO:0045190 )
319	GO:0000281	4.58195e-05	0.999986	23	71	mitotic cytokinesis	BP	0.00229888	true	mitotic cytokinesis ( GO:0000281 )
320	GO:0006082	4.73698e-05	0.999967	193	1109	organic acid metabolic process	BP	0.00236923	true	organic acid metabolic process ( GO:0006082 )
321	GO:1902100	4.75724e-05	0.99999	15	37	negative regulation of metaphase/anaphase transition of cell cycle	BP	0.00237195	true	negative regulation of metaphase/anaphase transition of cell cycle ( GO:1902100 )
322	GO:0010033	4.7837e-05	0.999962	493	3264	response to organic substance	BP	0.00237773	true	response to organic substance ( GO:0010033 )
323	GO:0060249	4.84618e-05	0.999972	88	433	anatomical structure homeostasis	BP	0.00240134	true	anatomical structure homeostasis ( GO:0060249 )
324	GO:0010032	4.89927e-05	0.999999	6	7	meiotic chromosome condensation	BP	0.00242015	true	meiotic chromosome condensation ( GO:0010032 )
325	GO:0010941	4.94462e-05	0.999964	271	1688	regulation of cell death	BP	0.00243504	true	regulation of cell death ( GO:0010941 )
326	GO:0043436	4.96628e-05	0.999965	190	1091	oxoacid metabolic process	BP	0.0024382	true	oxoacid metabolic process ( GO:0043436 )
327	GO:0044837	5.07645e-05	0.999999	6	7	actomyosin contractile ring organization	BP	0.00248466	true	actomyosin contractile ring organization ( GO:0044837 )
328	GO:0007076	5.11438e-05	0.999995	9	15	mitotic chromosome condensation	BP	0.0024956	true	mitotic chromosome condensation ( GO:0007076 )
329	GO:0009056	5.23121e-05	0.999959	406	2575	catabolic process	BP	0.00254485	true	catabolic process ( GO:0009056 )
330	GO:0033119	5.25785e-05	0.999991	12	26	negative regulation of RNA splicing	BP	0.00255006	true	negative regulation of RNA splicing ( GO:0033119 )
331	GO:0000083	5.31286e-05	0.99999	14	33	regulation of transcription involved in G1/S transition of mitotic cell cycle	BP	0.00256864	true	regulation of transcription involved in G1/S transition of mitotic cell cycle ( GO:0000083 )
332	GO:0045892	5.32826e-05	0.999962	215	1227	negative regulation of transcription, DNA-templated	BP	0.00256864	true	negative regulation of transcription, DNA-templated ( GO:0045892 )
333	GO:0072527	5.41604e-05	0.999982	24	80	pyrimidine-containing compound metabolic process	BP	0.00260311	true	pyrimidine-containing compound metabolic process ( GO:0072527 )
334	GO:0016447	5.54946e-05	0.999986	18	50	somatic recombination of immunoglobulin gene segments	BP	0.00265925	true	somatic recombination of immunoglobulin gene segments ( GO:0016447 )
335	GO:1903046	5.56614e-05	0.999975	43	174	meiotic cell cycle process	BP	0.00265928	true	meiotic cell cycle process ( GO:1903046 )
336	GO:0019058	5.71798e-05	0.999969	69	327	viral life cycle	BP	0.0027237	true	viral life cycle ( GO:0019058 )
337	GO:0090150	5.75178e-05	0.999969	63	320	establishment of protein localization to membrane	BP	0.00273167	true	establishment of protein localization to membrane ( GO:0090150 )
338	GO:0006760	5.78903e-05	0.99999	12	26	folic acid-containing compound metabolic process	BP	0.0027384	true	folic acid-containing compound metabolic process ( GO:0006760 )
339	GO:1902806	5.80017e-05	0.999974	42	201	regulation of cell cycle G1/S phase transition	BP	0.0027384	true	regulation of cell cycle G1/S phase transition ( GO:1902806 )
340	GO:0046390	5.85254e-05	0.999974	40	161	ribose phosphate biosynthetic process	BP	0.002755	true	ribose phosphate biosynthetic process ( GO:0046390 )
341	GO:0045859	5.89755e-05	0.999961	141	778	regulation of protein kinase activity	BP	0.00276804	true	regulation of protein kinase activity ( GO:0045859 )
342	GO:0051128	5.91496e-05	0.999954	373	2321	regulation of cellular component organization	BP	0.0027681	true	regulation of cellular component organization ( GO:0051128 )
343	GO:0000226	5.95776e-05	0.999963	108	547	microtubule cytoskeleton organization	BP	0.00278	true	microtubule cytoskeleton organization ( GO:0000226 )
344	GO:0048025	6.23466e-05	0.999991	11	22	negative regulation of mRNA splicing, via spliceosome	BP	0.00290075	true	negative regulation of mRNA splicing, via spliceosome ( GO:0048025 )
345	GO:0002312	6.26948e-05	0.99998	23	74	B cell activation involved in immune response	BP	0.00290849	true	B cell activation involved in immune response ( GO:0002312 )
346	GO:0002562	6.34842e-05	0.999982	20	59	somatic diversification of immune receptors via germline recombination within a single locus	BP	0.00292814	true	somatic diversification of immune receptors via germline recombination within a single locus ( GO:0002562 )
347	GO:0016444	6.34842e-05	0.999982	20	59	somatic cell DNA recombination	BP	0.00292814	true	somatic cell DNA recombination ( GO:0016444 )
348	GO:2000045	6.37754e-05	0.999972	39	183	regulation of G1/S transition of mitotic cell cycle	BP	0.00293312	true	regulation of G1/S transition of mitotic cell cycle ( GO:2000045 )
349	GO:0009141	6.47433e-05	0.999979	24	82	nucleoside triphosphate metabolic process	BP	0.0029691	true	nucleoside triphosphate metabolic process ( GO:0009141 )
350	GO:0006337	6.66416e-05	0.999993	9	16	nucleosome disassembly	BP	0.00304742	true	nucleosome disassembly ( GO:0006337 )
351	GO:0035999	6.73181e-05	0.999996	7	10	tetrahydrofolate interconversion	BP	0.00306485	true	tetrahydrofolate interconversion ( GO:0035999 )
352	GO:0009147	6.74056e-05	0.999991	10	21	pyrimidine nucleoside triphosphate metabolic process	BP	0.00306485	true	pyrimidine nucleoside triphosphate metabolic process ( GO:0009147 )
353	GO:0006611	6.8244e-05	0.999968	44	181	protein export from nucleus	BP	0.00309418	true	protein export from nucleus ( GO:0006611 )
354	GO:2001020	7.43853e-05	0.999964	48	204	regulation of response to DNA damage stimulus	BP	0.0033631	true	regulation of response to DNA damage stimulus ( GO:2001020 )
355	GO:0006464	7.80755e-05	0.999937	609	4006	cellular protein modification process	BP	0.00351011	true	cellular protein modification process ( GO:0006464 )
356	GO:0036211	7.80755e-05	0.999937	609	4006	protein modification process	BP	0.00351011	true	protein modification process ( GO:0036211 )
357	GO:0019692	7.89331e-05	0.999985	13	32	deoxyribose phosphate metabolic process	BP	0.00353667	true	deoxyribose phosphate metabolic process ( GO:0019692 )
358	GO:1902751	7.91509e-05	0.999985	13	30	positive regulation of cell cycle G2/M phase transition	BP	0.00353667	true	positive regulation of cell cycle G2/M phase transition ( GO:1902751 )
359	GO:0006188	7.93293e-05	0.999995	7	10	IMP biosynthetic process	BP	0.00353667	true	IMP biosynthetic process ( GO:0006188 )
360	GO:0033365	8.32441e-05	0.999943	163	936	protein localization to organelle	BP	0.00370089	true	protein localization to organelle ( GO:0033365 )
361	GO:1901135	8.56348e-05	0.99994	184	1054	carbohydrate derivative metabolic process	BP	0.00379663	true	carbohydrate derivative metabolic process ( GO:1901135 )
362	GO:0045860	8.87883e-05	0.999945	101	525	positive regulation of protein kinase activity	BP	0.00392557	true	positive regulation of protein kinase activity ( GO:0045860 )
363	GO:0032204	8.92377e-05	0.99997	24	77	regulation of telomere maintenance	BP	0.00393457	true	regulation of telomere maintenance ( GO:0032204 )
364	GO:0009148	9.08607e-05	0.999989	9	18	pyrimidine nucleoside triphosphate biosynthetic process	BP	0.00398679	true	pyrimidine nucleoside triphosphate biosynthetic process ( GO:0009148 )
365	GO:0045740	9.09201e-05	0.999979	15	39	positive regulation of DNA replication	BP	0.00398679	true	positive regulation of DNA replication ( GO:0045740 )
366	GO:0050896	9.12778e-05	0.999924	1201	8613	response to stimulus	BP	0.00399154	true	response to stimulus ( GO:0050896 )
367	GO:0070316	9.29839e-05	0.999977	16	44	regulation of G0 to G1 transition	BP	0.00405506	true	regulation of G0 to G1 transition ( GO:0070316 )
368	GO:0010639	9.39647e-05	0.999946	78	385	negative regulation of organelle organization	BP	0.00408034	true	negative regulation of organelle organization ( GO:0010639 )
369	GO:0042127	9.41239e-05	0.99993	264	1699	regulation of cell population proliferation	BP	0.00408034	true	regulation of cell population proliferation ( GO:0042127 )
370	GO:0043085	9.43284e-05	0.999931	237	1422	positive regulation of catalytic activity	BP	0.00408034	true	positive regulation of catalytic activity ( GO:0043085 )
371	GO:0042770	9.53483e-05	0.999961	33	126	signal transduction in response to DNA damage	BP	0.00411334	true	signal transduction in response to DNA damage ( GO:0042770 )
372	GO:0090329	9.78e-05	0.999974	18	51	regulation of DNA-dependent DNA replication	BP	0.00420776	true	regulation of DNA-dependent DNA replication ( GO:0090329 )
373	GO:0043549	9.81487e-05	0.999933	156	881	regulation of kinase activity	BP	0.00421145	true	regulation of kinase activity ( GO:0043549 )
374	GO:0045069	0.000101434	0.999963	26	94	regulation of viral genome replication	BP	0.00434078	true	regulation of viral genome replication ( GO:0045069 )
375	GO:0032210	0.000106856	0.999971	18	51	regulation of telomere maintenance via telomerase	BP	0.0045606	true	regulation of telomere maintenance via telomerase ( GO:0032210 )
376	GO:0019079	0.000107947	0.999957	31	119	viral genome replication	BP	0.00459493	true	viral genome replication ( GO:0019079 )
377	GO:0050000	0.000113332	0.999962	23	74	chromosome localization	BP	0.00479864	true	chromosome localization ( GO:0050000 )
378	GO:0051303	0.000113332	0.999962	23	74	establishment of chromosome localization	BP	0.00479864	true	establishment of chromosome localization ( GO:0051303 )
379	GO:0051649	0.000113842	0.99991	414	2656	establishment of localization in cell	BP	0.00480751	true	establishment of localization in cell ( GO:0051649 )
380	GO:0065009	0.000114931	0.999909	451	2952	regulation of molecular function	BP	0.00484071	true	regulation of molecular function ( GO:0065009 )
381	GO:0061640	0.000118272	0.999958	25	85	cytoskeleton-dependent cytokinesis	BP	0.00496835	true	cytoskeleton-dependent cytokinesis ( GO:0061640 )
382	GO:0033674	0.000118781	0.999924	112	595	positive regulation of kinase activity	BP	0.00497668	true	positive regulation of kinase activity ( GO:0033674 )
383	GO:0043433	0.000122589	0.999944	39	176	negative regulation of DNA-binding transcription factor activity	BP	0.00512281	true	negative regulation of DNA-binding transcription factor activity ( GO:0043433 )
384	GO:0045071	0.000123219	0.999965	18	57	negative regulation of viral genome replication	BP	0.00513573	true	negative regulation of viral genome replication ( GO:0045071 )
385	GO:0071459	0.000124036	0.999982	10	20	protein localization to chromosome, centromeric region	BP	0.00515634	true	protein localization to chromosome, centromeric region ( GO:0071459 )
386	GO:0080134	0.000124905	0.999908	236	1479	regulation of response to stress	BP	0.00517901	true	regulation of response to stress ( GO:0080134 )
387	GO:0051254	0.000130251	0.999902	274	1646	positive regulation of RNA metabolic process	BP	0.00538672	true	positive regulation of RNA metabolic process ( GO:0051254 )
388	GO:0009142	0.000131405	0.999963	18	56	nucleoside triphosphate biosynthetic process	BP	0.00542044	true	nucleoside triphosphate biosynthetic process ( GO:0009142 )
389	GO:0032984	0.00013312	0.999927	64	315	protein-containing complex disassembly	BP	0.00547707	true	protein-containing complex disassembly ( GO:0032984 )
390	GO:0090307	0.000135131	0.999959	20	61	mitotic spindle assembly	BP	0.00554556	true	mitotic spindle assembly ( GO:0090307 )
391	GO:0070317	0.000139306	0.999967	15	41	negative regulation of G0 to G1 transition	BP	0.00569264	true	negative regulation of G0 to G1 transition ( GO:0070317 )
392	GO:0006282	0.000139426	0.999943	31	115	regulation of DNA repair	BP	0.00569264	true	regulation of DNA repair ( GO:0006282 )
393	GO:0022411	0.000146154	0.999908	101	544	cellular component disassembly	BP	0.00595215	true	cellular component disassembly ( GO:0022411 )
394	GO:0051716	0.000147273	0.999876	1012	7171	cellular response to stimulus	BP	0.00598249	true	cellular response to stimulus ( GO:0051716 )
395	GO:0006605	0.000150382	0.999911	78	422	protein targeting	BP	0.0060896	true	protein targeting ( GO:0006605 )
396	GO:1903508	0.000150671	0.999887	260	1557	positive regulation of nucleic acid-templated transcription	BP	0.0060896	true	positive regulation of nucleic acid-templated transcription ( GO:1903508 )
397	GO:1902680	0.000157497	0.999882	260	1558	positive regulation of RNA biosynthetic process	BP	0.00634948	true	positive regulation of RNA biosynthetic process ( GO:1902680 )
398	GO:0006335	0.000162244	0.999993	6	8	DNA replication-dependent nucleosome assembly	BP	0.00650805	true	DNA replication-dependent nucleosome assembly ( GO:0006335 )
399	GO:0034723	0.000162244	0.999993	6	8	DNA replication-dependent nucleosome organization	BP	0.00650805	true	DNA replication-dependent nucleosome organization ( GO:0034723 )
400	GO:0019693	0.000166684	0.999902	77	384	ribose phosphate metabolic process	BP	0.00666946	true	ribose phosphate metabolic process ( GO:0019693 )
401	GO:0051053	0.000168435	0.999933	29	107	negative regulation of DNA metabolic process	BP	0.00670738	true	negative regulation of DNA metabolic process ( GO:0051053 )
402	GO:0009394	0.00016847	0.999967	12	30	2'-deoxyribonucleotide metabolic process	BP	0.00670738	true	2'-deoxyribonucleotide metabolic process ( GO:0009394 )
403	GO:0032986	0.000178938	0.999976	9	18	protein-DNA complex disassembly	BP	0.00710647	true	protein-DNA complex disassembly ( GO:0032986 )
404	GO:0006267	0.000180764	0.999992	6	8	pre-replicative complex assembly involved in nuclear cell cycle DNA replication	BP	0.00712595	true	pre-replicative complex assembly involved in nuclear cell cycle DNA replication ( GO:0006267 )
405	GO:0036388	0.000180764	0.999992	6	8	pre-replicative complex assembly	BP	0.00712595	true	pre-replicative complex assembly ( GO:0036388 )
406	GO:1902299	0.000180764	0.999992	6	8	pre-replicative complex assembly involved in cell cycle DNA replication	BP	0.00712595	true	pre-replicative complex assembly involved in cell cycle DNA replication ( GO:1902299 )
407	GO:0072594	0.000182555	0.999884	101	561	establishment of protein localization to organelle	BP	0.00717885	true	establishment of protein localization to organelle ( GO:0072594 )
408	GO:0000018	0.000184664	0.999933	25	86	regulation of DNA recombination	BP	0.00724398	true	regulation of DNA recombination ( GO:0000018 )
409	GO:0051974	0.000189188	0.999985	7	11	negative regulation of telomerase activity	BP	0.00740329	true	negative regulation of telomerase activity ( GO:0051974 )
410	GO:0009260	0.000191711	0.999913	37	153	ribonucleotide biosynthetic process	BP	0.00748374	true	ribonucleotide biosynthetic process ( GO:0009260 )
411	GO:0046040	0.000195331	0.999985	7	11	IMP metabolic process	BP	0.00760651	true	IMP metabolic process ( GO:0046040 )
412	GO:0070828	0.000196433	0.999946	17	49	heterochromatin organization	BP	0.00763084	true	heterochromatin organization ( GO:0070828 )
413	GO:0072521	0.000200228	0.999879	83	425	purine-containing compound metabolic process	BP	0.00775943	true	purine-containing compound metabolic process ( GO:0072521 )
414	GO:0046655	0.000226236	0.999969	9	18	folic acid metabolic process	BP	0.00874614	true	folic acid metabolic process ( GO:0046655 )
415	GO:0000910	0.00022681	0.999895	38	156	cytokinesis	BP	0.00874723	true	cytokinesis ( GO:0000910 )
416	GO:0009116	0.000227994	0.999913	26	98	nucleoside metabolic process	BP	0.00877174	true	nucleoside metabolic process ( GO:0009116 )
417	GO:0031498	0.000231358	0.999968	9	18	chromatin disassembly	BP	0.00887983	true	chromatin disassembly ( GO:0031498 )
418	GO:0045739	0.000232471	0.999928	19	59	positive regulation of DNA repair	BP	0.00890118	true	positive regulation of DNA repair ( GO:0045739 )
419	GO:0032069	0.000242302	0.999961	10	22	regulation of nuclease activity	BP	0.00925547	true	regulation of nuclease activity ( GO:0032069 )
420	GO:0072522	0.000253306	0.999879	40	173	purine-containing compound biosynthetic process	BP	0.00965276	true	purine-containing compound biosynthetic process ( GO:0072522 )
421	GO:0010972	0.000258206	0.999904	24	93	negative regulation of G2/M transition of mitotic cell cycle	BP	0.00981612	true	negative regulation of G2/M transition of mitotic cell cycle ( GO:0010972 )
422	GO:1903506	0.00025921	0.999789	515	3339	regulation of nucleic acid-templated transcription	BP	0.00983093	true	regulation of nucleic acid-templated transcription ( GO:1903506 )
423	GO:0010212	0.000267863	0.999881	34	136	response to ionizing radiation	BP	0.0101351	true	response to ionizing radiation ( GO:0010212 )
424	GO:0051090	0.000270391	0.999834	83	442	regulation of DNA-binding transcription factor activity	BP	0.0102066	true	regulation of DNA-binding transcription factor activity ( GO:0051090 )
425	GO:0006241	0.000276203	0.999973	7	13	CTP biosynthetic process	BP	0.0103771	true	CTP biosynthetic process ( GO:0006241 )
426	GO:0046036	0.000276203	0.999973	7	13	CTP metabolic process	BP	0.0103771	true	CTP metabolic process ( GO:0046036 )
427	GO:0006189	0.000277366	0.999993	5	6	'de novo' IMP biosynthetic process	BP	0.0103963	true	'de novo' IMP biosynthetic process ( GO:0006189 )
428	GO:0048732	0.000280822	0.999827	86	439	gland development	BP	0.0105013	true	gland development ( GO:0048732 )
429	GO:1904356	0.00028681	0.99991	19	59	regulation of telomere maintenance via telomere lengthening	BP	0.0107002	true	regulation of telomere maintenance via telomere lengthening ( GO:1904356 )
430	GO:0032206	0.000289371	0.999917	17	50	positive regulation of telomere maintenance	BP	0.0107707	true	positive regulation of telomere maintenance ( GO:0032206 )
431	GO:0044773	0.000293448	0.999886	26	96	mitotic DNA damage checkpoint	BP	0.0108971	true	mitotic DNA damage checkpoint ( GO:0044773 )
432	GO:2001141	0.000298536	0.999756	515	3344	regulation of RNA biosynthetic process	BP	0.0110604	true	regulation of RNA biosynthetic process ( GO:2001141 )
433	GO:0046654	0.000300546	0.999992	5	6	tetrahydrofolate biosynthetic process	BP	0.0111002	true	tetrahydrofolate biosynthetic process ( GO:0046654 )
434	GO:0071156	0.000300999	0.99988	27	103	regulation of cell cycle arrest	BP	0.0111002	true	regulation of cell cycle arrest ( GO:0071156 )
435	GO:2000371	0.000306634	0.999992	5	6	regulation of DNA topoisomerase (ATP-hydrolyzing) activity	BP	0.0112561	true	regulation of DNA topoisomerase (ATP-hydrolyzing) activity ( GO:2000371 )
436	GO:2000373	0.000306634	0.999992	5	6	positive regulation of DNA topoisomerase (ATP-hydrolyzing) activity	BP	0.0112561	true	positive regulation of DNA topoisomerase (ATP-hydrolyzing) activity ( GO:2000373 )
437	GO:0000912	0.000309234	0.999992	5	6	assembly of actomyosin apparatus involved in cytokinesis	BP	0.0112998	true	assembly of actomyosin apparatus involved in cytokinesis ( GO:0000912 )
438	GO:0000915	0.000309234	0.999992	5	6	actomyosin contractile ring assembly	BP	0.0112998	true	actomyosin contractile ring assembly ( GO:0000915 )
439	GO:0007094	0.000320178	0.999926	13	34	mitotic spindle assembly checkpoint	BP	0.0115938	true	mitotic spindle assembly checkpoint ( GO:0007094 )
440	GO:0031577	0.000320178	0.999926	13	34	spindle checkpoint	BP	0.0115938	true	spindle checkpoint ( GO:0031577 )
441	GO:0071173	0.000320178	0.999926	13	34	spindle assembly checkpoint	BP	0.0115938	true	spindle assembly checkpoint ( GO:0071173 )
442	GO:0071174	0.000320178	0.999926	13	34	mitotic spindle checkpoint	BP	0.0115938	true	mitotic spindle checkpoint ( GO:0071174 )
443	GO:0030330	0.000322368	0.999871	27	102	DNA damage response, signal transduction by p53 class mediator	BP	0.0116345	true	DNA damage response, signal transduction by p53 class mediator ( GO:0030330 )
444	GO:0002377	0.000322758	0.999868	28	108	immunoglobulin production	BP	0.0116345	true	immunoglobulin production ( GO:0002377 )
445	GO:0006268	0.000328197	0.999961	8	15	DNA unwinding involved in DNA replication	BP	0.011804	true	DNA unwinding involved in DNA replication ( GO:0006268 )
446	GO:0044283	0.000332277	0.999776	123	692	small molecule biosynthetic process	BP	0.011924	true	small molecule biosynthetic process ( GO:0044283 )
447	GO:1900262	0.000337699	0.999978	6	9	regulation of DNA-directed DNA polymerase activity	BP	0.0120644	true	regulation of DNA-directed DNA polymerase activity ( GO:1900262 )
448	GO:1900264	0.000337699	0.999978	6	9	positive regulation of DNA-directed DNA polymerase activity	BP	0.0120644	true	positive regulation of DNA-directed DNA polymerase activity ( GO:1900264 )
449	GO:0007080	0.000343647	0.999904	16	47	mitotic metaphase plate congression	BP	0.0122496	true	mitotic metaphase plate congression ( GO:0007080 )
450	GO:0006272	0.000344599	1	4	4	leading strand elongation	BP	0.0122562	true	leading strand elongation ( GO:0006272 )
451	GO:0060242	0.000348111	0.999977	6	9	contact inhibition	BP	0.0123263	true	contact inhibition ( GO:0060242 )
452	GO:0060245	0.000348111	0.999977	6	9	detection of cell density	BP	0.0123263	true	detection of cell density ( GO:0060245 )
453	GO:0000022	0.000351255	0.999977	6	9	mitotic spindle elongation	BP	0.0124102	true	mitotic spindle elongation ( GO:0000022 )
454	GO:0009177	0.000352234	1	4	4	pyrimidine deoxyribonucleoside monophosphate biosynthetic process	BP	0.0124174	true	pyrimidine deoxyribonucleoside monophosphate biosynthetic process ( GO:0009177 )
455	GO:0050684	0.000371571	0.999825	37	151	regulation of mRNA processing	BP	0.0130703	true	regulation of mRNA processing ( GO:0050684 )
456	GO:0016569	0.000396105	0.99975	89	455	covalent chromatin modification	BP	0.0138518	true	covalent chromatin modification ( GO:0016569 )
457	GO:0034404	0.000396173	0.999842	26	101	nucleobase-containing small molecule biosynthetic process	BP	0.0138518	true	nucleobase-containing small molecule biosynthetic process ( GO:0034404 )
458	GO:0008608	0.000396385	0.999914	12	30	attachment of spindle microtubules to kinetochore	BP	0.0138518	true	attachment of spindle microtubules to kinetochore ( GO:0008608 )
459	GO:1902969	0.000411091	0.999949	8	15	mitotic DNA replication	BP	0.0143345	true	mitotic DNA replication ( GO:1902969 )
460	GO:0007077	0.000422683	0.999959	7	12	mitotic nuclear envelope disassembly	BP	0.0147066	true	mitotic nuclear envelope disassembly ( GO:0007077 )
461	GO:1901657	0.000427832	0.999815	30	123	glycosyl compound metabolic process	BP	0.0148535	true	glycosyl compound metabolic process ( GO:1901657 )
462	GO:0040001	0.000437745	0.999895	13	35	establishment of mitotic spindle localization	BP	0.0151647	true	establishment of mitotic spindle localization ( GO:0040001 )
463	GO:2001022	0.000440625	0.999827	25	92	positive regulation of response to DNA damage stimulus	BP	0.0152096	true	positive regulation of response to DNA damage stimulus ( GO:2001022 )
464	GO:0042769	0.000440941	0.999893	13	37	DNA damage response, detection of DNA damage	BP	0.0152096	true	DNA damage response, detection of DNA damage ( GO:0042769 )
465	GO:0045893	0.000465739	0.999645	245	1482	positive regulation of transcription, DNA-templated	BP	0.0160304	true	positive regulation of transcription, DNA-templated ( GO:0045893 )
466	GO:0032774	0.000469308	0.999613	535	3506	RNA biosynthetic process	BP	0.0161186	true	RNA biosynthetic process ( GO:0032774 )
467	GO:0009127	0.000473758	0.999924	9	20	purine nucleoside monophosphate biosynthetic process	BP	0.0162366	true	purine nucleoside monophosphate biosynthetic process ( GO:0009127 )
468	GO:0043484	0.000475489	0.999773	37	154	regulation of RNA splicing	BP	0.0162611	true	regulation of RNA splicing ( GO:0043484 )
469	GO:0097659	0.000482395	0.999603	533	3493	nucleic acid-templated transcription	BP	0.0164621	true	nucleic acid-templated transcription ( GO:0097659 )
470	GO:0007010	0.000488981	0.999632	221	1321	cytoskeleton organization	BP	0.0166514	true	cytoskeleton organization ( GO:0007010 )
471	GO:0006396	0.00049206	0.999643	168	1224	RNA processing	BP	0.0167206	true	RNA processing ( GO:0006396 )
472	GO:0010165	0.000495628	0.999889	12	31	response to X-ray	BP	0.0168062	true	response to X-ray ( GO:0010165 )
473	GO:0031572	0.00050462	0.999886	12	31	G2 DNA damage checkpoint	BP	0.0170749	true	G2 DNA damage checkpoint ( GO:0031572 )
474	GO:0072401	0.000515224	0.999821	20	69	signal transduction involved in DNA integrity checkpoint	BP	0.0173603	true	signal transduction involved in DNA integrity checkpoint ( GO:0072401 )
475	GO:0072422	0.000515224	0.999821	20	69	signal transduction involved in DNA damage checkpoint	BP	0.0173603	true	signal transduction involved in DNA damage checkpoint ( GO:0072422 )
476	GO:0032147	0.000522344	0.999693	65	325	activation of protein kinase activity	BP	0.0175633	true	activation of protein kinase activity ( GO:0032147 )
477	GO:0009259	0.000525364	0.999681	73	373	ribonucleotide metabolic process	BP	0.0175913	true	ribonucleotide metabolic process ( GO:0009259 )
478	GO:0140013	0.000526619	0.999746	37	158	meiotic nuclear division	BP	0.0175913	true	meiotic nuclear division ( GO:0140013 )
479	GO:1903900	0.000527259	0.999754	34	149	regulation of viral life cycle	BP	0.0175913	true	regulation of viral life cycle ( GO:1903900 )
480	GO:0022618	0.000527574	0.999724	45	215	ribonucleoprotein complex assembly	BP	0.0175913	true	ribonucleoprotein complex assembly ( GO:0022618 )
481	GO:0006278	0.000529393	0.999816	20	68	RNA-dependent DNA biosynthetic process	BP	0.0176153	true	RNA-dependent DNA biosynthetic process ( GO:0006278 )
482	GO:0031399	0.000537345	0.999581	287	1845	regulation of protein modification process	BP	0.0178427	true	regulation of protein modification process ( GO:0031399 )
483	GO:0009209	0.000546051	0.999937	7	14	pyrimidine ribonucleoside triphosphate biosynthetic process	BP	0.0180943	true	pyrimidine ribonucleoside triphosphate biosynthetic process ( GO:0009209 )
484	GO:0010971	0.000551471	0.999886	11	27	positive regulation of G2/M transition of mitotic cell cycle	BP	0.0182362	true	positive regulation of G2/M transition of mitotic cell cycle ( GO:0010971 )
485	GO:0007050	0.000554794	0.999702	49	228	cell cycle arrest	BP	0.0183082	true	cell cycle arrest ( GO:0007050 )
486	GO:0051641	0.00056291	0.999537	500	3301	cellular localization	BP	0.0185378	true	cellular localization ( GO:0051641 )
487	GO:0006164	0.000574673	0.999721	37	163	purine nucleotide biosynthetic process	BP	0.0188863	true	purine nucleotide biosynthetic process ( GO:0006164 )
488	GO:0009220	0.000580815	0.999902	9	21	pyrimidine ribonucleotide biosynthetic process	BP	0.0190406	true	pyrimidine ribonucleotide biosynthetic process ( GO:0009220 )
489	GO:0006355	0.000581746	0.999521	503	3283	regulation of transcription, DNA-templated	BP	0.0190406	true	regulation of transcription, DNA-templated ( GO:0006355 )
490	GO:0044248	0.000587481	0.999532	345	2221	cellular catabolic process	BP	0.019189	true	cellular catabolic process ( GO:0044248 )
491	GO:1901976	0.000603497	0.99986	12	32	regulation of cell cycle checkpoint	BP	0.019672	true	regulation of cell cycle checkpoint ( GO:1901976 )
492	GO:0050686	0.000611475	0.999859	12	31	negative regulation of mRNA processing	BP	0.0198916	true	negative regulation of mRNA processing ( GO:0050686 )
493	GO:0000380	0.000613249	0.999759	24	87	alternative mRNA splicing, via spliceosome	BP	0.0199088	true	alternative mRNA splicing, via spliceosome ( GO:0000380 )
494	GO:0036297	0.000617013	0.999815	16	49	interstrand cross-link repair	BP	0.0199905	true	interstrand cross-link repair ( GO:0036297 )
495	GO:0009152	0.000627814	0.999709	33	140	purine ribonucleotide biosynthetic process	BP	0.0202488	true	purine ribonucleotide biosynthetic process ( GO:0009152 )
496	GO:0070887	0.000629566	0.999483	476	3228	cellular response to chemical stimulus	BP	0.0202488	true	cellular response to chemical stimulus ( GO:0070887 )
497	GO:0009221	0.000629979	0.999969	5	7	pyrimidine deoxyribonucleotide biosynthetic process	BP	0.0202488	true	pyrimidine deoxyribonucleotide biosynthetic process ( GO:0009221 )
498	GO:0034501	0.000630047	0.999913	8	16	protein localization to kinetochore	BP	0.0202488	true	protein localization to kinetochore ( GO:0034501 )
499	GO:0072395	0.000639602	0.999773	20	70	signal transduction involved in cell cycle checkpoint	BP	0.0205046	true	signal transduction involved in cell cycle checkpoint ( GO:0072395 )
500	GO:0048024	0.00064057	0.999721	29	113	regulation of mRNA splicing, via spliceosome	BP	0.0205046	true	regulation of mRNA splicing, via spliceosome ( GO:0048024 )
501	GO:0031023	0.000643126	0.999706	32	130	microtubule organizing center organization	BP	0.0205303	true	microtubule organizing center organization ( GO:0031023 )
502	GO:0016445	0.000644845	0.999788	18	59	somatic diversification of immunoglobulins	BP	0.0205303	true	somatic diversification of immunoglobulins ( GO:0016445 )
503	GO:0034401	0.000645221	0.999745	24	89	chromatin organization involved in regulation of transcription	BP	0.0205303	true	chromatin organization involved in regulation of transcription ( GO:0034401 )
504	GO:2000279	0.000652184	0.999835	13	36	negative regulation of DNA biosynthetic process	BP	0.0207107	true	negative regulation of DNA biosynthetic process ( GO:2000279 )
505	GO:0009070	0.000666544	0.999907	8	16	serine family amino acid biosynthetic process	BP	0.0211248	true	serine family amino acid biosynthetic process ( GO:0009070 )
506	GO:0016570	0.000685036	0.999563	86	444	histone modification	BP	0.021668	true	histone modification ( GO:0016570 )
507	GO:0000027	0.00068819	0.99986	10	28	ribosomal large subunit assembly	BP	0.0217248	true	ribosomal large subunit assembly ( GO:0000027 )
508	GO:0042325	0.000701322	0.999459	252	1611	regulation of phosphorylation	BP	0.0220947	true	regulation of phosphorylation ( GO:0042325 )
509	GO:0006163	0.000702667	0.999564	76	398	purine nucleotide metabolic process	BP	0.0220947	true	purine nucleotide metabolic process ( GO:0006163 )
510	GO:0032465	0.000715507	0.999715	24	89	regulation of cytokinesis	BP	0.0224543	true	regulation of cytokinesis ( GO:0032465 )
511	GO:0061008	0.000718954	0.99966	34	143	hepaticobiliary system development	BP	0.0225183	true	hepaticobiliary system development ( GO:0061008 )
512	GO:0002200	0.000727821	0.99974	20	69	somatic diversification of immune receptors	BP	0.0227515	true	somatic diversification of immune receptors ( GO:0002200 )
513	GO:2000134	0.000738588	0.999681	27	124	negative regulation of G1/S transition of mitotic cell cycle	BP	0.0230431	true	negative regulation of G1/S transition of mitotic cell cycle ( GO:2000134 )
514	GO:0009163	0.000745861	0.999818	12	35	nucleoside biosynthetic process	BP	0.0232247	true	nucleoside biosynthetic process ( GO:0009163 )
515	GO:0006351	0.000763846	0.999367	524	3446	transcription, DNA-templated	BP	0.0237386	true	transcription, DNA-templated ( GO:0006351 )
516	GO:0002639	0.000782005	0.999794	13	39	positive regulation of immunoglobulin production	BP	0.0242558	true	positive regulation of immunoglobulin production ( GO:0002639 )
517	GO:0048255	0.000794844	0.99978	14	41	mRNA stabilization	BP	0.0246063	true	mRNA stabilization ( GO:0048255 )
518	GO:0051231	0.000800862	0.99993	6	10	spindle elongation	BP	0.0247448	true	spindle elongation ( GO:0051231 )
519	GO:0051988	0.000805623	0.999906	7	13	regulation of attachment of spindle microtubules to kinetochore	BP	0.0248439	true	regulation of attachment of spindle microtubules to kinetochore ( GO:0051988 )
520	GO:0033314	0.000816001	0.999929	6	10	mitotic DNA replication checkpoint	BP	0.0251156	true	mitotic DNA replication checkpoint ( GO:0033314 )
521	GO:0031507	0.000819175	0.999772	14	41	heterochromatin assembly	BP	0.0251649	true	heterochromatin assembly ( GO:0031507 )
522	GO:1903608	0.000844563	0.999956	5	7	protein localization to cytoplasmic stress granule	BP	0.0258951	true	protein localization to cytoplasmic stress granule ( GO:1903608 )
523	GO:0072567	0.000860291	0.999889	7	15	chemokine (C-X-C motif) ligand 2 production	BP	0.0262766	true	chemokine (C-X-C motif) ligand 2 production ( GO:0072567 )
524	GO:2000341	0.000860291	0.999889	7	15	regulation of chemokine (C-X-C motif) ligand 2 production	BP	0.0262766	true	regulation of chemokine (C-X-C motif) ligand 2 production ( GO:2000341 )
525	GO:1904029	0.000864556	0.999634	26	103	regulation of cyclin-dependent protein kinase activity	BP	0.0263566	true	regulation of cyclin-dependent protein kinase activity ( GO:1904029 )
526	GO:0044818	0.000899933	0.999797	11	29	mitotic G2/M transition checkpoint	BP	0.0273829	true	mitotic G2/M transition checkpoint ( GO:0044818 )
527	GO:0042273	0.000902677	0.999686	18	70	ribosomal large subunit biogenesis	BP	0.0274143	true	ribosomal large subunit biogenesis ( GO:0042273 )
528	GO:0045132	0.000929989	0.999648	21	77	meiotic chromosome segregation	BP	0.0281903	true	meiotic chromosome segregation ( GO:0045132 )
529	GO:0006578	0.000936527	0.99995	5	7	amino-acid betaine biosynthetic process	BP	0.0283348	true	amino-acid betaine biosynthetic process ( GO:0006578 )
530	GO:0006563	0.000945992	0.999915	6	10	L-serine metabolic process	BP	0.0285672	true	L-serine metabolic process ( GO:0006563 )
531	GO:0007004	0.000948577	0.999663	19	66	telomere maintenance via telomerase	BP	0.0285913	true	telomere maintenance via telomerase ( GO:0007004 )
532	GO:0010216	0.000960951	0.999948	5	7	maintenance of DNA methylation	BP	0.0289098	true	maintenance of DNA methylation ( GO:0010216 )
533	GO:0009219	0.000964354	0.999848	8	18	pyrimidine deoxyribonucleotide metabolic process	BP	0.0289578	true	pyrimidine deoxyribonucleotide metabolic process ( GO:0009219 )
534	GO:0001889	0.000984144	0.99953	33	140	liver development	BP	0.0294967	true	liver development ( GO:0001889 )
535	GO:0009208	0.000994818	0.999868	7	15	pyrimidine ribonucleoside triphosphate metabolic process	BP	0.0297609	true	pyrimidine ribonucleoside triphosphate metabolic process ( GO:0009208 )
536	GO:0009064	0.00099982	0.999631	20	71	glutamine family amino acid metabolic process	BP	0.0298547	true	glutamine family amino acid metabolic process ( GO:0009064 )
537	GO:1904358	0.00100657	0.999731	13	37	positive regulation of telomere maintenance via telomere lengthening	BP	0.0300002	true	positive regulation of telomere maintenance via telomere lengthening ( GO:1904358 )
538	GO:0050818	0.00101779	0.999591	23	88	regulation of coagulation	BP	0.0302443	true	regulation of coagulation ( GO:0050818 )
539	GO:0006979	0.00101854	0.999351	79	435	response to oxidative stress	BP	0.0302443	true	response to oxidative stress ( GO:0006979 )
540	GO:0050790	0.00102803	0.999172	350	2304	regulation of catalytic activity	BP	0.0304696	true	regulation of catalytic activity ( GO:0050790 )
541	GO:0019985	0.00104272	0.999716	13	39	translesion synthesis	BP	0.030848	true	translesion synthesis ( GO:0019985 )
542	GO:0070265	0.00104861	0.999656	16	61	necrotic cell death	BP	0.0309649	true	necrotic cell death ( GO:0070265 )
543	GO:0006120	0.00109839	0.999702	12	48	mitochondrial electron transport, NADH to ubiquinone	BP	0.0323753	true	mitochondrial electron transport, NADH to ubiquinone ( GO:0006120 )
544	GO:0051129	0.00110462	0.999229	121	702	negative regulation of cellular component organization	BP	0.0324991	true	negative regulation of cellular component organization ( GO:0051129 )
545	GO:0043066	0.00114731	0.999171	146	889	negative regulation of apoptotic process	BP	0.0336618	true	negative regulation of apoptotic process ( GO:0043066 )
546	GO:0071826	0.00114835	0.999374	45	222	ribonucleoprotein complex subunit organization	BP	0.0336618	true	ribonucleoprotein complex subunit organization ( GO:0071826 )
547	GO:0009168	0.00115739	0.999812	8	18	purine ribonucleoside monophosphate biosynthetic process	BP	0.0338647	true	purine ribonucleoside monophosphate biosynthetic process ( GO:0009168 )
548	GO:0030193	0.00116527	0.999538	22	82	regulation of blood coagulation	BP	0.0340331	true	regulation of blood coagulation ( GO:0030193 )
549	GO:0071168	0.00118201	0.999779	9	21	protein localization to chromatin	BP	0.0344591	true	protein localization to chromatin ( GO:0071168 )
550	GO:1902807	0.00119595	0.999463	27	130	negative regulation of cell cycle G1/S phase transition	BP	0.0348021	true	negative regulation of cell cycle G1/S phase transition ( GO:1902807 )
551	GO:0043489	0.00119901	0.99963	15	47	RNA stabilization	BP	0.0348278	true	RNA stabilization ( GO:0043489 )
552	GO:0000731	0.00121233	0.999623	15	49	DNA synthesis involved in DNA repair	BP	0.0351509	true	DNA synthesis involved in DNA repair ( GO:0000731 )
553	GO:0019220	0.00122445	0.999034	277	1799	regulation of phosphate metabolic process	BP	0.0354381	true	regulation of phosphate metabolic process ( GO:0019220 )
554	GO:2001233	0.00124786	0.999214	73	401	regulation of apoptotic signaling pathway	BP	0.0360504	true	regulation of apoptotic signaling pathway ( GO:2001233 )
555	GO:1901796	0.00126231	0.999351	38	173	regulation of signal transduction by p53 class mediator	BP	0.0364024	true	regulation of signal transduction by p53 class mediator ( GO:1901796 )
556	GO:0051174	0.00126922	0.998998	277	1800	regulation of phosphorus metabolic process	BP	0.036535	true	regulation of phosphorus metabolic process ( GO:0051174 )
557	GO:0090305	0.00127148	0.999247	58	297	nucleic acid phosphodiester bond hydrolysis	BP	0.036535	true	nucleic acid phosphodiester bond hydrolysis ( GO:0090305 )
558	GO:0006301	0.00127541	0.999601	15	49	postreplication repair	BP	0.0365823	true	postreplication repair ( GO:0006301 )
559	GO:0048525	0.0012833	0.999458	24	100	negative regulation of viral process	BP	0.0367427	true	negative regulation of viral process ( GO:0048525 )
560	GO:0031401	0.0012926	0.999022	195	1218	positive regulation of protein modification process	BP	0.0369431	true	positive regulation of protein modification process ( GO:0031401 )
561	GO:0043069	0.00130821	0.999049	148	909	negative regulation of programmed cell death	BP	0.0373224	true	negative regulation of programmed cell death ( GO:0043069 )
562	GO:0009218	0.00137952	0.999727	9	23	pyrimidine ribonucleotide metabolic process	BP	0.0392869	true	pyrimidine ribonucleotide metabolic process ( GO:0009218 )
563	GO:1900046	0.00139416	0.999438	22	83	regulation of hemostasis	BP	0.0396333	true	regulation of hemostasis ( GO:1900046 )
564	GO:0070670	0.00142432	0.999624	12	35	response to interleukin-4	BP	0.0404188	true	response to interleukin-4 ( GO:0070670 )
565	GO:0043174	0.00143773	0.999796	7	15	nucleoside salvage	BP	0.0407273	true	nucleoside salvage ( GO:0043174 )
566	GO:0032506	0.00145335	0.999589	13	39	cytokinetic process	BP	0.041097	true	cytokinetic process ( GO:0032506 )
567	GO:2001269	0.00145706	0.999845	6	11	positive regulation of cysteine-type endopeptidase activity involved in apoptotic signaling pathway	BP	0.0411291	true	positive regulation of cysteine-type endopeptidase activity involved in apoptotic signaling pathway ( GO:2001269 )
568	GO:0032212	0.00146906	0.999613	12	34	positive regulation of telomere maintenance via telomerase	BP	0.0413461	true	positive regulation of telomere maintenance via telomerase ( GO:0032212 )
569	GO:0046112	0.00146991	0.999751	8	18	nucleobase biosynthetic process	BP	0.0413461	true	nucleobase biosynthetic process ( GO:0046112 )
570	GO:0010833	0.00149008	0.999412	21	78	telomere maintenance via telomere lengthening	BP	0.0418399	true	telomere maintenance via telomere lengthening ( GO:0010833 )
571	GO:0051984	0.00149515	0.999636	11	30	positive regulation of chromosome segregation	BP	0.0418974	true	positive regulation of chromosome segregation ( GO:0051984 )
572	GO:0009176	0.00149736	0.999955	4	5	pyrimidine deoxyribonucleoside monophosphate metabolic process	BP	0.0418974	true	pyrimidine deoxyribonucleoside monophosphate metabolic process ( GO:0009176 )
573	GO:0035556	0.00150825	0.99876	409	2728	intracellular signal transduction	BP	0.0421284	true	intracellular signal transduction ( GO:0035556 )
574	GO:0007063	0.00153052	0.999739	8	18	regulation of sister chromatid cohesion	BP	0.0426759	true	regulation of sister chromatid cohesion ( GO:0007063 )
575	GO:1902373	0.00153662	0.999511	15	48	negative regulation of mRNA catabolic process	BP	0.0427716	true	negative regulation of mRNA catabolic process ( GO:1902373 )
576	GO:0051101	0.00154412	0.99929	28	119	regulation of DNA binding	BP	0.0429057	true	regulation of DNA binding ( GO:0051101 )
577	GO:0001934	0.00157188	0.998835	162	1003	positive regulation of protein phosphorylation	BP	0.0436014	true	positive regulation of protein phosphorylation ( GO:0001934 )
578	GO:0051031	0.00159895	0.999572	12	35	tRNA transport	BP	0.0442076	true	tRNA transport ( GO:0051031 )
579	GO:1902042	0.00159926	0.999538	13	41	negative regulation of extrinsic apoptotic signaling pathway via death domain receptors	BP	0.0442076	true	negative regulation of extrinsic apoptotic signaling pathway via death domain receptors ( GO:1902042 )
580	GO:0032467	0.00160207	0.999539	13	40	positive regulation of cytokinesis	BP	0.0442088	true	positive regulation of cytokinesis ( GO:0032467 )
581	GO:0009790	0.00162578	0.998783	174	1037	embryo development	BP	0.0447859	true	embryo development ( GO:0009790 )
582	GO:0031145	0.00164444	0.999354	20	82	anaphase-promoting complex-dependent catabolic process	BP	0.045222	true	anaphase-promoting complex-dependent catabolic process ( GO:0031145 )
583	GO:0019042	0.00165691	0.999819	6	11	viral latency	BP	0.0454221	true	viral latency ( GO:0019042 )
584	GO:0002426	0.00165739	1	3	3	immunoglobulin production in mucosal tissue	BP	0.0454221	true	immunoglobulin production in mucosal tissue ( GO:0002426 )
585	GO:0070934	0.00168451	0.999947	4	5	CRD-mediated mRNA stabilization	BP	0.0460863	true	CRD-mediated mRNA stabilization ( GO:0070934 )
586	GO:0032211	0.00169148	0.999707	8	18	negative regulation of telomere maintenance via telomerase	BP	0.0461982	true	negative regulation of telomere maintenance via telomerase ( GO:0032211 )
587	GO:0051256	0.00169953	0.999873	5	8	mitotic spindle midzone assembly	BP	0.046339	true	mitotic spindle midzone assembly ( GO:0051256 )
588	GO:0009150	0.00173214	0.998914	68	358	purine ribonucleotide metabolic process	BP	0.0470118	true	purine ribonucleotide metabolic process ( GO:0009150 )
589	GO:0016321	0.00173264	0.999945	4	5	female meiosis chromosome segregation	BP	0.0470118	true	female meiosis chromosome segregation ( GO:0016321 )
590	GO:0051653	0.00173306	0.999439	15	49	spindle localization	BP	0.0470118	true	spindle localization ( GO:0051653 )
591	GO:1901137	0.00173596	0.998794	109	617	carbohydrate derivative biosynthetic process	BP	0.0470118	true	carbohydrate derivative biosynthetic process ( GO:1901137 )
592	GO:0045329	0.00177785	0.999943	4	5	carnitine biosynthetic process	BP	0.048065	true	carnitine biosynthetic process ( GO:0045329 )
593	GO:0075713	0.00180099	0.999864	5	8	establishment of integrated proviral latency	BP	0.0486086	true	establishment of integrated proviral latency ( GO:0075713 )
594	GO:1902292	0.00182964	0.999941	4	5	cell cycle DNA replication initiation	BP	0.0490086	true	cell cycle DNA replication initiation ( GO:1902292 )
595	GO:1902315	0.00182964	0.999941	4	5	nuclear cell cycle DNA replication initiation	BP	0.0490086	true	nuclear cell cycle DNA replication initiation ( GO:1902315 )
596	GO:1902975	0.00182964	0.999941	4	5	mitotic DNA replication initiation	BP	0.0490086	true	mitotic DNA replication initiation ( GO:1902975 )
597	GO:0070345	0.00183073	0.999941	4	5	negative regulation of fat cell proliferation	BP	0.0490086	true	negative regulation of fat cell proliferation ( GO:0070345 )
598	GO:1904970	0.00183112	0.999941	4	5	brush border assembly	BP	0.0490086	true	brush border assembly ( GO:1904970 )
599	GO:0032088	0.00186854	0.999237	21	88	negative regulation of NF-kappaB transcription factor activity	BP	0.0499266	true	negative regulation of NF-kappaB transcription factor activity ( GO:0032088 )
600	GO:1900182	0.00187206	0.999245	21	79	positive regulation of protein localization to nucleus	BP	0.0499373	true	positive regulation of protein localization to nucleus ( GO:1900182 )

## Sheet: Downregulated_Bel_SW620_GOTerms
	category	over_represented_pvalue	under_represented_pvalue	numDEInCat	numInCat	term	ontology	FDR	sig_after_adj	display_text
1	GO:0034097	1.68794401137396e-10	1	134	1182	response to cytokine	BP	2.70155e-06	true	response to cytokine ( GO:0034097 )
2	GO:0071345	4.0265174284311e-10	1	125	1093	cellular response to cytokine stimulus	BP	3.22222e-06	true	cellular response to cytokine stimulus ( GO:0071345 )
3	GO:0019221	1.44303040214941e-9	1	94	776	cytokine-mediated signaling pathway	BP	7.69857e-06	true	cytokine-mediated signaling pathway ( GO:0019221 )
4	GO:0048522	5.92153943708315e-9	1	457	5402	positive regulation of cellular process	BP	2.36936e-05	true	positive regulation of cellular process ( GO:0048522 )
5	GO:0048518	8.43948563046537e-9	1	495	5953	positive regulation of biological process	BP	2.70148e-05	true	positive regulation of biological process ( GO:0048518 )
6	GO:1901564	1.45493864695525e-8	1	527	6443	organonitrogen compound metabolic process	BP	3.79607e-05	true	organonitrogen compound metabolic process ( GO:1901564 )
7	GO:0044281	1.66026084114013e-8	1	188	1863	small molecule metabolic process	BP	3.79607e-05	true	small molecule metabolic process ( GO:0044281 )
8	GO:0010033	3.59610389839296e-8	1	289	3264	response to organic substance	BP	6.46263e-05	true	response to organic substance ( GO:0010033 )
9	GO:0006950	3.63409210039496e-8	1	332	3849	response to stress	BP	6.46263e-05	true	response to stress ( GO:0006950 )
10	GO:0009607	4.79503747283232e-8	1	144	1454	response to biotic stimulus	BP	7.67446e-05	true	response to biotic stimulus ( GO:0009607 )
11	GO:0006955	5.7025220733216e-8	1	185	1942	immune response	BP	8.1237e-05	true	immune response ( GO:0006955 )
12	GO:0008152	6.09087509639798e-8	1	851	11716	metabolic process	BP	8.1237e-05	true	metabolic process ( GO:0008152 )
13	GO:0051707	9.13085667497136e-8	1	140	1422	response to other organism	BP	0.000112149	true	response to other organism ( GO:0051707 )
14	GO:0043207	9.8099558530662e-8	1	140	1424	response to external biotic stimulus	BP	0.000112149	true	response to external biotic stimulus ( GO:0043207 )
15	GO:0071704	1.06479902672286e-7	1	817	11205	organic substance metabolic process	BP	0.000113614	true	organic substance metabolic process ( GO:0071704 )
16	GO:0006221	1.22038061842253e-7	1	12	29	pyrimidine nucleotide biosynthetic process	BP	0.000122076	true	pyrimidine nucleotide biosynthetic process ( GO:0006221 )
17	GO:0031325	1.86797733468142e-7	1	291	3257	positive regulation of cellular metabolic process	BP	0.000168592	true	positive regulation of cellular metabolic process ( GO:0031325 )
18	GO:0009893	1.89606406433673e-7	1	324	3722	positive regulation of metabolic process	BP	0.000168592	true	positive regulation of metabolic process ( GO:0009893 )
19	GO:0048584	2.23342472209944e-7	1	209	2261	positive regulation of response to stimulus	BP	0.000188137	true	positive regulation of response to stimulus ( GO:0048584 )
20	GO:0070887	2.49781848506951e-7	1	281	3228	cellular response to chemical stimulus	BP	0.000191377	true	cellular response to chemical stimulus ( GO:0070887 )
21	GO:0045087	2.51103270820362e-7	1	94	871	innate immune response	BP	0.000191377	true	innate immune response ( GO:0045087 )
22	GO:1901605	3.07098825964106e-7	1	34	188	alpha-amino acid metabolic process	BP	0.000223414	true	alpha-amino acid metabolic process ( GO:1901605 )
23	GO:0044237	3.48509315183897e-7	1	782	10475	cellular metabolic process	BP	0.000242517	true	cellular metabolic process ( GO:0044237 )
24	GO:0071310	3.85482427981202e-7	1	238	2663	cellular response to organic substance	BP	0.000252106	true	cellular response to organic substance ( GO:0071310 )
25	GO:0072528	3.93792448060255e-7	1	13	37	pyrimidine-containing compound biosynthetic process	BP	0.000252106	true	pyrimidine-containing compound biosynthetic process ( GO:0072528 )
26	GO:0012501	4.13316643379386e-7	1	193	2080	programmed cell death	BP	0.000254428	true	programmed cell death ( GO:0012501 )
27	GO:0008219	4.63281146426703e-7	1	203	2210	cell death	BP	0.000274623	true	cell death ( GO:0008219 )
28	GO:0006220	5.65482282381309e-7	1	14	44	pyrimidine nucleotide metabolic process	BP	0.000323234	true	pyrimidine nucleotide metabolic process ( GO:0006220 )
29	GO:0051173	8.01753008397406e-7	1	275	3080	positive regulation of nitrogen compound metabolic process	BP	0.000442485	true	positive regulation of nitrogen compound metabolic process ( GO:0051173 )
30	GO:0098542	8.9642058273711e-7	1	109	1079	defense response to other organism	BP	0.00047824	true	defense response to other organism ( GO:0098542 )
31	GO:0010604	1.4207e-06	0.999999	299	3433	positive regulation of macromolecule metabolic process	BP	0.000728723	true	positive regulation of macromolecule metabolic process ( GO:0010604 )
32	GO:0006807	1.46376e-06	0.999999	734	9777	nitrogen compound metabolic process	BP	0.000728723	true	nitrogen compound metabolic process ( GO:0006807 )
33	GO:0006915	1.50252e-06	0.999999	181	1938	apoptotic process	BP	0.000728723	true	apoptotic process ( GO:0006915 )
34	GO:0002376	1.6963e-06	0.999999	251	2863	immune system process	BP	0.000798506	true	immune system process ( GO:0002376 )
35	GO:0044419	2.96742e-06	0.999998	184	2056	interspecies interaction between organisms	BP	0.00132735	true	interspecies interaction between organisms ( GO:0044419 )
36	GO:0045785	3.05515e-06	0.999999	55	419	positive regulation of cell adhesion	BP	0.00132735	true	positive regulation of cell adhesion ( GO:0045785 )
37	GO:0009220	3.06853e-06	1	9	21	pyrimidine ribonucleotide biosynthetic process	BP	0.00132735	true	pyrimidine ribonucleotide biosynthetic process ( GO:0009220 )
38	GO:0044238	3.45079e-06	0.999998	764	10244	primary metabolic process	BP	0.00143573	true	primary metabolic process ( GO:0044238 )
39	GO:0009605	3.4985e-06	0.999998	238	2763	response to external stimulus	BP	0.00143573	true	response to external stimulus ( GO:0009605 )
40	GO:0009069	3.80855e-06	0.999999	12	36	serine family amino acid metabolic process	BP	0.0015239	true	serine family amino acid metabolic process ( GO:0009069 )
41	GO:0009148	5.28536e-06	1	8	18	pyrimidine nucleoside triphosphate biosynthetic process	BP	0.00204271	true	pyrimidine nucleoside triphosphate biosynthetic process ( GO:0009148 )
42	GO:0015949	5.36045e-06	0.999999	10	27	nucleobase-containing small molecule interconversion	BP	0.00204271	true	nucleobase-containing small molecule interconversion ( GO:0015949 )
43	GO:0009116	6.38018e-06	0.999998	20	98	nucleoside metabolic process	BP	0.00237476	true	nucleoside metabolic process ( GO:0009116 )
44	GO:0009218	8.3225e-06	0.999999	9	23	pyrimidine ribonucleotide metabolic process	BP	0.00301747	true	pyrimidine ribonucleotide metabolic process ( GO:0009218 )
45	GO:0001816	8.48398e-06	0.999995	83	836	cytokine production	BP	0.00301747	true	cytokine production ( GO:0001816 )
46	GO:0002682	8.98805e-06	0.999994	140	1456	regulation of immune system process	BP	0.00312725	true	regulation of immune system process ( GO:0002682 )
47	GO:0048523	1.3507e-05	0.99999	392	4835	negative regulation of cellular process	BP	0.00459958	true	negative regulation of cellular process ( GO:0048523 )
48	GO:0048519	1.63452e-05	0.999988	437	5740	negative regulation of biological process	BP	0.00545012	true	negative regulation of biological process ( GO:0048519 )
49	GO:0009123	1.70288e-05	0.999996	16	69	nucleoside monophosphate metabolic process	BP	0.00556216	true	nucleoside monophosphate metabolic process ( GO:0009123 )
50	GO:0018130	1.79306e-05	0.999987	338	3970	heterocycle biosynthetic process	BP	0.00571248	true	heterocycle biosynthetic process ( GO:0018130 )
51	GO:0009058	1.82029e-05	0.999986	473	5908	biosynthetic process	BP	0.00571248	true	biosynthetic process ( GO:0009058 )
52	GO:0042981	1.87392e-05	0.999988	144	1544	regulation of apoptotic process	BP	0.00576772	true	regulation of apoptotic process ( GO:0042981 )
53	GO:0006952	2.04314e-05	0.999987	148	1671	defense response	BP	0.00605929	true	defense response ( GO:0006952 )
54	GO:1901362	2.07787e-05	0.999985	349	4129	organic cyclic compound biosynthetic process	BP	0.00605929	true	organic cyclic compound biosynthetic process ( GO:1901362 )
55	GO:0010941	2.11236e-05	0.999986	155	1688	regulation of cell death	BP	0.00605929	true	regulation of cell death ( GO:0010941 )
56	GO:0044249	2.12009e-05	0.999984	460	5733	cellular biosynthetic process	BP	0.00605929	true	cellular biosynthetic process ( GO:0044249 )
57	GO:0009147	2.23397e-05	0.999998	8	21	pyrimidine nucleoside triphosphate metabolic process	BP	0.00615389	true	pyrimidine nucleoside triphosphate metabolic process ( GO:0009147 )
58	GO:1901657	2.26244e-05	0.999993	22	123	glycosyl compound metabolic process	BP	0.00615389	true	glycosyl compound metabolic process ( GO:1901657 )
59	GO:1901576	2.30145e-05	0.999983	467	5831	organic substance biosynthetic process	BP	0.00615389	true	organic substance biosynthetic process ( GO:1901576 )
60	GO:0032479	2.3381e-05	0.999993	22	119	regulation of type I interferon production	BP	0.00615389	true	regulation of type I interferon production ( GO:0032479 )
61	GO:0048583	2.34544e-05	0.999983	338	4119	regulation of response to stimulus	BP	0.00615389	true	regulation of response to stimulus ( GO:0048583 )
62	GO:0002683	2.39836e-05	0.999988	52	436	negative regulation of immune system process	BP	0.00619125	true	negative regulation of immune system process ( GO:0002683 )
63	GO:0043067	2.59382e-05	0.999983	145	1569	regulation of programmed cell death	BP	0.00658954	true	regulation of programmed cell death ( GO:0043067 )
64	GO:0080134	2.66888e-05	0.999983	137	1479	regulation of response to stress	BP	0.0066743	true	regulation of response to stress ( GO:0080134 )
65	GO:0051251	2.72577e-05	0.999988	38	275	positive regulation of lymphocyte activation	BP	0.00667649	true	positive regulation of lymphocyte activation ( GO:0051251 )
66	GO:0035556	2.75319e-05	0.99998	237	2728	intracellular signal transduction	BP	0.00667649	true	intracellular signal transduction ( GO:0035556 )
67	GO:0002696	2.88249e-05	0.999987	42	321	positive regulation of leukocyte activation	BP	0.0068857	true	positive regulation of leukocyte activation ( GO:0002696 )
68	GO:0032103	2.93687e-05	0.999985	58	517	positive regulation of response to external stimulus	BP	0.00691245	true	positive regulation of response to external stimulus ( GO:0032103 )
69	GO:0032606	3.04743e-05	0.99999	22	121	type I interferon production	BP	0.00700281	true	type I interferon production ( GO:0032606 )
70	GO:0019438	3.06277e-05	0.999977	337	3981	aromatic compound biosynthetic process	BP	0.00700281	true	aromatic compound biosynthetic process ( GO:0019438 )
71	GO:0032088	3.13943e-05	0.999992	17	88	negative regulation of NF-kappaB transcription factor activity	BP	0.00707699	true	negative regulation of NF-kappaB transcription factor activity ( GO:0032088 )
72	GO:0006520	3.23069e-05	0.999986	41	307	cellular amino acid metabolic process	BP	0.00710257	true	cellular amino acid metabolic process ( GO:0006520 )
73	GO:0002831	3.23953e-05	0.999984	49	397	regulation of response to biotic stimulus	BP	0.00710257	true	regulation of response to biotic stimulus ( GO:0002831 )
74	GO:0043065	3.44465e-05	0.999981	71	668	positive regulation of apoptotic process	BP	0.00745022	true	positive regulation of apoptotic process ( GO:0043065 )
75	GO:0001817	3.51389e-05	0.99998	75	770	regulation of cytokine production	BP	0.00749864	true	regulation of cytokine production ( GO:0001817 )
76	GO:0042558	3.72539e-05	0.999995	10	32	pteridine-containing compound metabolic process	BP	0.0077071	true	pteridine-containing compound metabolic process ( GO:0042558 )
77	GO:0044271	3.72566e-05	0.999972	378	4647	cellular nitrogen compound biosynthetic process	BP	0.0077071	true	cellular nitrogen compound biosynthetic process ( GO:0044271 )
78	GO:0048585	3.75604e-05	0.999975	152	1691	negative regulation of response to stimulus	BP	0.0077071	true	negative regulation of response to stimulus ( GO:0048585 )
79	GO:0032101	3.96835e-05	0.999976	102	1068	regulation of response to external stimulus	BP	0.00803967	true	regulation of response to external stimulus ( GO:0032101 )
80	GO:0032609	4.19502e-05	0.999987	20	112	interferon-gamma production	BP	0.00839267	true	interferon-gamma production ( GO:0032609 )
81	GO:0002694	4.56123e-05	0.999976	59	513	regulation of leukocyte activation	BP	0.00901264	true	regulation of leukocyte activation ( GO:0002694 )
82	GO:0002252	4.62699e-05	0.999971	113	1153	immune effector process	BP	0.00903109	true	immune effector process ( GO:0002252 )
83	GO:0009615	5.25443e-05	0.999976	42	337	response to virus	BP	0.0100494	true	response to virus ( GO:0009615 )
84	GO:0043068	5.27431e-05	0.999971	71	677	positive regulation of programmed cell death	BP	0.0100494	true	positive regulation of programmed cell death ( GO:0043068 )
85	GO:0010646	5.47222e-05	0.999959	292	3502	regulation of cell communication	BP	0.0103039	true	regulation of cell communication ( GO:0010646 )
86	GO:0006241	5.70671e-05	0.999996	6	13	CTP biosynthetic process	BP	0.0104086	true	CTP biosynthetic process ( GO:0006241 )
87	GO:0046036	5.70671e-05	0.999996	6	13	CTP metabolic process	BP	0.0104086	true	CTP metabolic process ( GO:0046036 )
88	GO:0009966	5.72303e-05	0.999958	261	3097	regulation of signal transduction	BP	0.0104086	true	regulation of signal transduction ( GO:0009966 )
89	GO:0007166	5.788e-05	0.999958	251	2946	cell surface receptor signaling pathway	BP	0.0104086	true	cell surface receptor signaling pathway ( GO:0007166 )
90	GO:0010942	6.06734e-05	0.999965	75	725	positive regulation of cell death	BP	0.0107898	true	positive regulation of cell death ( GO:0010942 )
91	GO:0006796	6.51622e-05	0.999952	267	3165	phosphate-containing compound metabolic process	BP	0.0114607	true	phosphate-containing compound metabolic process ( GO:0006796 )
92	GO:0042110	7.06489e-05	0.999963	55	473	T cell activation	BP	0.0122566	true	T cell activation ( GO:0042110 )
93	GO:0051249	7.12958e-05	0.999964	51	428	regulation of lymphocyte activation	BP	0.0122566	true	regulation of lymphocyte activation ( GO:0051249 )
94	GO:0050867	7.19853e-05	0.999966	42	335	positive regulation of cell activation	BP	0.0122566	true	positive regulation of cell activation ( GO:0050867 )
95	GO:0023051	7.3124e-05	0.999945	294	3542	regulation of signaling	BP	0.0123195	true	regulation of signaling ( GO:0023051 )
96	GO:0072527	7.43281e-05	0.99998	16	80	pyrimidine-containing compound metabolic process	BP	0.0123919	true	pyrimidine-containing compound metabolic process ( GO:0072527 )
97	GO:0042278	7.80243e-05	0.999983	13	57	purine nucleoside metabolic process	BP	0.012874	true	purine nucleoside metabolic process ( GO:0042278 )
98	GO:0033554	8.24635e-05	0.999942	179	1983	cellular response to stress	BP	0.0133988	true	cellular response to stress ( GO:0033554 )
99	GO:0009141	8.28792e-05	0.999978	16	82	nucleoside triphosphate metabolic process	BP	0.0133988	true	nucleoside triphosphate metabolic process ( GO:0009141 )
100	GO:0030155	8.70115e-05	0.999949	76	717	regulation of cell adhesion	BP	0.0139262	true	regulation of cell adhesion ( GO:0030155 )
101	GO:0006793	8.83967e-05	0.999934	268	3191	phosphorus metabolic process	BP	0.0140078	true	phosphorus metabolic process ( GO:0006793 )
102	GO:0034654	8.98388e-05	0.999932	328	3910	nucleobase-containing compound biosynthetic process	BP	0.014052	true	nucleobase-containing compound biosynthetic process ( GO:0034654 )
103	GO:0002521	9.04318e-05	0.999951	60	531	leukocyte differentiation	BP	0.014052	true	leukocyte differentiation ( GO:0002521 )
104	GO:0010628	9.31759e-05	0.999934	197	2230	positive regulation of gene expression	BP	0.0143392	true	positive regulation of gene expression ( GO:0010628 )
105	GO:0042559	9.59789e-05	0.999993	6	13	pteridine-containing compound biosynthetic process	BP	0.0145626	true	pteridine-containing compound biosynthetic process ( GO:0042559 )
106	GO:0032649	9.64471e-05	0.999971	18	101	regulation of interferon-gamma production	BP	0.0145626	true	regulation of interferon-gamma production ( GO:0032649 )
107	GO:0043433	9.87889e-05	0.999963	25	176	negative regulation of DNA-binding transcription factor activity	BP	0.0147768	true	negative regulation of DNA-binding transcription factor activity ( GO:0043433 )
108	GO:0031347	0.000101464	0.999941	72	728	regulation of defense response	BP	0.0150364	true	regulation of defense response ( GO:0031347 )
109	GO:0046649	0.000103241	0.99994	72	673	lymphocyte activation	BP	0.0150991	true	lymphocyte activation ( GO:0046649 )
110	GO:0009209	0.000103774	0.999992	6	14	pyrimidine ribonucleoside triphosphate biosynthetic process	BP	0.0150991	true	pyrimidine ribonucleoside triphosphate biosynthetic process ( GO:0009209 )
111	GO:0006082	0.000114207	0.999927	109	1109	organic acid metabolic process	BP	0.0162458	true	organic acid metabolic process ( GO:0006082 )
112	GO:1901655	0.00011506	0.999965	18	96	cellular response to ketone	BP	0.0162458	true	cellular response to ketone ( GO:1901655 )
113	GO:0050870	0.000115112	0.999952	30	211	positive regulation of T cell activation	BP	0.0162458	true	positive regulation of T cell activation ( GO:0050870 )
114	GO:1903039	0.000115715	0.999951	32	232	positive regulation of leukocyte cell-cell adhesion	BP	0.0162458	true	positive regulation of leukocyte cell-cell adhesion ( GO:1903039 )
115	GO:0042221	0.000118949	0.999909	354	4552	response to chemical	BP	0.0165546	true	response to chemical ( GO:0042221 )
116	GO:0034404	0.000123159	0.999963	18	101	nucleobase-containing small molecule biosynthetic process	BP	0.0169927	true	nucleobase-containing small molecule biosynthetic process ( GO:0034404 )
117	GO:0050865	0.000128084	0.999929	61	557	regulation of cell activation	BP	0.0173815	true	regulation of cell activation ( GO:0050865 )
118	GO:0045321	0.000128149	0.999916	115	1210	leukocyte activation	BP	0.0173815	true	leukocyte activation ( GO:0045321 )
119	GO:0071222	0.000129265	0.999948	28	205	cellular response to lipopolysaccharide	BP	0.0173856	true	cellular response to lipopolysaccharide ( GO:0071222 )
120	GO:0051254	0.000139706	0.999903	154	1646	positive regulation of RNA metabolic process	BP	0.0186333	true	positive regulation of RNA metabolic process ( GO:0051254 )
121	GO:0002684	0.000143963	0.99991	95	965	positive regulation of immune system process	BP	0.0189233	true	positive regulation of immune system process ( GO:0002684 )
122	GO:0022409	0.000144245	0.999934	36	274	positive regulation of cell-cell adhesion	BP	0.0189233	true	positive regulation of cell-cell adhesion ( GO:0022409 )
123	GO:0033993	0.000148034	0.999908	89	893	response to lipid	BP	0.0192625	true	response to lipid ( GO:0033993 )
124	GO:0034340	0.000163944	0.999951	17	98	response to type I interferon	BP	0.0211607	true	response to type I interferon ( GO:0034340 )
125	GO:0009208	0.000177036	0.999985	6	15	pyrimidine ribonucleoside triphosphate metabolic process	BP	0.0226678	true	pyrimidine ribonucleoside triphosphate metabolic process ( GO:0009208 )
126	GO:1901652	0.000179999	0.9999	58	524	response to peptide	BP	0.0228641	true	response to peptide ( GO:1901652 )
127	GO:0007249	0.000186755	0.999913	36	280	I-kappaB kinase/NF-kappaB signaling	BP	0.0233245	true	I-kappaB kinase/NF-kappaB signaling ( GO:0007249 )
128	GO:0009967	0.000188385	0.99987	146	1631	positive regulation of signal transduction	BP	0.0233245	true	positive regulation of signal transduction ( GO:0009967 )
129	GO:0051090	0.000189201	0.9999	50	442	regulation of DNA-binding transcription factor activity	BP	0.0233245	true	regulation of DNA-binding transcription factor activity ( GO:0051090 )
130	GO:0010557	0.000189986	0.999866	164	1789	positive regulation of macromolecule biosynthetic process	BP	0.0233245	true	positive regulation of macromolecule biosynthetic process ( GO:0010557 )
131	GO:0045935	0.000190909	0.999865	165	1796	positive regulation of nucleobase-containing compound metabolic process	BP	0.0233245	true	positive regulation of nucleobase-containing compound metabolic process ( GO:0045935 )
132	GO:0046640	0.000197341	0.999968	9	32	regulation of alpha-beta T cell proliferation	BP	0.0239262	true	regulation of alpha-beta T cell proliferation ( GO:0046640 )
133	GO:0019752	0.000198824	0.999873	99	1007	carboxylic acid metabolic process	BP	0.0239262	true	carboxylic acid metabolic process ( GO:0019752 )
134	GO:1903037	0.000209052	0.999899	39	322	regulation of leukocyte cell-cell adhesion	BP	0.0249692	true	regulation of leukocyte cell-cell adhesion ( GO:1903037 )
135	GO:1902475	0.000211853	0.999949	13	58	L-alpha-amino acid transmembrane transport	BP	0.0250096	true	L-alpha-amino acid transmembrane transport ( GO:1902475 )
136	GO:0043436	0.000212897	0.999861	106	1091	oxoacid metabolic process	BP	0.0250096	true	oxoacid metabolic process ( GO:0043436 )
137	GO:0052547	0.000214543	0.999887	48	449	regulation of peptidase activity	BP	0.0250096	true	regulation of peptidase activity ( GO:0052547 )
138	GO:0010647	0.00021564	0.999848	160	1814	positive regulation of cell communication	BP	0.0250096	true	positive regulation of cell communication ( GO:0010647 )
139	GO:0002426	0.000225326	1	3	3	immunoglobulin production in mucosal tissue	BP	0.0259449	true	immunoglobulin production in mucosal tissue ( GO:0002426 )
140	GO:0009142	0.000240268	0.999944	12	56	nucleoside triphosphate biosynthetic process	BP	0.0274573	true	nucleoside triphosphate biosynthetic process ( GO:0009142 )
141	GO:0043090	0.000243163	0.999949	11	44	amino acid import	BP	0.0274573	true	amino acid import ( GO:0043090 )
142	GO:0007155	0.000243607	0.999834	129	1370	cell adhesion	BP	0.0274573	true	cell adhesion ( GO:0007155 )
143	GO:0050776	0.000247174	0.999845	87	881	regulation of immune response	BP	0.0276645	true	regulation of immune response ( GO:0050776 )
144	GO:0071219	0.000255757	0.999892	28	218	cellular response to molecule of bacterial origin	BP	0.0284263	true	cellular response to molecule of bacterial origin ( GO:0071219 )
145	GO:0023056	0.000262836	0.999814	160	1821	positive regulation of signaling	BP	0.0287163	true	positive regulation of signaling ( GO:0023056 )
146	GO:1903508	0.000263284	0.999817	145	1557	positive regulation of nucleic acid-templated transcription	BP	0.0287163	true	positive regulation of nucleic acid-templated transcription ( GO:1903508 )
147	GO:0044260	0.000263748	0.999789	603	7904	cellular macromolecule metabolic process	BP	0.0287163	true	cellular macromolecule metabolic process ( GO:0044260 )
148	GO:1902680	0.000271315	0.999811	145	1558	positive regulation of RNA biosynthetic process	BP	0.0292035	true	positive regulation of RNA biosynthetic process ( GO:1902680 )
149	GO:0050896	0.000271872	0.999782	636	8613	response to stimulus	BP	0.0292035	true	response to stimulus ( GO:0050896 )
150	GO:0009163	0.000291087	0.999949	9	35	nucleoside biosynthetic process	BP	0.031059	true	nucleoside biosynthetic process ( GO:0009163 )
151	GO:0032689	0.000299717	0.999947	9	36	negative regulation of interferon-gamma production	BP	0.0316256	true	negative regulation of interferon-gamma production ( GO:0032689 )
152	GO:0030879	0.000300349	0.999888	22	139	mammary gland development	BP	0.0316256	true	mammary gland development ( GO:0030879 )
153	GO:0022610	0.000304861	0.999791	129	1377	biological adhesion	BP	0.0317289	true	biological adhesion ( GO:0022610 )
154	GO:0051716	0.000305296	0.999756	539	7171	cellular response to stimulus	BP	0.0317289	true	cellular response to stimulus ( GO:0051716 )
155	GO:0052548	0.000309002	0.999839	45	420	regulation of endopeptidase activity	BP	0.031907	true	regulation of endopeptidase activity ( GO:0052548 )
156	GO:0035999	0.000313878	0.999981	5	10	tetrahydrofolate interconversion	BP	0.032081	true	tetrahydrofolate interconversion ( GO:0035999 )
157	GO:0019219	0.000314696	0.999756	319	3842	regulation of nucleobase-containing compound metabolic process	BP	0.032081	true	regulation of nucleobase-containing compound metabolic process ( GO:0019219 )
158	GO:1901360	0.000325871	0.999741	460	6070	organic cyclic compound metabolic process	BP	0.0330099	true	organic cyclic compound metabolic process ( GO:1901360 )
159	GO:0009891	0.000337028	0.999757	172	1927	positive regulation of biosynthetic process	BP	0.0337455	true	positive regulation of biosynthetic process ( GO:0009891 )
160	GO:0060337	0.000339458	0.999896	16	95	type I interferon signaling pathway	BP	0.0337455	true	type I interferon signaling pathway ( GO:0060337 )
161	GO:0071357	0.000339458	0.999896	16	95	cellular response to type I interferon	BP	0.0337455	true	cellular response to type I interferon ( GO:0071357 )
162	GO:0046641	0.000341603	0.999957	7	21	positive regulation of alpha-beta T cell proliferation	BP	0.0337491	true	positive regulation of alpha-beta T cell proliferation ( GO:0046641 )
163	GO:0055086	0.000363688	0.99979	61	565	nucleobase-containing small molecule metabolic process	BP	0.0357106	true	nucleobase-containing small molecule metabolic process ( GO:0055086 )
164	GO:0006563	0.000374232	0.999976	5	10	L-serine metabolic process	BP	0.0363273	true	L-serine metabolic process ( GO:0006563 )
165	GO:0015807	0.000376157	0.999896	14	69	L-amino acid transport	BP	0.0363273	true	L-amino acid transport ( GO:0015807 )
166	GO:0065008	0.000376778	0.999707	317	3903	regulation of biological quality	BP	0.0363273	true	regulation of biological quality ( GO:0065008 )
167	GO:0009617	0.000384553	0.999777	60	622	response to bacterium	BP	0.036855	true	response to bacterium ( GO:0009617 )
168	GO:0050863	0.00039369	0.999803	39	324	regulation of T cell activation	BP	0.037506	true	regulation of T cell activation ( GO:0050863 )
169	GO:0097028	0.000400708	0.999917	10	44	dendritic cell differentiation	BP	0.0379487	true	dendritic cell differentiation ( GO:0097028 )
170	GO:0043122	0.000404877	0.999813	32	247	regulation of I-kappaB kinase/NF-kappaB signaling	BP	0.0380223	true	regulation of I-kappaB kinase/NF-kappaB signaling ( GO:0043122 )
171	GO:0044092	0.000406236	0.999731	103	1139	negative regulation of molecular function	BP	0.0380223	true	negative regulation of molecular function ( GO:0044092 )
172	GO:0044283	0.000417345	0.999747	71	692	small molecule biosynthetic process	BP	0.0384008	true	small molecule biosynthetic process ( GO:0044283 )
173	GO:1901700	0.000417453	0.999705	147	1664	response to oxygen-containing compound	BP	0.0384008	true	response to oxygen-containing compound ( GO:1901700 )
174	GO:0031328	0.000417759	0.999698	169	1893	positive regulation of cellular biosynthetic process	BP	0.0384008	true	positive regulation of cellular biosynthetic process ( GO:0031328 )
175	GO:0002449	0.000419878	0.999806	32	248	lymphocyte mediated immunity	BP	0.0384008	true	lymphocyte mediated immunity ( GO:0002449 )
176	GO:0002443	0.000428518	0.999735	76	759	leukocyte mediated immunity	BP	0.0389684	true	leukocyte mediated immunity ( GO:0002443 )
177	GO:0046633	0.000431699	0.999921	9	35	alpha-beta T cell proliferation	BP	0.0390358	true	alpha-beta T cell proliferation ( GO:0046633 )
178	GO:0032943	0.000438519	0.999791	34	281	mononuclear cell proliferation	BP	0.0394298	true	mononuclear cell proliferation ( GO:0032943 )
179	GO:0022407	0.000445404	0.999758	48	429	regulation of cell-cell adhesion	BP	0.0398251	true	regulation of cell-cell adhesion ( GO:0022407 )
180	GO:0089718	0.00046025	0.999905	10	40	amino acid import across plasma membrane	BP	0.0408118	true	amino acid import across plasma membrane ( GO:0089718 )
181	GO:0007159	0.000464016	0.999761	41	356	leukocyte cell-cell adhesion	BP	0.0408118	true	leukocyte cell-cell adhesion ( GO:0007159 )
182	GO:0009119	0.000464089	0.999875	13	68	ribonucleoside metabolic process	BP	0.0408118	true	ribonucleoside metabolic process ( GO:0009119 )
183	GO:0046039	0.000481529	0.999935	7	23	GTP metabolic process	BP	0.0421141	true	GTP metabolic process ( GO:0046039 )
184	GO:0001667	0.000496902	0.99973	47	468	ameboidal-type cell migration	BP	0.0432224	true	ameboidal-type cell migration ( GO:0001667 )
185	GO:0001775	0.000512163	0.999647	124	1368	cell activation	BP	0.044309	true	cell activation ( GO:0001775 )
186	GO:0055114	0.000527949	0.999657	91	955	oxidation-reduction process	BP	0.0451968	true	oxidation-reduction process ( GO:0055114 )
187	GO:0032755	0.000528072	0.999838	15	87	positive regulation of interleukin-6 production	BP	0.0451968	true	positive regulation of interleukin-6 production ( GO:0032755 )
188	GO:0065009	0.000540079	0.999589	243	2952	regulation of molecular function	BP	0.0459785	true	regulation of molecular function ( GO:0065009 )
189	GO:0051252	0.000545422	0.999576	299	3600	regulation of RNA metabolic process	BP	0.0461877	true	regulation of RNA metabolic process ( GO:0051252 )
190	GO:1901654	0.000558084	0.999757	27	199	response to ketone	BP	0.0470112	true	response to ketone ( GO:1901654 )
191	GO:0098609	0.000565942	0.999641	81	806	cell-cell adhesion	BP	0.0472956	true	cell-cell adhesion ( GO:0098609 )
192	GO:0043123	0.000569235	0.999756	26	185	positive regulation of I-kappaB kinase/NF-kappaB signaling	BP	0.0472956	true	positive regulation of I-kappaB kinase/NF-kappaB signaling ( GO:0043123 )
193	GO:1901068	0.000570324	0.99989	9	37	guanosine-containing compound metabolic process	BP	0.0472956	true	guanosine-containing compound metabolic process ( GO:1901068 )
194	GO:0032602	0.000576578	0.99984	13	72	chemokine production	BP	0.0474005	true	chemokine production ( GO:0032602 )
195	GO:0048732	0.000577513	0.999679	50	439	gland development	BP	0.0474005	true	gland development ( GO:0048732 )
196	GO:0034641	0.000590671	0.999525	475	6383	cellular nitrogen compound metabolic process	BP	0.0482331	true	cellular nitrogen compound metabolic process ( GO:0034641 )
197	GO:0051607	0.000602841	0.999718	31	248	defense response to virus	BP	0.048977	true	defense response to virus ( GO:0051607 )
198	GO:0051974	0.000606191	0.999954	5	11	negative regulation of telomerase activity	BP	0.0490005	true	negative regulation of telomerase activity ( GO:0051974 )

## Sheet: Upregulated_CuB_SW480_GOTerms
	category	over_represented_pvalue	under_represented_pvalue	numDEInCat	numInCat	term	ontology	FDR	sig_after_adj	display_text
1	GO:0051239	1.59679839989422e-12	1	338	3245	regulation of multicellular organismal process	BP	1.51708177850182e-8	true	regulation of multicellular organismal process ( GO:0051239 )
2	GO:0032501	1.89575979819035e-12	1	673	7527	multicellular organismal process	BP	1.51708177850182e-8	true	multicellular organismal process ( GO:0032501 )
3	GO:0032879	5.00657208130045e-11	1	292	2760	regulation of localization	BP	2.67100620537379e-7	true	regulation of localization ( GO:0032879 )
4	GO:0099537	1.46808405487353e-10	1	105	705	trans-synaptic signaling	BP	4.18168014521801e-7	true	trans-synaptic signaling ( GO:0099537 )
5	GO:0007268	1.56764016690459e-10	1	104	697	chemical synaptic transmission	BP	4.18168014521801e-7	true	chemical synaptic transmission ( GO:0007268 )
6	GO:0098916	1.56764016690459e-10	1	104	697	anterograde trans-synaptic signaling	BP	4.18168014521801e-7	true	anterograde trans-synaptic signaling ( GO:0098916 )
7	GO:0007267	1.86176549033551e-10	1	200	1709	cell-cell signaling	BP	4.25679381040283e-7	true	cell-cell signaling ( GO:0007267 )
8	GO:0065008	5.31226537080441e-10	1	389	3903	regulation of biological quality	BP	1.06279e-06	true	regulation of biological quality ( GO:0065008 )
9	GO:0099536	6.18367903553958e-10	1	105	725	synaptic signaling	BP	1.09966e-06	true	synaptic signaling ( GO:0099536 )
10	GO:0007154	8.1724425788576e-10	1	568	6324	cell communication	BP	1.22641e-06	true	cell communication ( GO:0007154 )
11	GO:0023052	8.42896237221915e-10	1	567	6309	signaling	BP	1.22641e-06	true	signaling ( GO:0023052 )
12	GO:0006928	1.27368400969499e-9	1	232	2129	movement of cell or subcellular component	BP	1.69878e-06	true	movement of cell or subcellular component ( GO:0006928 )
13	GO:0003013	3.56020063038221e-9	1	82	564	circulatory system process	BP	4.24316e-06	true	circulatory system process ( GO:0003013 )
14	GO:0030154	3.97986660499358e-9	1	402	4153	cell differentiation	BP	4.24316e-06	true	cell differentiation ( GO:0030154 )
15	GO:0003008	4.13987850069193e-9	1	220	2148	system process	BP	4.24316e-06	true	system process ( GO:0003008 )
16	GO:0006775	4.52435555306155e-9	1	17	44	fat-soluble vitamin metabolic process	BP	4.24316e-06	true	fat-soluble vitamin metabolic process ( GO:0006775 )
17	GO:0048869	4.64837308799633e-9	1	407	4227	cellular developmental process	BP	4.24316e-06	true	cellular developmental process ( GO:0048869 )
18	GO:0051049	4.7720594309361e-9	1	196	1755	regulation of transport	BP	4.24316e-06	true	regulation of transport ( GO:0051049 )
19	GO:0022610	5.72720901867808e-9	1	167	1377	biological adhesion	BP	4.60227e-06	true	biological adhesion ( GO:0022610 )
20	GO:0008015	5.75104166399807e-9	1	79	543	blood circulation	BP	4.60227e-06	true	blood circulation ( GO:0008015 )
21	GO:0007155	6.78803297538578e-9	1	166	1370	cell adhesion	BP	4.88751e-06	true	cell adhesion ( GO:0007155 )
22	GO:0044057	6.83833793769135e-9	1	85	609	regulation of system process	BP	4.88751e-06	true	regulation of system process ( GO:0044057 )
23	GO:0007399	7.02359790189518e-9	1	259	2337	nervous system development	BP	4.88751e-06	true	nervous system development ( GO:0007399 )
24	GO:0009888	8.64002642719734e-9	1	219	2056	tissue development	BP	5.76182e-06	true	tissue development ( GO:0009888 )
25	GO:0035295	1.19286444635301e-8	1	133	1117	tube development	BP	7.63672e-06	true	tube development ( GO:0035295 )
26	GO:0050804	1.73438395043272e-8	1	71	446	modulation of chemical synaptic transmission	BP	1.06765e-05	true	modulation of chemical synaptic transmission ( GO:0050804 )
27	GO:0099177	1.80835179999304e-8	1	71	447	regulation of trans-synaptic signaling	BP	1.07195e-05	true	regulation of trans-synaptic signaling ( GO:0099177 )
28	GO:0048731	2.14310209589316e-8	1	451	4813	system development	BP	1.22501e-05	true	system development ( GO:0048731 )
29	GO:0042391	6.58981970956016e-8	1	66	431	regulation of membrane potential	BP	3.6369e-05	true	regulation of membrane potential ( GO:0042391 )
30	GO:0008016	8.70481058553898e-8	1	44	249	regulation of heart contraction	BP	4.64402e-05	true	regulation of heart contraction ( GO:0008016 )
31	GO:0040011	1.14501143333586e-7	1	196	1869	locomotion	BP	5.91158e-05	true	locomotion ( GO:0040011 )
32	GO:0009653	1.75890659130403e-7	1	277	2727	anatomical structure morphogenesis	BP	8.79728e-05	true	anatomical structure morphogenesis ( GO:0009653 )
33	GO:0022008	2.3497103460658e-7	1	185	1621	neurogenesis	BP	0.000113961	true	neurogenesis ( GO:0022008 )
34	GO:0032502	2.6045405801351e-7	1	559	6308	developmental process	BP	0.000122605	true	developmental process ( GO:0032502 )
35	GO:0048699	3.07306308775363e-7	1	175	1518	generation of neurons	BP	0.000139792	true	generation of neurons ( GO:0048699 )
36	GO:0007275	3.14433097149826e-7	1	485	5353	multicellular organism development	BP	0.000139792	true	multicellular organism development ( GO:0007275 )
37	GO:1903522	3.38530341237562e-7	1	48	296	regulation of blood circulation	BP	0.000146437	true	regulation of blood circulation ( GO:1903522 )
38	GO:0048514	4.83174709587223e-7	1	82	681	blood vessel morphogenesis	BP	0.000199098	true	blood vessel morphogenesis ( GO:0048514 )
39	GO:0060047	4.8515083128706e-7	1	46	280	heart contraction	BP	0.000199098	true	heart contraction ( GO:0060047 )
40	GO:0030182	6.96501516477143e-7	1	160	1362	neuron differentiation	BP	0.000278688	true	neuron differentiation ( GO:0030182 )
41	GO:0048856	7.17362878014698e-7	1	520	5815	anatomical structure development	BP	0.000280034	true	anatomical structure development ( GO:0048856 )
42	GO:0051240	7.7604899530998e-7	1	185	1781	positive regulation of multicellular organismal process	BP	0.00029573	true	positive regulation of multicellular organismal process ( GO:0051240 )
43	GO:0070887	8.81378398525608e-7	1	303	3228	cellular response to chemical stimulus	BP	0.000327235	true	cellular response to chemical stimulus ( GO:0070887 )
44	GO:0001568	8.99615616900793e-7	1	91	767	blood vessel development	BP	0.000327235	true	blood vessel development ( GO:0001568 )
45	GO:0048870	1.30901e-06	0.999999	174	1681	cell motility	BP	0.00045545	true	cell motility ( GO:0048870 )
46	GO:0051674	1.30901e-06	0.999999	174	1681	localization of cell	BP	0.00045545	true	localization of cell ( GO:0051674 )
47	GO:0030198	1.43657e-06	1	59	383	extracellular matrix organization	BP	0.000489197	true	extracellular matrix organization ( GO:0030198 )
48	GO:0003015	1.55866e-06	0.999999	46	290	heart process	BP	0.000514703	true	heart process ( GO:0003015 )
49	GO:0043062	1.57579e-06	0.999999	59	384	extracellular structure organization	BP	0.000514703	true	extracellular structure organization ( GO:0043062 )
50	GO:0006629	1.62356e-06	0.999999	148	1366	lipid metabolic process	BP	0.0005197	true	lipid metabolic process ( GO:0006629 )
51	GO:0043524	1.72038e-06	0.999999	29	145	negative regulation of neuron apoptotic process	BP	0.000530731	true	negative regulation of neuron apoptotic process ( GO:0043524 )
52	GO:0048468	1.72434e-06	0.999999	225	2122	cell development	BP	0.000530731	true	cell development ( GO:0048468 )
53	GO:0008202	2.07727e-06	0.999999	48	323	steroid metabolic process	BP	0.000627296	true	steroid metabolic process ( GO:0008202 )
54	GO:0003012	2.29152e-06	0.999999	62	456	muscle system process	BP	0.000679182	true	muscle system process ( GO:0003012 )
55	GO:0072359	2.36534e-06	0.999999	128	1160	circulatory system development	BP	0.000688314	true	circulatory system development ( GO:0072359 )
56	GO:0007610	2.45647e-06	0.999999	79	592	behavior	BP	0.000702068	true	behavior ( GO:0007610 )
57	GO:0035239	2.61222e-06	0.999999	106	925	tube morphogenesis	BP	0.000733485	true	tube morphogenesis ( GO:0035239 )
58	GO:0140352	3.29792e-06	0.999998	154	1438	export from cell	BP	0.000910054	true	export from cell ( GO:0140352 )
59	GO:0008283	3.52714e-06	0.999998	193	1972	cell population proliferation	BP	0.000956811	true	cell population proliferation ( GO:0008283 )
60	GO:0001944	3.75433e-06	0.999998	92	800	vasculature development	BP	0.00100147	true	vasculature development ( GO:0001944 )
61	GO:2000026	3.82142e-06	0.999998	213	2119	regulation of multicellular organismal development	BP	0.00100265	true	regulation of multicellular organismal development ( GO:2000026 )
62	GO:0051960	4.25122e-06	0.999998	113	922	regulation of nervous system development	BP	0.00108471	true	regulation of nervous system development ( GO:0051960 )
63	GO:0048666	4.2697e-06	0.999998	133	1108	neuron development	BP	0.00108471	true	neuron development ( GO:0048666 )
64	GO:0016477	5.13337e-06	0.999997	158	1526	cell migration	BP	0.00127337	true	cell migration ( GO:0016477 )
65	GO:0042127	5.17145e-06	0.999997	168	1699	regulation of cell population proliferation	BP	0.00127337	true	regulation of cell population proliferation ( GO:0042127 )
66	GO:0048646	5.29998e-06	0.999997	127	1161	anatomical structure formation involved in morphogenesis	BP	0.00128525	true	anatomical structure formation involved in morphogenesis ( GO:0048646 )
67	GO:0098609	5.56361e-06	0.999997	99	806	cell-cell adhesion	BP	0.00132904	true	cell-cell adhesion ( GO:0098609 )
68	GO:0042363	5.76705e-06	1	7	12	fat-soluble vitamin catabolic process	BP	0.00135738	true	fat-soluble vitamin catabolic process ( GO:0042363 )
69	GO:0050793	6.07054e-06	0.999996	258	2654	regulation of developmental process	BP	0.0014081	true	regulation of developmental process ( GO:0050793 )
70	GO:0071310	6.17741e-06	0.999996	254	2663	cellular response to organic substance	BP	0.00141242	true	cellular response to organic substance ( GO:0071310 )
71	GO:0035637	6.85805e-06	0.999997	36	204	multicellular organismal signaling	BP	0.0015407	true	multicellular organismal signaling ( GO:0035637 )
72	GO:0051179	6.931e-06	0.999995	560	6410	localization	BP	0.0015407	true	localization ( GO:0051179 )
73	GO:0045595	9.30909e-06	0.999994	191	1851	regulation of cell differentiation	BP	0.00204099	true	regulation of cell differentiation ( GO:0045595 )
74	GO:0099003	1.06678e-05	0.999996	38	218	vesicle-mediated transport in synapse	BP	0.00230727	true	vesicle-mediated transport in synapse ( GO:0099003 )
75	GO:0006766	1.1702e-05	0.999996	24	124	vitamin metabolic process	BP	0.00249721	true	vitamin metabolic process ( GO:0006766 )
76	GO:0120036	1.24642e-05	0.999992	163	1454	plasma membrane bounded cell projection organization	BP	0.00262485	true	plasma membrane bounded cell projection organization ( GO:0120036 )
77	GO:0023051	1.32444e-05	0.99999	330	3542	regulation of signaling	BP	0.00272905	true	regulation of signaling ( GO:0023051 )
78	GO:0043269	1.33e-05	0.999993	83	681	regulation of ion transport	BP	0.00272905	true	regulation of ion transport ( GO:0043269 )
79	GO:0008284	1.59186e-05	0.999991	103	951	positive regulation of cell population proliferation	BP	0.00321057	true	positive regulation of cell population proliferation ( GO:0008284 )
80	GO:0050808	1.60478e-05	0.999992	60	408	synapse organization	BP	0.00321057	true	synapse organization ( GO:0050808 )
81	GO:1901215	1.65195e-05	0.999994	34	205	negative regulation of neuron death	BP	0.00326413	true	negative regulation of neuron death ( GO:1901215 )
82	GO:0009111	1.80141e-05	0.999999	7	14	vitamin catabolic process	BP	0.00351604	true	vitamin catabolic process ( GO:0009111 )
83	GO:0051241	1.866e-05	0.999988	130	1322	negative regulation of multicellular organismal process	BP	0.00359822	true	negative regulation of multicellular organismal process ( GO:0051241 )
84	GO:0001505	1.93075e-05	0.999992	38	230	regulation of neurotransmitter levels	BP	0.00367877	true	regulation of neurotransmitter levels ( GO:0001505 )
85	GO:0031175	2.02607e-05	0.999988	117	976	neuron projection development	BP	0.00381498	true	neuron projection development ( GO:0031175 )
86	GO:0010033	2.0583e-05	0.999985	298	3264	response to organic substance	BP	0.0038306	true	response to organic substance ( GO:0010033 )
87	GO:0034762	2.1245e-05	0.999989	71	557	regulation of transmembrane transport	BP	0.00386527	true	regulation of transmembrane transport ( GO:0034762 )
88	GO:0043523	2.13935e-05	0.999991	34	210	regulation of neuron apoptotic process	BP	0.00386527	true	regulation of neuron apoptotic process ( GO:0043523 )
89	GO:0042359	2.14938e-05	0.999998	9	22	vitamin D metabolic process	BP	0.00386527	true	vitamin D metabolic process ( GO:0042359 )
90	GO:0030030	2.25676e-05	0.999985	165	1494	cell projection organization	BP	0.00401326	true	cell projection organization ( GO:0030030 )
91	GO:0034330	2.54141e-05	0.999985	88	678	cell junction organization	BP	0.00446261	true	cell junction organization ( GO:0034330 )
92	GO:0007166	2.5652e-05	0.999981	278	2946	cell surface receptor signaling pathway	BP	0.00446261	true	cell surface receptor signaling pathway ( GO:0007166 )
93	GO:0006811	2.67979e-05	0.999982	167	1610	ion transport	BP	0.00461183	true	ion transport ( GO:0006811 )
94	GO:0098742	2.80245e-05	0.999988	37	216	cell-cell adhesion via plasma-membrane adhesion molecules	BP	0.00477161	true	cell-cell adhesion via plasma-membrane adhesion molecules ( GO:0098742 )
95	GO:0034754	2.84361e-05	0.999991	23	126	cellular hormone metabolic process	BP	0.00479073	true	cellular hormone metabolic process ( GO:0034754 )
96	GO:0021696	2.87774e-05	0.999996	11	31	cerebellar cortex morphogenesis	BP	0.00479773	true	cerebellar cortex morphogenesis ( GO:0021696 )
97	GO:0006936	3.0161e-05	0.999986	49	352	muscle contraction	BP	0.00491338	true	muscle contraction ( GO:0006936 )
98	GO:0042361	3.0392e-05	1	4	4	menaquinone catabolic process	BP	0.00491338	true	menaquinone catabolic process ( GO:0042361 )
99	GO:0042377	3.0392e-05	1	4	4	vitamin K catabolic process	BP	0.00491338	true	vitamin K catabolic process ( GO:0042377 )
100	GO:0009887	3.12174e-05	0.99998	121	1064	animal organ morphogenesis	BP	0.00499635	true	animal organ morphogenesis ( GO:0009887 )
101	GO:0051716	3.70852e-05	0.999971	599	7171	cellular response to stimulus	BP	0.00587672	true	cellular response to stimulus ( GO:0051716 )
102	GO:0010646	3.86137e-05	0.999971	323	3502	regulation of cell communication	BP	0.00604352	true	regulation of cell communication ( GO:0010646 )
103	GO:0032762	3.8893e-05	0.999999	5	7	mast cell cytokine production	BP	0.00604352	true	mast cell cytokine production ( GO:0032762 )
104	GO:0016079	3.98421e-05	0.999987	24	119	synaptic vesicle exocytosis	BP	0.00613147	true	synaptic vesicle exocytosis ( GO:0016079 )
105	GO:0099504	4.12799e-05	0.999983	34	197	synaptic vesicle cycle	BP	0.00629223	true	synaptic vesicle cycle ( GO:0099504 )
106	GO:0001525	4.24075e-05	0.999977	66	587	angiogenesis	BP	0.00640314	true	angiogenesis ( GO:0001525 )
107	GO:0120254	4.47365e-05	0.999986	22	119	olefinic compound metabolic process	BP	0.00669166	true	olefinic compound metabolic process ( GO:0120254 )
108	GO:0046903	4.90555e-05	0.999967	155	1520	secretion	BP	0.00726976	true	secretion ( GO:0046903 )
109	GO:0050767	4.99841e-05	0.99997	98	818	regulation of neurogenesis	BP	0.00733941	true	regulation of neurogenesis ( GO:0050767 )
110	GO:1901615	5.31544e-05	0.999971	67	545	organic hydroxy compound metabolic process	BP	0.00773396	true	organic hydroxy compound metabolic process ( GO:1901615 )
111	GO:0097755	5.39793e-05	0.999988	14	59	positive regulation of blood vessel diameter	BP	0.00778324	true	positive regulation of blood vessel diameter ( GO:0097755 )
112	GO:0045664	6.00222e-05	0.999965	82	654	regulation of neuron differentiation	BP	0.00857728	true	regulation of neuron differentiation ( GO:0045664 )
113	GO:0021697	6.09306e-05	0.999992	9	23	cerebellar cortex formation	BP	0.00862541	true	cerebellar cortex formation ( GO:0021697 )
114	GO:0061061	6.14368e-05	0.999965	78	659	muscle structure development	BP	0.00862541	true	muscle structure development ( GO:0061061 )
115	GO:0042373	6.21018e-05	0.999998	5	8	vitamin K metabolic process	BP	0.00864295	true	vitamin K metabolic process ( GO:0042373 )
116	GO:0050896	7.13742e-05	0.999944	701	8613	response to stimulus	BP	0.00984779	true	response to stimulus ( GO:0050896 )
117	GO:0048167	7.56332e-05	0.999969	32	189	regulation of synaptic plasticity	BP	0.0103462	true	regulation of synaptic plasticity ( GO:0048167 )
118	GO:0051402	7.73805e-05	0.999966	36	240	neuron apoptotic process	BP	0.0104955	true	neuron apoptotic process ( GO:0051402 )
119	GO:0007165	8.17142e-05	0.999936	491	5819	signal transduction	BP	0.0109902	true	signal transduction ( GO:0007165 )
120	GO:0032940	8.74676e-05	0.999941	142	1387	secretion by cell	BP	0.011666	true	secretion by cell ( GO:0032940 )
121	GO:0001508	9.30981e-05	0.999966	25	136	action potential	BP	0.0123143	true	action potential ( GO:0001508 )
122	GO:0007611	9.99632e-05	0.999954	39	254	learning or memory	BP	0.013114	true	learning or memory ( GO:0007611 )
123	GO:0050890	0.000104534	0.99995	43	293	cognition	BP	0.0136022	true	cognition ( GO:0050890 )
124	GO:0021575	0.000107972	0.999978	12	42	hindbrain morphogenesis	BP	0.013922	true	hindbrain morphogenesis ( GO:0021575 )
125	GO:0050877	0.000111136	0.999926	131	1371	nervous system process	BP	0.013922	true	nervous system process ( GO:0050877 )
126	GO:0042374	0.000111341	0.999998	4	5	phylloquinone metabolic process	BP	0.013922	true	phylloquinone metabolic process ( GO:0042374 )
127	GO:0042376	0.000111341	0.999998	4	5	phylloquinone catabolic process	BP	0.013922	true	phylloquinone catabolic process ( GO:0042376 )
128	GO:1901662	0.000111341	0.999998	4	5	quinone catabolic process	BP	0.013922	true	quinone catabolic process ( GO:1901662 )
129	GO:0032763	0.000112349	0.999998	4	5	regulation of mast cell cytokine production	BP	0.0139391	true	regulation of mast cell cytokine production ( GO:0032763 )
130	GO:0009409	0.000113831	0.999977	12	45	response to cold	BP	0.0140143	true	response to cold ( GO:0009409 )
131	GO:1903305	0.000120145	0.999953	27	157	regulation of regulated secretory pathway	BP	0.0146787	true	regulation of regulated secretory pathway ( GO:1903305 )
132	GO:0042445	0.00013277	0.999944	31	209	hormone metabolic process	BP	0.0160233	true	hormone metabolic process ( GO:0042445 )
133	GO:0048871	0.000133152	0.999926	63	503	multicellular organismal homeostasis	BP	0.0160233	true	multicellular organismal homeostasis ( GO:0048871 )
134	GO:0036100	0.00014364	0.999998	4	5	leukotriene catabolic process	BP	0.0167711	true	leukotriene catabolic process ( GO:0036100 )
135	GO:0036101	0.00014364	0.999998	4	5	leukotriene B4 catabolic process	BP	0.0167711	true	leukotriene B4 catabolic process ( GO:0036101 )
136	GO:0036102	0.00014364	0.999998	4	5	leukotriene B4 metabolic process	BP	0.0167711	true	leukotriene B4 metabolic process ( GO:0036102 )
137	GO:0017157	0.000144976	0.999937	33	212	regulation of exocytosis	BP	0.0167711	true	regulation of exocytosis ( GO:0017157 )
138	GO:0098693	0.000145694	0.999949	22	112	regulation of synaptic vesicle cycle	BP	0.0167711	true	regulation of synaptic vesicle cycle ( GO:0098693 )
139	GO:0007269	0.000146701	0.99994	29	171	neurotransmitter secretion	BP	0.0167711	true	neurotransmitter secretion ( GO:0007269 )
140	GO:0099643	0.000146701	0.99994	29	171	signal release from synapse	BP	0.0167711	true	signal release from synapse ( GO:0099643 )
141	GO:0030334	0.000153701	0.999903	98	953	regulation of cell migration	BP	0.0174467	true	regulation of cell migration ( GO:0030334 )
142	GO:0009233	0.000156067	0.999997	4	5	menaquinone metabolic process	BP	0.0175905	true	menaquinone metabolic process ( GO:0009233 )
143	GO:0048589	0.000160659	0.999904	78	652	developmental growth	BP	0.0178514	true	developmental growth ( GO:0048589 )
144	GO:0007517	0.000161554	0.999915	51	392	muscle organ development	BP	0.0178514	true	muscle organ development ( GO:0007517 )
145	GO:0042221	0.000161728	0.999874	383	4552	response to chemical	BP	0.0178514	true	response to chemical ( GO:0042221 )
146	GO:0006836	0.000163551	0.999926	35	225	neurotransmitter transport	BP	0.0179289	true	neurotransmitter transport ( GO:0006836 )
147	GO:0008610	0.000177001	0.999893	79	701	lipid biosynthetic process	BP	0.0192714	true	lipid biosynthetic process ( GO:0008610 )
148	GO:0048812	0.000203479	0.999876	82	655	neuron projection morphogenesis	BP	0.0220046	true	neuron projection morphogenesis ( GO:0048812 )
149	GO:0060429	0.000206422	0.99986	131	1307	epithelium development	BP	0.0221731	true	epithelium development ( GO:0060429 )
150	GO:0072132	0.00020802	0.99995	13	52	mesenchyme morphogenesis	BP	0.0221957	true	mesenchyme morphogenesis ( GO:0072132 )
151	GO:0051094	0.00021026	0.999855	142	1418	positive regulation of developmental process	BP	0.0222862	true	positive regulation of developmental process ( GO:0051094 )
152	GO:0032989	0.000215412	0.999864	94	783	cellular component morphogenesis	BP	0.022682	true	cellular component morphogenesis ( GO:0032989 )
153	GO:0032990	0.000221471	0.999863	85	690	cell part morphogenesis	BP	0.0231676	true	cell part morphogenesis ( GO:0032990 )
154	GO:0021587	0.000229735	0.999953	11	38	cerebellum morphogenesis	BP	0.023876	true	cerebellum morphogenesis ( GO:0021587 )
155	GO:0000902	0.0002325	0.999846	116	1013	cell morphogenesis	BP	0.0240075	true	cell morphogenesis ( GO:0000902 )
156	GO:0090066	0.000235741	0.999866	62	502	regulation of anatomical structure size	BP	0.0241862	true	regulation of anatomical structure size ( GO:0090066 )
157	GO:0120039	0.000238402	0.999853	83	668	plasma membrane bounded cell projection morphogenesis	BP	0.0243034	true	plasma membrane bounded cell projection morphogenesis ( GO:0120039 )
158	GO:0051270	0.000249476	0.999835	110	1094	regulation of cellular component movement	BP	0.0252387	true	regulation of cellular component movement ( GO:0051270 )
159	GO:0050806	0.000250731	0.999895	28	172	positive regulation of synaptic transmission	BP	0.0252387	true	positive regulation of synaptic transmission ( GO:0050806 )
160	GO:2000145	0.000254084	0.999835	102	1012	regulation of cell motility	BP	0.0254163	true	regulation of cell motility ( GO:2000145 )
161	GO:1901214	0.000266884	0.999866	42	313	regulation of neuron death	BP	0.0264058	true	regulation of neuron death ( GO:1901214 )
162	GO:0009611	0.000267275	0.99984	72	622	response to wounding	BP	0.0264058	true	response to wounding ( GO:0009611 )
163	GO:0070997	0.000274715	0.999857	46	351	neuron death	BP	0.0269743	true	neuron death ( GO:0070997 )
164	GO:0048858	0.00028062	0.999826	83	672	cell projection morphogenesis	BP	0.0273861	true	cell projection morphogenesis ( GO:0048858 )
165	GO:0048168	0.000282904	0.99993	13	52	regulation of neuronal synaptic plasticity	BP	0.0274417	true	regulation of neuronal synaptic plasticity ( GO:0048168 )
166	GO:0021533	0.000293444	0.999959	8	22	cell differentiation in hindbrain	BP	0.0282926	true	cell differentiation in hindbrain ( GO:0021533 )
167	GO:0048513	0.000331047	0.999743	318	3535	animal organ development	BP	0.0316942	true	animal organ development ( GO:0048513 )
168	GO:0040012	0.000332685	0.999781	105	1051	regulation of locomotion	BP	0.0316942	true	regulation of locomotion ( GO:0040012 )
169	GO:0051272	0.000350127	0.999794	65	583	positive regulation of cellular component movement	BP	0.0331442	true	positive regulation of cellular component movement ( GO:0051272 )
170	GO:0003018	0.000352047	0.999849	28	189	vascular process in circulatory system	BP	0.0331442	true	vascular process in circulatory system ( GO:0003018 )
171	GO:0023061	0.000366009	0.999785	65	549	signal release	BP	0.0342572	true	signal release ( GO:0023061 )
172	GO:0048518	0.000369013	0.999703	507	5953	positive regulation of biological process	BP	0.0343375	true	positive regulation of biological process ( GO:0048518 )
173	GO:0034765	0.000390834	0.999777	58	473	regulation of ion transmembrane transport	BP	0.036034	true	regulation of ion transmembrane transport ( GO:0034765 )
174	GO:0003203	0.000394341	0.999922	10	35	endocardial cushion morphogenesis	BP	0.036034	true	endocardial cushion morphogenesis ( GO:0003203 )
175	GO:0048638	0.000396138	0.999792	45	347	regulation of developmental growth	BP	0.036034	true	regulation of developmental growth ( GO:0048638 )
176	GO:0017014	0.000398502	0.99996	6	16	protein nitrosylation	BP	0.036034	true	protein nitrosylation ( GO:0017014 )
177	GO:0018119	0.000398502	0.99996	6	16	peptidyl-cysteine S-nitrosylation	BP	0.036034	true	peptidyl-cysteine S-nitrosylation ( GO:0018119 )
178	GO:0006812	0.000419399	0.999716	116	1114	cation transport	BP	0.0377105	true	cation transport ( GO:0006812 )
179	GO:0048640	0.000422531	0.999848	20	114	negative regulation of developmental growth	BP	0.0377799	true	negative regulation of developmental growth ( GO:0048640 )
180	GO:0060322	0.000427281	0.999726	90	777	head development	BP	0.0378758	true	head development ( GO:0060322 )
181	GO:0010817	0.000428588	0.999753	59	501	regulation of hormone levels	BP	0.0378758	true	regulation of hormone levels ( GO:0010817 )
182	GO:0060627	0.000430703	0.999746	64	536	regulation of vesicle-mediated transport	BP	0.0378758	true	regulation of vesicle-mediated transport ( GO:0060627 )
183	GO:0140115	0.000438201	0.999884	13	60	export across plasma membrane	BP	0.0383246	true	export across plasma membrane ( GO:0140115 )
184	GO:0000904	0.000461535	0.999705	88	736	cell morphogenesis involved in differentiation	BP	0.040146	true	cell morphogenesis involved in differentiation ( GO:0000904 )
185	GO:0010460	0.000465881	0.999926	8	27	positive regulation of heart rate	BP	0.040305	true	positive regulation of heart rate ( GO:0010460 )
186	GO:0051046	0.000492742	0.999695	75	680	regulation of secretion	BP	0.0423997	true	regulation of secretion ( GO:0051046 )
187	GO:0060284	0.000496413	0.99967	104	948	regulation of cell development	BP	0.0424871	true	regulation of cell development ( GO:0060284 )
188	GO:0045597	0.000510914	0.999658	106	1008	positive regulation of cell differentiation	BP	0.0432767	true	positive regulation of cell differentiation ( GO:0045597 )
189	GO:0032368	0.000511046	0.999817	19	129	regulation of lipid transport	BP	0.0432767	true	regulation of lipid transport ( GO:0032368 )
190	GO:0051962	0.000537824	0.999679	65	537	positive regulation of nervous system development	BP	0.0453046	true	positive regulation of nervous system development ( GO:0051962 )
191	GO:0034097	0.000552133	0.999624	114	1182	response to cytokine	BP	0.0462665	true	response to cytokine ( GO:0034097 )
192	GO:0019226	0.000558522	0.999831	15	72	transmission of nerve impulse	BP	0.0465581	true	transmission of nerve impulse ( GO:0019226 )
193	GO:0019228	0.000568	0.999882	10	34	neuronal action potential	BP	0.0471028	true	neuronal action potential ( GO:0019228 )
194	GO:2000300	0.00057973	0.999816	16	78	regulation of synaptic vesicle exocytosis	BP	0.0478278	true	regulation of synaptic vesicle exocytosis ( GO:2000300 )
195	GO:0060537	0.000594069	0.99967	50	402	muscle tissue development	BP	0.048601	true	muscle tissue development ( GO:0060537 )
196	GO:0061337	0.000595176	0.999756	24	146	cardiac conduction	BP	0.048601	true	cardiac conduction ( GO:0061337 )
197	GO:0045823	0.000611349	0.999868	10	41	positive regulation of heart contraction	BP	0.0496682	true	positive regulation of heart contraction ( GO:0045823 )

## Sheet: Upregulated_CuB_SW620_GOTerms
	category	over_represented_pvalue	under_represented_pvalue	numDEInCat	numInCat	term	ontology	FDR	sig_after_adj	display_text
1	GO:0032501	8.87720543530433e-12	1	761	7527	multicellular organismal process	BP	1.42079672992046e-7	true	multicellular organismal process ( GO:0032501 )
2	GO:0048731	3.98000583703492e-11	1	533	4813	system development	BP	3.18499967108719e-7	true	system development ( GO:0048731 )
3	GO:0007399	1.26071835160531e-10	1	304	2337	nervous system development	BP	6.72593240581433e-7	true	nervous system development ( GO:0007399 )
4	GO:0032502	6.50121442086992e-10	1	660	6308	developmental process	BP	2.103e-06	true	developmental process ( GO:0032502 )
5	GO:0065008	6.5698085224903e-10	1	442	3903	regulation of biological quality	BP	2.103e-06	true	regulation of biological quality ( GO:0065008 )
6	GO:0007267	8.8905044480038e-10	1	222	1709	cell-cell signaling	BP	2.37154e-06	true	cell-cell signaling ( GO:0007267 )
7	GO:0007154	1.80358443126886e-9	1	644	6324	cell communication	BP	2.97491e-06	true	cell communication ( GO:0007154 )
8	GO:0050804	1.94324169457945e-9	1	82	446	modulation of chemical synaptic transmission	BP	2.97491e-06	true	modulation of chemical synaptic transmission ( GO:0050804 )
9	GO:0051239	1.95352714617476e-9	1	365	3245	regulation of multicellular organismal process	BP	2.97491e-06	true	regulation of multicellular organismal process ( GO:0051239 )
10	GO:0099177	2.02879099051292e-9	1	82	447	regulation of trans-synaptic signaling	BP	2.97491e-06	true	regulation of trans-synaptic signaling ( GO:0099177 )
11	GO:0048856	2.04461016653416e-9	1	613	5815	anatomical structure development	BP	2.97491e-06	true	anatomical structure development ( GO:0048856 )
12	GO:0023052	2.49722728122506e-9	1	642	6309	signaling	BP	3.33068e-06	true	signaling ( GO:0023052 )
13	GO:0007275	3.09236386349163e-9	1	570	5353	multicellular organism development	BP	3.80718e-06	true	multicellular organism development ( GO:0007275 )
14	GO:0009653	4.77556095202239e-9	1	325	2727	anatomical structure morphogenesis	BP	5.45949e-06	true	anatomical structure morphogenesis ( GO:0009653 )
15	GO:0007268	9.2928140348684e-9	1	110	697	chemical synaptic transmission	BP	8.81216e-06	true	chemical synaptic transmission ( GO:0007268 )
16	GO:0098916	9.2928140348684e-9	1	110	697	anterograde trans-synaptic signaling	BP	8.81216e-06	true	anterograde trans-synaptic signaling ( GO:0098916 )
17	GO:0099537	9.35999528280474e-9	1	111	705	trans-synaptic signaling	BP	8.81216e-06	true	trans-synaptic signaling ( GO:0099537 )
18	GO:0032989	1.23012537856979e-8	1	124	783	cellular component morphogenesis	BP	1.09379e-05	true	cellular component morphogenesis ( GO:0032989 )
19	GO:0006928	1.33442277769778e-8	1	256	2129	movement of cell or subcellular component	BP	1.12408e-05	true	movement of cell or subcellular component ( GO:0006928 )
20	GO:0032879	1.56631325532878e-8	1	316	2760	regulation of localization	BP	1.25344e-05	true	regulation of localization ( GO:0032879 )
21	GO:0099536	1.91810456991798e-8	1	112	725	synaptic signaling	BP	1.46187e-05	true	synaptic signaling ( GO:0099536 )
22	GO:0048869	3.28980180790918e-8	1	457	4227	cellular developmental process	BP	2.39333e-05	true	cellular developmental process ( GO:0048869 )
23	GO:0030154	4.22534100506029e-8	1	450	4153	cell differentiation	BP	2.94029e-05	true	cell differentiation ( GO:0030154 )
24	GO:0030182	5.96227103731845e-8	1	186	1362	neuron differentiation	BP	3.97609e-05	true	neuron differentiation ( GO:0030182 )
25	GO:0022008	6.72963724667999e-8	1	213	1621	neurogenesis	BP	4.30831e-05	true	neurogenesis ( GO:0022008 )
26	GO:0042391	8.58857983229796e-8	1	73	431	regulation of membrane potential	BP	5.12215e-05	true	regulation of membrane potential ( GO:0042391 )
27	GO:0009888	8.64092582353907e-8	1	241	2056	tissue development	BP	5.12215e-05	true	tissue development ( GO:0009888 )
28	GO:0030030	9.30601102409782e-8	1	199	1494	cell projection organization	BP	5.31938e-05	true	cell projection organization ( GO:0030030 )
29	GO:0120036	1.40635539591595e-7	1	194	1454	plasma membrane bounded cell projection organization	BP	7.76163e-05	true	plasma membrane bounded cell projection organization ( GO:0120036 )
30	GO:0048699	1.70401655028681e-7	1	200	1518	generation of neurons	BP	9.09093e-05	true	generation of neurons ( GO:0048699 )
31	GO:0048468	1.89357361173119e-7	1	260	2122	cell development	BP	9.77634e-05	true	cell development ( GO:0048468 )
32	GO:0031175	2.62642328513866e-7	1	140	976	neuron projection development	BP	0.000131362	true	neuron projection development ( GO:0031175 )
33	GO:0061564	2.86743271506242e-7	1	86	519	axon development	BP	0.00013907	true	axon development ( GO:0061564 )
34	GO:0048666	4.56625660001082e-7	1	154	1108	neuron development	BP	0.00021495	true	neuron development ( GO:0048666 )
35	GO:0048667	5.63666572451735e-7	1	95	592	cell morphogenesis involved in neuron differentiation	BP	0.000257757	true	cell morphogenesis involved in neuron differentiation ( GO:0048667 )
36	GO:0030029	6.94280104030883e-7	1	113	776	actin filament-based process	BP	0.000308665	true	actin filament-based process ( GO:0030029 )
37	GO:0051049	9.12444127400969e-7	1	210	1755	regulation of transport	BP	0.000394694	true	regulation of transport ( GO:0051049 )
38	GO:0032990	1.24027e-06	1	106	690	cell part morphogenesis	BP	0.000522382	true	cell part morphogenesis ( GO:0032990 )
39	GO:0048812	1.37934e-06	0.999999	102	655	neuron projection morphogenesis	BP	0.000554534	true	neuron projection morphogenesis ( GO:0048812 )
40	GO:0048858	1.3859e-06	0.999999	104	672	cell projection morphogenesis	BP	0.000554534	true	cell projection morphogenesis ( GO:0048858 )
41	GO:0007610	1.47556e-06	0.999999	89	592	behavior	BP	0.000576009	true	behavior ( GO:0007610 )
42	GO:0045664	1.54218e-06	0.999999	99	654	regulation of neuron differentiation	BP	0.000587681	true	regulation of neuron differentiation ( GO:0045664 )
43	GO:0007417	2.02393e-06	0.999999	138	1013	central nervous system development	BP	0.000753325	true	central nervous system development ( GO:0007417 )
44	GO:0120039	2.32524e-06	0.999999	103	668	plasma membrane bounded cell projection morphogenesis	BP	0.000845807	true	plasma membrane bounded cell projection morphogenesis ( GO:0120039 )
45	GO:0003013	2.6636e-06	0.999999	82	564	circulatory system process	BP	0.000947355	true	circulatory system process ( GO:0003013 )
46	GO:0050793	2.8142e-06	0.999998	296	2654	regulation of developmental process	BP	0.00097513	true	regulation of developmental process ( GO:0050793 )
47	GO:0044057	2.86355e-06	0.999999	86	609	regulation of system process	BP	0.00097513	true	regulation of system process ( GO:0044057 )
48	GO:0098693	2.95935e-06	0.999999	28	112	regulation of synaptic vesicle cycle	BP	0.000986759	true	regulation of synaptic vesicle cycle ( GO:0098693 )
49	GO:0007409	3.50883e-06	0.999998	78	474	axonogenesis	BP	0.0011461	true	axonogenesis ( GO:0007409 )
50	GO:0000904	3.7035e-06	0.999998	110	736	cell morphogenesis involved in differentiation	BP	0.00118254	true	cell morphogenesis involved in differentiation ( GO:0000904 )
51	GO:2000026	3.76816e-06	0.999998	242	2119	regulation of multicellular organismal development	BP	0.00118254	true	regulation of multicellular organismal development ( GO:2000026 )
52	GO:0051960	4.16102e-06	0.999998	128	922	regulation of nervous system development	BP	0.00128072	true	regulation of nervous system development ( GO:0051960 )
53	GO:0001505	4.66113e-06	0.999998	44	230	regulation of neurotransmitter levels	BP	0.00140757	true	regulation of neurotransmitter levels ( GO:0001505 )
54	GO:0008016	4.95096e-06	0.999998	44	249	regulation of heart contraction	BP	0.00146741	true	regulation of heart contraction ( GO:0008016 )
55	GO:0048513	6.15972e-06	0.999996	378	3535	animal organ development	BP	0.00179248	true	animal organ development ( GO:0048513 )
56	GO:0050767	7.04328e-06	0.999996	115	818	regulation of neurogenesis	BP	0.00198979	true	regulation of neurogenesis ( GO:0050767 )
57	GO:0008015	7.0864e-06	0.999996	78	543	blood circulation	BP	0.00198979	true	blood circulation ( GO:0008015 )
58	GO:0072359	7.2365e-06	0.999996	142	1160	circulatory system development	BP	0.0019969	true	circulatory system development ( GO:0072359 )
59	GO:0140352	8.58408e-06	0.999995	172	1438	export from cell	BP	0.00232861	true	export from cell ( GO:0140352 )
60	GO:0017157	9.94988e-06	0.999996	40	212	regulation of exocytosis	BP	0.00265413	true	regulation of exocytosis ( GO:0017157 )
61	GO:0006629	1.15621e-05	0.999993	163	1366	lipid metabolic process	BP	0.00299175	true	lipid metabolic process ( GO:0006629 )
62	GO:0060047	1.15894e-05	0.999995	47	280	heart contraction	BP	0.00299175	true	heart contraction ( GO:0060047 )
63	GO:0035637	1.27157e-05	0.999995	39	204	multicellular organismal signaling	BP	0.0032304	true	multicellular organismal signaling ( GO:0035637 )
64	GO:0046903	1.4106e-05	0.999991	179	1520	secretion	BP	0.00352761	true	secretion ( GO:0046903 )
65	GO:0045595	1.44728e-05	0.99999	216	1851	regulation of cell differentiation	BP	0.00354068	true	regulation of cell differentiation ( GO:0045595 )
66	GO:0003015	1.46008e-05	0.999993	48	290	heart process	BP	0.00354068	true	heart process ( GO:0003015 )
67	GO:1904182	1.69191e-05	1	6	8	regulation of pyruvate dehydrogenase activity	BP	0.00404164	true	regulation of pyruvate dehydrogenase activity ( GO:1904182 )
68	GO:0060429	1.80479e-05	0.999988	154	1307	epithelium development	BP	0.0042479	true	epithelium development ( GO:0060429 )
69	GO:0003008	1.85187e-05	0.999987	227	2148	system process	BP	0.00429553	true	system process ( GO:0003008 )
70	GO:0017156	1.9222e-05	0.999995	18	63	calcium-ion regulated exocytosis	BP	0.00439497	true	calcium-ion regulated exocytosis ( GO:0017156 )
71	GO:1903522	2.21007e-05	0.99999	48	296	regulation of blood circulation	BP	0.004982	true	regulation of blood circulation ( GO:1903522 )
72	GO:0043269	2.58003e-05	0.999985	92	681	regulation of ion transport	BP	0.00567574	true	regulation of ion transport ( GO:0043269 )
73	GO:0006811	2.58875e-05	0.999982	190	1610	ion transport	BP	0.00567574	true	ion transport ( GO:0006811 )
74	GO:0060322	2.78405e-05	0.999983	108	777	head development	BP	0.00602144	true	head development ( GO:0060322 )
75	GO:0035295	2.83724e-05	0.999982	135	1117	tube development	BP	0.00605468	true	tube development ( GO:0035295 )
76	GO:0099003	3.19344e-05	0.999986	41	218	vesicle-mediated transport in synapse	BP	0.00670682	true	vesicle-mediated transport in synapse ( GO:0099003 )
77	GO:0007411	3.22665e-05	0.999985	50	280	axon guidance	BP	0.00670682	true	axon guidance ( GO:0007411 )
78	GO:0043524	3.34627e-05	0.999988	29	145	negative regulation of neuron apoptotic process	BP	0.0068283	true	negative regulation of neuron apoptotic process ( GO:0043524 )
79	GO:0051179	3.37042e-05	0.999973	636	6410	localization	BP	0.0068283	true	localization ( GO:0051179 )
80	GO:0048646	3.50516e-05	0.999977	139	1161	anatomical structure formation involved in morphogenesis	BP	0.00696388	true	anatomical structure formation involved in morphogenesis ( GO:0048646 )
81	GO:0097485	3.52436e-05	0.999983	50	281	neuron projection guidance	BP	0.00696388	true	neuron projection guidance ( GO:0097485 )
82	GO:0046928	3.63512e-05	0.999988	24	103	regulation of neurotransmitter secretion	BP	0.00709512	true	regulation of neurotransmitter secretion ( GO:0046928 )
83	GO:0099504	3.77756e-05	0.999984	38	197	synaptic vesicle cycle	BP	0.00728432	true	synaptic vesicle cycle ( GO:0099504 )
84	GO:0032940	4.0022e-05	0.999973	163	1387	secretion by cell	BP	0.00762562	true	secretion by cell ( GO:0032940 )
85	GO:0009887	4.16835e-05	0.999973	136	1064	animal organ morphogenesis	BP	0.00784877	true	animal organ morphogenesis ( GO:0009887 )
86	GO:0010975	4.45049e-05	0.999975	76	500	regulation of neuron projection development	BP	0.00828256	true	regulation of neuron projection development ( GO:0010975 )
87	GO:0050806	4.81644e-05	0.99998	33	172	positive regulation of synaptic transmission	BP	0.00886058	true	positive regulation of synaptic transmission ( GO:0050806 )
88	GO:0014070	5.03042e-05	0.999968	116	921	response to organic cyclic compound	BP	0.00914908	true	response to organic cyclic compound ( GO:0014070 )
89	GO:0007626	5.23387e-05	0.999978	36	192	locomotory behavior	BP	0.00934762	true	locomotory behavior ( GO:0007626 )
90	GO:0002027	5.25639e-05	0.999983	22	100	regulation of heart rate	BP	0.00934762	true	regulation of heart rate ( GO:0002027 )
91	GO:0010817	5.54688e-05	0.999969	70	501	regulation of hormone levels	BP	0.0097558	true	regulation of hormone levels ( GO:0010817 )
92	GO:0006812	5.62574e-05	0.999963	137	1114	cation transport	BP	0.00978695	true	cation transport ( GO:0006812 )
93	GO:0086010	6.34881e-05	0.999987	13	37	membrane depolarization during action potential	BP	0.0108912	true	membrane depolarization during action potential ( GO:0086010 )
94	GO:0016079	6.39661e-05	0.999977	26	119	synaptic vesicle exocytosis	BP	0.0108912	true	synaptic vesicle exocytosis ( GO:0016079 )
95	GO:0042127	6.56821e-05	0.999954	183	1699	regulation of cell population proliferation	BP	0.0110657	true	regulation of cell population proliferation ( GO:0042127 )
96	GO:0060284	7.49672e-05	0.999951	123	948	regulation of cell development	BP	0.012403	true	regulation of cell development ( GO:0060284 )
97	GO:0007420	7.51696e-05	0.999953	101	735	brain development	BP	0.012403	true	brain development ( GO:0007420 )
98	GO:0050808	7.75786e-05	0.999957	65	408	synapse organization	BP	0.0124611	true	synapse organization ( GO:0050808 )
99	GO:0007269	7.78575e-05	0.999968	33	171	neurotransmitter secretion	BP	0.0124611	true	neurotransmitter secretion ( GO:0007269 )
100	GO:0099643	7.78575e-05	0.999968	33	171	signal release from synapse	BP	0.0124611	true	signal release from synapse ( GO:0099643 )
101	GO:1901700	8.17405e-05	0.999942	187	1664	response to oxygen-containing compound	BP	0.012844	true	response to oxygen-containing compound ( GO:1901700 )
102	GO:0006836	8.20818e-05	0.999962	40	225	neurotransmitter transport	BP	0.012844	true	neurotransmitter transport ( GO:0006836 )
103	GO:0030036	8.26572e-05	0.99995	94	678	actin cytoskeleton organization	BP	0.012844	true	actin cytoskeleton organization ( GO:0030036 )
104	GO:0040011	8.48702e-05	0.999939	206	1869	locomotion	BP	0.013061	true	locomotion ( GO:0040011 )
105	GO:0031629	9.20713e-05	0.999988	9	23	synaptic vesicle fusion to presynaptic active zone membrane	BP	0.0137402	true	synaptic vesicle fusion to presynaptic active zone membrane ( GO:0031629 )
106	GO:0099500	9.20713e-05	0.999988	9	23	vesicle fusion to plasma membrane	BP	0.0137402	true	vesicle fusion to plasma membrane ( GO:0099500 )
107	GO:0034762	9.22046e-05	0.999946	77	557	regulation of transmembrane transport	BP	0.0137402	true	regulation of transmembrane transport ( GO:0034762 )
108	GO:0051588	9.27173e-05	0.999967	25	117	regulation of neurotransmitter transport	BP	0.0137402	true	regulation of neurotransmitter transport ( GO:0051588 )
109	GO:0034330	9.76181e-05	0.99994	97	678	cell junction organization	BP	0.0143337	true	cell junction organization ( GO:0034330 )
110	GO:0055085	9.95412e-05	0.99993	179	1535	transmembrane transport	BP	0.0144832	true	transmembrane transport ( GO:0055085 )
111	GO:0120035	0.000102304	0.999937	93	667	regulation of plasma membrane bounded cell projection organization	BP	0.0146849	true	regulation of plasma membrane bounded cell projection organization ( GO:0120035 )
112	GO:0051046	0.000103088	0.999938	88	680	regulation of secretion	BP	0.0146849	true	regulation of secretion ( GO:0051046 )
113	GO:0031344	0.000103823	0.999936	94	677	regulation of cell projection organization	BP	0.0146849	true	regulation of cell projection organization ( GO:0031344 )
114	GO:0050890	0.000104597	0.999948	48	293	cognition	BP	0.0146849	true	cognition ( GO:0050890 )
115	GO:0019216	0.000112455	0.999939	59	413	regulation of lipid metabolic process	BP	0.0155772	true	regulation of lipid metabolic process ( GO:0019216 )
116	GO:0000902	0.0001129	0.999925	134	1013	cell morphogenesis	BP	0.0155772	true	cell morphogenesis ( GO:0000902 )
117	GO:1903305	0.000115625	0.999953	30	157	regulation of regulated secretory pathway	BP	0.0158169	true	regulation of regulated secretory pathway ( GO:1903305 )
118	GO:0008610	0.00012095	0.999926	90	701	lipid biosynthetic process	BP	0.0164051	true	lipid biosynthetic process ( GO:0008610 )
119	GO:2000300	0.000128526	0.999961	19	78	regulation of synaptic vesicle exocytosis	BP	0.0172862	true	regulation of synaptic vesicle exocytosis ( GO:2000300 )
120	GO:1901214	0.000134185	0.999932	48	313	regulation of neuron death	BP	0.017897	true	regulation of neuron death ( GO:1901214 )
121	GO:1901215	0.000141223	0.999937	35	205	negative regulation of neuron death	BP	0.0186799	true	negative regulation of neuron death ( GO:1901215 )
122	GO:0001508	0.000151352	0.999941	27	136	action potential	BP	0.0198556	true	action potential ( GO:0001508 )
123	GO:0051899	0.000176116	0.999942	20	89	membrane depolarization	BP	0.0229162	true	membrane depolarization ( GO:0051899 )
124	GO:0021700	0.000177545	0.999912	44	275	developmental maturation	BP	0.0229162	true	developmental maturation ( GO:0021700 )
125	GO:0022610	0.00017915	0.999874	166	1377	biological adhesion	BP	0.0229384	true	biological adhesion ( GO:0022610 )
126	GO:0003012	0.000182688	0.999897	62	456	muscle system process	BP	0.0232058	true	muscle system process ( GO:0003012 )
127	GO:0048678	0.000187745	0.999944	17	79	response to axon injury	BP	0.0232274	true	response to axon injury ( GO:0048678 )
128	GO:0042221	0.000188002	0.999851	435	4552	response to chemical	BP	0.0232274	true	response to chemical ( GO:0042221 )
129	GO:0098655	0.000188394	0.999878	106	837	cation transmembrane transport	BP	0.0232274	true	cation transmembrane transport ( GO:0098655 )
130	GO:0006775	0.000189932	0.999959	12	44	fat-soluble vitamin metabolic process	BP	0.0232274	true	fat-soluble vitamin metabolic process ( GO:0006775 )
131	GO:0043523	0.000190115	0.999914	35	210	regulation of neuron apoptotic process	BP	0.0232274	true	regulation of neuron apoptotic process ( GO:0043523 )
132	GO:0007155	0.000195484	0.999862	165	1370	cell adhesion	BP	0.0236368	true	cell adhesion ( GO:0007155 )
133	GO:0002399	0.000197897	1	3	3	MHC class II protein complex assembly	BP	0.0236368	true	MHC class II protein complex assembly ( GO:0002399 )
134	GO:0002503	0.000197897	1	3	3	peptide antigen assembly with MHC class II protein complex	BP	0.0236368	true	peptide antigen assembly with MHC class II protein complex ( GO:0002503 )
135	GO:0061061	0.000203901	0.999874	85	659	muscle structure development	BP	0.0240949	true	muscle structure development ( GO:0061061 )
136	GO:0070997	0.000204742	0.999891	52	351	neuron death	BP	0.0240949	true	neuron death ( GO:0070997 )
137	GO:0022612	0.000208888	0.99992	25	124	gland morphogenesis	BP	0.0244033	true	gland morphogenesis ( GO:0022612 )
138	GO:0031630	0.000213967	0.999984	6	11	regulation of synaptic vesicle fusion to presynaptic active zone membrane	BP	0.0248156	true	regulation of synaptic vesicle fusion to presynaptic active zone membrane ( GO:0031630 )
139	GO:0051240	0.000250457	0.999817	195	1781	positive regulation of multicellular organismal process	BP	0.0288386	true	positive regulation of multicellular organismal process ( GO:0051240 )
140	GO:0023061	0.000260291	0.999844	74	549	signal release	BP	0.0297568	true	signal release ( GO:0023061 )
141	GO:0010033	0.000265367	0.999793	330	3264	response to organic substance	BP	0.0299297	true	response to organic substance ( GO:0010033 )
142	GO:0030148	0.000265543	0.999909	20	95	sphingolipid biosynthetic process	BP	0.0299297	true	sphingolipid biosynthetic process ( GO:0030148 )
143	GO:0006936	0.000272808	0.999854	51	352	muscle contraction	BP	0.0305335	true	muscle contraction ( GO:0006936 )
144	GO:0007611	0.000282562	0.999859	42	254	learning or memory	BP	0.0314056	true	learning or memory ( GO:0007611 )
145	GO:0001568	0.000300815	0.999809	91	767	blood vessel development	BP	0.0332038	true	blood vessel development ( GO:0001568 )
146	GO:0070887	0.000339931	0.999734	326	3228	cellular response to chemical stimulus	BP	0.037202	true	cellular response to chemical stimulus ( GO:0070887 )
147	GO:0050770	0.000341686	0.999843	34	184	regulation of axonogenesis	BP	0.037202	true	regulation of axonogenesis ( GO:0050770 )
148	GO:0140029	0.000348588	0.999887	18	82	exocytic process	BP	0.0376264	true	exocytic process ( GO:0140029 )
149	GO:0050896	0.000350286	0.999712	795	8613	response to stimulus	BP	0.0376264	true	response to stimulus ( GO:0050896 )
150	GO:0086001	0.000367681	0.999885	17	73	cardiac muscle cell action potential	BP	0.0392316	true	cardiac muscle cell action potential ( GO:0086001 )
151	GO:0034220	0.000380843	0.999736	134	1111	ion transmembrane transport	BP	0.0402434	true	ion transmembrane transport ( GO:0034220 )
152	GO:0031103	0.000382193	0.999903	13	51	axon regeneration	BP	0.0402434	true	axon regeneration ( GO:0031103 )
153	GO:0042475	0.000391581	0.999866	19	89	odontogenesis of dentin-containing tooth	BP	0.0409625	true	odontogenesis of dentin-containing tooth ( GO:0042475 )
154	GO:1902803	0.000407629	0.999991	4	5	regulation of synaptic vesicle transport	BP	0.0423643	true	regulation of synaptic vesicle transport ( GO:1902803 )
155	GO:0016082	0.000418228	0.99994	8	20	synaptic vesicle priming	BP	0.0431855	true	synaptic vesicle priming ( GO:0016082 )
156	GO:0031102	0.000430532	0.999881	14	58	neuron projection regeneration	BP	0.044044	true	neuron projection regeneration ( GO:0031102 )
157	GO:0048878	0.000432047	0.999699	134	1175	chemical homeostasis	BP	0.044044	true	chemical homeostasis ( GO:0048878 )
158	GO:1904183	0.000435905	0.999991	4	5	negative regulation of pyruvate dehydrogenase activity	BP	0.044156	true	negative regulation of pyruvate dehydrogenase activity ( GO:1904183 )
159	GO:0001649	0.000444365	0.999788	35	222	osteoblast differentiation	BP	0.0447299	true	osteoblast differentiation ( GO:0001649 )
160	GO:0031345	0.00044809	0.999797	31	179	negative regulation of cell projection organization	BP	0.044823	true	negative regulation of cell projection organization ( GO:0031345 )
161	GO:0097435	0.000452851	0.999709	91	688	supramolecular fiber organization	BP	0.0450178	true	supramolecular fiber organization ( GO:0097435 )
162	GO:0042330	0.000457429	0.999714	80	635	taxis	BP	0.0451923	true	taxis ( GO:0042330 )
163	GO:0030855	0.000464531	0.999701	90	783	epithelial cell differentiation	BP	0.0456124	true	epithelial cell differentiation ( GO:0030855 )
164	GO:0007010	0.000480935	0.999655	160	1321	cytoskeleton organization	BP	0.0468073	true	cytoskeleton organization ( GO:0007010 )
165	GO:0048640	0.000482549	0.999816	22	114	negative regulation of developmental growth	BP	0.0468073	true	negative regulation of developmental growth ( GO:0048640 )
166	GO:0051180	0.0004867	0.999891	11	40	vitamin transport	BP	0.0469255	true	vitamin transport ( GO:0051180 )
167	GO:0070633	0.00050686	0.99991	9	26	transepithelial transport	BP	0.0485136	true	transepithelial transport ( GO:0070633 )
168	GO:0030048	0.000509233	0.999779	28	150	actin filament-based movement	BP	0.0485136	true	actin filament-based movement ( GO:0030048 )
169	GO:0048638	0.000513804	0.999718	50	347	regulation of developmental growth	BP	0.0486593	true	regulation of developmental growth ( GO:0048638 )
170	GO:0097479	0.00052183	0.999854	14	55	synaptic vesicle localization	BP	0.0491287	true	synaptic vesicle localization ( GO:0097479 )

## Sheet: Downregulated_CuB_SW620_GOTerms
	category	over_represented_pvalue	under_represented_pvalue	numDEInCat	numInCat	term	ontology	FDR	sig_after_adj	display_text
1	GO:0048584	4.72283169888666e-10	1	177	2261	positive regulation of response to stimulus	BP	7.55889e-06	true	positive regulation of response to stimulus ( GO:0048584 )
2	GO:0048518	2.34013989692235e-9	1	387	5953	positive regulation of biological process	BP	1.8727e-05	true	positive regulation of biological process ( GO:0048518 )
3	GO:0048522	1.31144615889065e-8	1	353	5402	positive regulation of cellular process	BP	6.99657e-05	true	positive regulation of cellular process ( GO:0048522 )
4	GO:0019221	2.85055219807683e-8	1	73	776	cytokine-mediated signaling pathway	BP	0.000114058	true	cytokine-mediated signaling pathway ( GO:0019221 )
5	GO:0034097	4.99557739434037e-8	1	100	1182	response to cytokine	BP	0.000137366	true	response to cytokine ( GO:0034097 )
6	GO:0071345	5.9038099060933e-8	1	94	1093	cellular response to cytokine stimulus	BP	0.000137366	true	cellular response to cytokine stimulus ( GO:0071345 )
7	GO:0045785	6.00786777168991e-8	1	49	419	positive regulation of cell adhesion	BP	0.000137366	true	positive regulation of cell adhesion ( GO:0045785 )
8	GO:0035556	1.59673277241506e-7	1	195	2728	intracellular signal transduction	BP	0.000286061	true	intracellular signal transduction ( GO:0035556 )
9	GO:0010033	1.6085899817675e-7	1	223	3264	response to organic substance	BP	0.000286061	true	response to organic substance ( GO:0010033 )
10	GO:0009967	2.17773657221075e-7	1	127	1631	positive regulation of signal transduction	BP	0.000348547	true	positive regulation of signal transduction ( GO:0009967 )
11	GO:0009893	2.56017366385334e-7	1	252	3722	positive regulation of metabolic process	BP	0.000370802	true	positive regulation of metabolic process ( GO:0009893 )
12	GO:0010647	2.7801460935331e-7	1	138	1814	positive regulation of cell communication	BP	0.000370802	true	positive regulation of cell communication ( GO:0010647 )
13	GO:0023056	3.48314085199779e-7	1	138	1821	positive regulation of signaling	BP	0.000428828	true	positive regulation of signaling ( GO:0023056 )
14	GO:1901605	6.82235706721357e-7	1	28	188	alpha-amino acid metabolic process	BP	0.000779942	true	alpha-amino acid metabolic process ( GO:1901605 )
15	GO:0006950	7.34709184881339e-7	1	253	3849	response to stress	BP	0.000783935	true	response to stress ( GO:0006950 )
16	GO:0010646	9.78997034322645e-7	1	236	3502	regulation of cell communication	BP	0.000957809	true	regulation of cell communication ( GO:0010646 )
17	GO:0048583	1.01735e-06	1	269	4119	regulation of response to stimulus	BP	0.000957809	true	regulation of response to stimulus ( GO:0048583 )
18	GO:0023051	1.09734e-06	1	238	3542	regulation of signaling	BP	0.000975715	true	regulation of signaling ( GO:0023051 )
19	GO:0007166	1.18344e-06	1	204	2946	cell surface receptor signaling pathway	BP	0.000996891	true	cell surface receptor signaling pathway ( GO:0007166 )
20	GO:0048585	1.44929e-06	0.999999	126	1691	negative regulation of response to stimulus	BP	0.0010565	true	negative regulation of response to stimulus ( GO:0048585 )
21	GO:0050793	1.51676e-06	0.999999	185	2654	regulation of developmental process	BP	0.0010565	true	regulation of developmental process ( GO:0050793 )
22	GO:0009607	1.52911e-06	0.999999	110	1454	response to biotic stimulus	BP	0.0010565	true	response to biotic stimulus ( GO:0009607 )
23	GO:0070887	1.6389e-06	0.999999	217	3228	cellular response to chemical stimulus	BP	0.0010565	true	cellular response to chemical stimulus ( GO:0070887 )
24	GO:0031325	1.65663e-06	0.999999	224	3257	positive regulation of cellular metabolic process	BP	0.0010565	true	positive regulation of cellular metabolic process ( GO:0031325 )
25	GO:0002449	1.68866e-06	0.999999	32	248	lymphocyte mediated immunity	BP	0.0010565	true	lymphocyte mediated immunity ( GO:0002449 )
26	GO:0048523	1.71628e-06	0.999999	308	4835	negative regulation of cellular process	BP	0.0010565	true	negative regulation of cellular process ( GO:0048523 )
27	GO:0007155	1.98778e-06	0.999999	111	1370	cell adhesion	BP	0.00117831	true	cell adhesion ( GO:0007155 )
28	GO:0009966	2.25654e-06	0.999999	211	3097	regulation of signal transduction	BP	0.00128985	true	regulation of signal transduction ( GO:0009966 )
29	GO:0051707	2.48536e-06	0.999999	107	1422	response to other organism	BP	0.00135935	true	response to other organism ( GO:0051707 )
30	GO:0022610	2.54798e-06	0.999999	111	1377	biological adhesion	BP	0.00135935	true	biological adhesion ( GO:0022610 )
31	GO:1901564	2.89988e-06	0.999998	395	6443	organonitrogen compound metabolic process	BP	0.00145127	true	organonitrogen compound metabolic process ( GO:1901564 )
32	GO:0043207	2.90164e-06	0.999998	107	1424	response to external biotic stimulus	BP	0.00145127	true	response to external biotic stimulus ( GO:0043207 )
33	GO:0048519	3.73443e-06	0.999998	341	5740	negative regulation of biological process	BP	0.00176064	true	negative regulation of biological process ( GO:0048519 )
34	GO:0010604	3.74019e-06	0.999998	231	3433	positive regulation of macromolecule metabolic process	BP	0.00176064	true	positive regulation of macromolecule metabolic process ( GO:0010604 )
35	GO:0016064	3.90608e-06	0.999999	19	111	immunoglobulin mediated immune response	BP	0.00178619	true	immunoglobulin mediated immune response ( GO:0016064 )
36	GO:0051249	4.10047e-06	0.999998	45	428	regulation of lymphocyte activation	BP	0.001823	true	regulation of lymphocyte activation ( GO:0051249 )
37	GO:0009605	4.25262e-06	0.999997	186	2763	response to external stimulus	BP	0.00183955	true	response to external stimulus ( GO:0009605 )
38	GO:0002682	4.60119e-06	0.999998	112	1456	regulation of immune system process	BP	0.00193795	true	regulation of immune system process ( GO:0002682 )
39	GO:0042110	5.05423e-06	0.999998	48	473	T cell activation	BP	0.00207418	true	T cell activation ( GO:0042110 )
40	GO:0065009	5.45188e-06	0.999997	201	2952	regulation of molecular function	BP	0.00218143	true	regulation of molecular function ( GO:0065009 )
41	GO:0019724	5.64548e-06	0.999999	19	114	B cell mediated immunity	BP	0.0022038	true	B cell mediated immunity ( GO:0019724 )
42	GO:0046649	6.01144e-06	0.999997	62	673	lymphocyte activation	BP	0.00224634	true	lymphocyte activation ( GO:0046649 )
43	GO:0030155	6.03515e-06	0.999997	65	717	regulation of cell adhesion	BP	0.00224634	true	regulation of cell adhesion ( GO:0030155 )
44	GO:0006952	6.43037e-06	0.999996	119	1671	defense response	BP	0.00233905	true	defense response ( GO:0006952 )
45	GO:0007266	6.8294e-06	0.999998	21	132	Rho protein signal transduction	BP	0.00242899	true	Rho protein signal transduction ( GO:0007266 )
46	GO:0002819	7.41736e-06	0.999998	23	160	regulation of adaptive immune response	BP	0.00258076	true	regulation of adaptive immune response ( GO:0002819 )
47	GO:0050865	8.32603e-06	0.999996	53	557	regulation of cell activation	BP	0.00281154	true	regulation of cell activation ( GO:0050865 )
48	GO:0002694	8.43197e-06	0.999996	50	513	regulation of leukocyte activation	BP	0.00281154	true	regulation of leukocyte activation ( GO:0002694 )
49	GO:0006955	9.01743e-06	0.999994	138	1942	immune response	BP	0.00294539	true	immune response ( GO:0006955 )
50	GO:0002637	1.08079e-05	0.999998	13	61	regulation of immunoglobulin production	BP	0.00345962	true	regulation of immunoglobulin production ( GO:0002637 )
51	GO:0009653	1.15653e-05	0.999992	187	2727	anatomical structure morphogenesis	BP	0.00357836	true	anatomical structure morphogenesis ( GO:0009653 )
52	GO:0071310	1.1626e-05	0.999992	181	2663	cellular response to organic substance	BP	0.00357836	true	cellular response to organic substance ( GO:0071310 )
53	GO:0042221	1.30366e-05	0.999991	280	4552	response to chemical	BP	0.00376245	true	response to chemical ( GO:0042221 )
54	GO:0050731	1.30989e-05	0.999996	25	193	positive regulation of peptidyl-tyrosine phosphorylation	BP	0.00376245	true	positive regulation of peptidyl-tyrosine phosphorylation ( GO:0050731 )
55	GO:0001816	1.31602e-05	0.999993	66	836	cytokine production	BP	0.00376245	true	cytokine production ( GO:0001816 )
56	GO:0002376	1.31645e-05	0.999991	192	2863	immune system process	BP	0.00376245	true	immune system process ( GO:0002376 )
57	GO:1903037	1.38256e-05	0.999994	35	322	regulation of leukocyte cell-cell adhesion	BP	0.00385548	true	regulation of leukocyte cell-cell adhesion ( GO:1903037 )
58	GO:0051173	1.39718e-05	0.999991	209	3080	positive regulation of nitrogen compound metabolic process	BP	0.00385548	true	positive regulation of nitrogen compound metabolic process ( GO:0051173 )
59	GO:0098542	1.58894e-05	0.999991	83	1079	defense response to other organism	BP	0.00431033	true	defense response to other organism ( GO:0098542 )
60	GO:0044281	1.64719e-05	0.99999	137	1863	small molecule metabolic process	BP	0.00439389	true	small molecule metabolic process ( GO:0044281 )
61	GO:0051240	1.81024e-05	0.999989	128	1781	positive regulation of multicellular organismal process	BP	0.00474965	true	positive regulation of multicellular organismal process ( GO:0051240 )
62	GO:0002381	1.88327e-05	0.999997	12	54	immunoglobulin production involved in immunoglobulin mediated immune response	BP	0.00483892	true	immunoglobulin production involved in immunoglobulin mediated immune response ( GO:0002381 )
63	GO:0002460	1.90473e-05	0.999993	30	252	adaptive immune response based on somatic recombination of immune receptors built from immunoglobulin superfamily domains	BP	0.00483892	true	adaptive immune response based on somatic recombination of immune receptors built from immunoglobulin superfamily domains ( GO:0002460 )
64	GO:0042092	1.96412e-05	0.999997	10	39	type 2 immune response	BP	0.00491182	true	type 2 immune response ( GO:0042092 )
65	GO:0051239	2.04006e-05	0.999986	210	3245	regulation of multicellular organismal process	BP	0.00502324	true	regulation of multicellular organismal process ( GO:0051239 )
66	GO:0044092	2.28571e-05	0.999987	87	1139	negative regulation of molecular function	BP	0.00544877	true	negative regulation of molecular function ( GO:0044092 )
67	GO:0071549	2.29447e-05	0.999997	9	31	cellular response to dexamethasone stimulus	BP	0.00544877	true	cellular response to dexamethasone stimulus ( GO:0071549 )
68	GO:0098609	2.315e-05	0.999988	70	806	cell-cell adhesion	BP	0.00544877	true	cell-cell adhesion ( GO:0098609 )
69	GO:0006520	2.38268e-05	0.99999	34	307	cellular amino acid metabolic process	BP	0.00552677	true	cellular amino acid metabolic process ( GO:0006520 )
70	GO:1903039	2.44212e-05	0.999991	28	232	positive regulation of leukocyte cell-cell adhesion	BP	0.00554472	true	positive regulation of leukocyte cell-cell adhesion ( GO:1903039 )
71	GO:0035023	2.4597e-05	0.999994	15	81	regulation of Rho protein signal transduction	BP	0.00554472	true	regulation of Rho protein signal transduction ( GO:0035023 )
72	GO:0051090	2.83267e-05	0.999987	43	442	regulation of DNA-binding transcription factor activity	BP	0.0062249	true	regulation of DNA-binding transcription factor activity ( GO:0051090 )
73	GO:0050776	2.83922e-05	0.999984	73	881	regulation of immune response	BP	0.0062249	true	regulation of immune response ( GO:0050776 )
74	GO:0002683	3.1148e-05	0.999986	42	436	negative regulation of immune system process	BP	0.0067368	true	negative regulation of immune system process ( GO:0002683 )
75	GO:1902533	3.31796e-05	0.999981	81	1019	positive regulation of intracellular signal transduction	BP	0.00708053	true	positive regulation of intracellular signal transduction ( GO:1902533 )
76	GO:1902531	3.57079e-05	0.999977	129	1798	regulation of intracellular signal transduction	BP	0.00740378	true	regulation of intracellular signal transduction ( GO:1902531 )
77	GO:0006954	3.5778e-05	0.999981	62	780	inflammatory response	BP	0.00740378	true	inflammatory response ( GO:0006954 )
78	GO:0051251	3.60821e-05	0.999986	31	275	positive regulation of lymphocyte activation	BP	0.00740378	true	positive regulation of lymphocyte activation ( GO:0051251 )
79	GO:0022409	3.84465e-05	0.999985	31	274	positive regulation of cell-cell adhesion	BP	0.00778906	true	positive regulation of cell-cell adhesion ( GO:0022409 )
80	GO:0001944	3.92553e-05	0.999979	63	800	vasculature development	BP	0.0078137	true	vasculature development ( GO:0001944 )
81	GO:0002377	3.95445e-05	0.999989	17	108	immunoglobulin production	BP	0.0078137	true	immunoglobulin production ( GO:0002377 )
82	GO:0022407	4.18799e-05	0.999981	42	429	regulation of cell-cell adhesion	BP	0.00817425	true	regulation of cell-cell adhesion ( GO:0022407 )
83	GO:0006082	4.7596e-05	0.999972	88	1109	organic acid metabolic process	BP	0.009178	true	organic acid metabolic process ( GO:0006082 )
84	GO:0007249	4.91208e-05	0.99998	31	280	I-kappaB kinase/NF-kappaB signaling	BP	0.00935926	true	I-kappaB kinase/NF-kappaB signaling ( GO:0007249 )
85	GO:0002822	5.16298e-05	0.999984	20	145	regulation of adaptive immune response based on somatic recombination of immune receptors built from immunoglobulin superfamily domains	BP	0.00971681	true	regulation of adaptive immune response based on somatic recombination of immune receptors built from immunoglobulin superfamily domains ( GO:0002822 )
86	GO:0048856	5.22115e-05	0.999961	352	5815	anatomical structure development	BP	0.00971681	true	anatomical structure development ( GO:0048856 )
87	GO:0001667	5.29022e-05	0.999975	41	468	ameboidal-type cell migration	BP	0.00973218	true	ameboidal-type cell migration ( GO:0001667 )
88	GO:0007159	5.45296e-05	0.999976	36	356	leukocyte cell-cell adhesion	BP	0.00991757	true	leukocyte cell-cell adhesion ( GO:0007159 )
89	GO:0002521	5.85806e-05	0.999971	49	531	leukocyte differentiation	BP	0.0105346	true	leukocyte differentiation ( GO:0002521 )
90	GO:0050863	6.27004e-05	0.999973	34	324	regulation of T cell activation	BP	0.0111502	true	regulation of T cell activation ( GO:0050863 )
91	GO:0035239	6.53524e-05	0.999963	71	925	tube morphogenesis	BP	0.0114941	true	tube morphogenesis ( GO:0035239 )
92	GO:0051094	6.991e-05	0.999956	104	1418	positive regulation of developmental process	BP	0.012068	true	positive regulation of developmental process ( GO:0051094 )
93	GO:0032502	7.01234e-05	0.999947	377	6308	developmental process	BP	0.012068	true	developmental process ( GO:0032502 )
94	GO:0045087	7.18863e-05	0.99996	68	871	innate immune response	BP	0.012207	true	innate immune response ( GO:0045087 )
95	GO:0001817	7.24563e-05	0.999961	59	770	regulation of cytokine production	BP	0.012207	true	regulation of cytokine production ( GO:0001817 )
96	GO:0072359	8.04827e-05	0.999952	85	1160	circulatory system development	BP	0.013418	true	circulatory system development ( GO:0072359 )
97	GO:0009069	8.49251e-05	0.999987	9	36	serine family amino acid metabolic process	BP	0.0139731	true	serine family amino acid metabolic process ( GO:0009069 )
98	GO:0006979	8.62873e-05	0.999959	41	435	response to oxidative stress	BP	0.0139731	true	response to oxidative stress ( GO:0006979 )
99	GO:0030335	8.64315e-05	0.999957	47	544	positive regulation of cell migration	BP	0.0139731	true	positive regulation of cell migration ( GO:0030335 )
100	GO:0050777	9.07802e-05	0.999971	20	156	negative regulation of immune response	BP	0.0145294	true	negative regulation of immune response ( GO:0050777 )
101	GO:0050867	9.27117e-05	0.999959	34	335	positive regulation of cell activation	BP	0.0146916	true	positive regulation of cell activation ( GO:0050867 )
102	GO:0050870	9.38155e-05	0.999965	25	211	positive regulation of T cell activation	BP	0.0147207	true	positive regulation of T cell activation ( GO:0050870 )
103	GO:0002426	9.55619e-05	1	3	3	immunoglobulin production in mucosal tissue	BP	0.0148492	true	immunoglobulin production in mucosal tissue ( GO:0002426 )
104	GO:0002696	9.79624e-05	0.999957	33	321	positive regulation of leukocyte activation	BP	0.0150759	true	positive regulation of leukocyte activation ( GO:0002696 )
105	GO:0002252	0.000101682	0.999938	88	1153	immune effector process	BP	0.0154992	true	immune effector process ( GO:0002252 )
106	GO:1904894	0.000106533	0.999973	14	93	positive regulation of receptor signaling pathway via STAT	BP	0.0160104	true	positive regulation of receptor signaling pathway via STAT ( GO:1904894 )
107	GO:0043090	0.000107036	0.999981	10	44	amino acid import	BP	0.0160104	true	amino acid import ( GO:0043090 )
108	GO:0009888	0.000108932	0.999927	140	2056	tissue development	BP	0.0161431	true	tissue development ( GO:0009888 )
109	GO:0050730	0.000111007	0.999955	28	259	regulation of peptidyl-tyrosine phosphorylation	BP	0.0162996	true	regulation of peptidyl-tyrosine phosphorylation ( GO:0050730 )
110	GO:2000147	0.00011366	0.999942	48	566	positive regulation of cell motility	BP	0.0165375	true	positive regulation of cell motility ( GO:2000147 )
111	GO:0043436	0.000117741	0.999929	85	1091	oxoacid metabolic process	BP	0.0168577	true	oxoacid metabolic process ( GO:0043436 )
112	GO:0002440	0.000117967	0.999956	24	202	production of molecular mediator of immune response	BP	0.0168577	true	production of molecular mediator of immune response ( GO:0002440 )
113	GO:0018130	0.00012288	0.99991	256	3970	heterocycle biosynthetic process	BP	0.0174043	true	heterocycle biosynthetic process ( GO:0018130 )
114	GO:0043123	0.000125432	0.999954	23	185	positive regulation of I-kappaB kinase/NF-kappaB signaling	BP	0.0174952	true	positive regulation of I-kappaB kinase/NF-kappaB signaling ( GO:0043123 )
115	GO:0001568	0.000125708	0.999931	59	767	blood vessel development	BP	0.0174952	true	blood vessel development ( GO:0001568 )
116	GO:0002703	0.000128394	0.999952	24	202	regulation of leukocyte mediated immunity	BP	0.017715	true	regulation of leukocyte mediated immunity ( GO:0002703 )
117	GO:0032609	0.000133325	0.999962	16	112	interferon-gamma production	BP	0.0182381	true	interferon-gamma production ( GO:0032609 )
118	GO:0002828	0.000136136	0.999982	8	31	regulation of type 2 immune response	BP	0.0184649	true	regulation of type 2 immune response ( GO:0002828 )
119	GO:0035295	0.000141831	0.999914	82	1117	tube development	BP	0.0190756	true	tube development ( GO:0035295 )
120	GO:1901522	0.00014417	0.999984	7	23	positive regulation of transcription from RNA polymerase II promoter involved in cellular response to chemical stimulus	BP	0.0191322	true	positive regulation of transcription from RNA polymerase II promoter involved in cellular response to chemical stimulus ( GO:1901522 )
121	GO:0051091	0.000145022	0.99994	29	265	positive regulation of DNA-binding transcription factor activity	BP	0.0191322	true	positive regulation of DNA-binding transcription factor activity ( GO:0051091 )
122	GO:0019438	0.000146777	0.999892	256	3981	aromatic compound biosynthetic process	BP	0.0191322	true	aromatic compound biosynthetic process ( GO:0019438 )
123	GO:0019752	0.000147033	0.999912	79	1007	carboxylic acid metabolic process	BP	0.0191322	true	carboxylic acid metabolic process ( GO:0019752 )
124	GO:1901362	0.000149128	0.99989	264	4129	organic cyclic compound biosynthetic process	BP	0.0192483	true	organic cyclic compound biosynthetic process ( GO:1901362 )
125	GO:0007165	0.000153922	0.999883	343	5819	signal transduction	BP	0.0197082	true	signal transduction ( GO:0007165 )
126	GO:0046640	0.000155557	0.999978	8	32	regulation of alpha-beta T cell proliferation	BP	0.0197594	true	regulation of alpha-beta T cell proliferation ( GO:0046640 )
127	GO:0009615	0.000157803	0.99993	33	337	response to virus	BP	0.0198869	true	response to virus ( GO:0009615 )
128	GO:0051974	0.000160205	0.999991	5	11	negative regulation of telomerase activity	BP	0.0200319	true	negative regulation of telomerase activity ( GO:0051974 )
129	GO:0001775	0.000163152	0.999896	100	1368	cell activation	BP	0.0202422	true	cell activation ( GO:0001775 )
130	GO:0071704	0.000172042	0.999869	605	11205	organic substance metabolic process	BP	0.021181	true	organic substance metabolic process ( GO:0071704 )
131	GO:0002684	0.000175024	0.999896	75	965	positive regulation of immune system process	BP	0.0213774	true	positive regulation of immune system process ( GO:0002684 )
132	GO:0044093	0.000176721	0.999882	125	1761	positive regulation of molecular function	BP	0.0213774	true	positive regulation of molecular function ( GO:0044093 )
133	GO:0002706	0.000177644	0.999941	19	146	regulation of lymphocyte mediated immunity	BP	0.0213774	true	regulation of lymphocyte mediated immunity ( GO:0002706 )
134	GO:0010631	0.000181795	0.99992	31	355	epithelial cell migration	BP	0.0215726	true	epithelial cell migration ( GO:0010631 )
135	GO:0080134	0.000181962	0.999883	104	1479	regulation of response to stress	BP	0.0215726	true	regulation of response to stress ( GO:0080134 )
136	GO:0052547	0.000186381	0.99991	39	449	regulation of peptidase activity	BP	0.0218463	true	regulation of peptidase activity ( GO:0052547 )
137	GO:0050727	0.000187001	0.999913	35	413	regulation of inflammatory response	BP	0.0218463	true	regulation of inflammatory response ( GO:0050727 )
138	GO:0045321	0.000189457	0.999881	90	1210	leukocyte activation	BP	0.0219434	true	leukocyte activation ( GO:0045321 )
139	GO:0002700	0.000190574	0.999939	18	136	regulation of production of molecular mediator of immune response	BP	0.0219434	true	regulation of production of molecular mediator of immune response ( GO:0002700 )
140	GO:0032879	0.000201006	0.999857	178	2760	regulation of localization	BP	0.02292	true	regulation of localization ( GO:0032879 )
141	GO:0043122	0.00020192	0.999917	27	247	regulation of I-kappaB kinase/NF-kappaB signaling	BP	0.02292	true	regulation of I-kappaB kinase/NF-kappaB signaling ( GO:0043122 )
142	GO:0032944	0.000204656	0.999921	24	216	regulation of mononuclear cell proliferation	BP	0.0230671	true	regulation of mononuclear cell proliferation ( GO:0032944 )
143	GO:0016477	0.000207522	0.999865	105	1526	cell migration	BP	0.0232266	true	cell migration ( GO:0016477 )
144	GO:0051716	0.000210848	0.999838	414	7171	cellular response to stimulus	BP	0.0234349	true	cellular response to stimulus ( GO:0051716 )
145	GO:0040017	0.000214382	0.999887	48	580	positive regulation of locomotion	BP	0.0236024	true	positive regulation of locomotion ( GO:0040017 )
146	GO:0090132	0.000215732	0.999904	31	358	epithelium migration	BP	0.0236024	true	epithelium migration ( GO:0090132 )
147	GO:0002250	0.00021678	0.999895	38	403	adaptive immune response	BP	0.0236024	true	adaptive immune response ( GO:0002250 )
148	GO:0051272	0.000226503	0.99988	48	583	positive regulation of cellular component movement	BP	0.0244944	true	positive regulation of cellular component movement ( GO:0051272 )
149	GO:0006807	0.000231068	0.999822	546	9777	nitrogen compound metabolic process	BP	0.0245898	true	nitrogen compound metabolic process ( GO:0006807 )
150	GO:0043433	0.00023209	0.999918	20	176	negative regulation of DNA-binding transcription factor activity	BP	0.0245898	true	negative regulation of DNA-binding transcription factor activity ( GO:0043433 )
151	GO:0051092	0.000234195	0.999918	20	158	positive regulation of NF-kappaB transcription factor activity	BP	0.0245898	true	positive regulation of NF-kappaB transcription factor activity ( GO:0051092 )
152	GO:0071548	0.000234527	0.999959	9	41	response to dexamethasone	BP	0.0245898	true	response to dexamethasone ( GO:0071548 )
153	GO:0048661	0.000235067	0.999936	14	102	positive regulation of smooth muscle cell proliferation	BP	0.0245898	true	positive regulation of smooth muscle cell proliferation ( GO:0048661 )
154	GO:0090184	0.000239678	0.999959	9	40	positive regulation of kidney development	BP	0.0249094	true	positive regulation of kidney development ( GO:0090184 )
155	GO:0008152	0.000248906	0.99981	628	11716	metabolic process	BP	0.0257015	true	metabolic process ( GO:0008152 )
156	GO:0089718	0.000254524	0.999956	9	40	amino acid import across plasma membrane	BP	0.0260447	true	amino acid import across plasma membrane ( GO:0089718 )
157	GO:0032088	0.000255483	0.999934	13	88	negative regulation of NF-kappaB transcription factor activity	BP	0.0260447	true	negative regulation of NF-kappaB transcription factor activity ( GO:0032088 )
158	GO:1902475	0.000261339	0.999943	11	58	L-alpha-amino acid transmembrane transport	BP	0.026473	true	L-alpha-amino acid transmembrane transport ( GO:1902475 )
159	GO:0048731	0.0002741	0.999792	292	4813	system development	BP	0.027591	true	system development ( GO:0048731 )
160	GO:2000026	0.000276408	0.999809	141	2119	regulation of multicellular organismal development	BP	0.0276494	true	regulation of multicellular organismal development ( GO:2000026 )
161	GO:0042559	0.000280423	0.999981	5	13	pteridine-containing compound biosynthetic process	BP	0.0278769	true	pteridine-containing compound biosynthetic process ( GO:0042559 )
162	GO:2000194	0.000283727	0.999981	5	13	regulation of female gonad development	BP	0.0280012	true	regulation of female gonad development ( GO:2000194 )
163	GO:0046427	0.000285998	0.999925	13	90	positive regulation of receptor signaling pathway via JAK-STAT	BP	0.0280012	true	positive regulation of receptor signaling pathway via JAK-STAT ( GO:0046427 )
164	GO:0090130	0.000286923	0.999871	31	363	tissue migration	BP	0.0280012	true	tissue migration ( GO:0090130 )
165	GO:0090673	0.000293555	0.999988	4	9	endothelial cell-matrix adhesion	BP	0.0284748	true	endothelial cell-matrix adhesion ( GO:0090673 )
166	GO:0002443	0.000314668	0.999819	61	759	leukocyte mediated immunity	BP	0.0303305	true	leukocyte mediated immunity ( GO:0002443 )
167	GO:0046633	0.000316476	0.99995	8	35	alpha-beta T cell proliferation	BP	0.0303305	true	alpha-beta T cell proliferation ( GO:0046633 )
168	GO:0032101	0.000319307	0.999804	77	1068	regulation of response to external stimulus	BP	0.0304197	true	regulation of response to external stimulus ( GO:0032101 )
169	GO:0015807	0.000329236	0.999919	12	69	L-amino acid transport	BP	0.03118	true	L-amino acid transport ( GO:0015807 )
170	GO:0097696	0.000338123	0.999881	19	174	receptor signaling pathway via STAT	BP	0.0318333	true	receptor signaling pathway via STAT ( GO:0097696 )
171	GO:0002285	0.000340465	0.999873	21	181	lymphocyte activation involved in immune response	BP	0.0318664	true	lymphocyte activation involved in immune response ( GO:0002285 )
172	GO:0001570	0.000343502	0.999909	13	82	vasculogenesis	BP	0.0319636	true	vasculogenesis ( GO:0001570 )
173	GO:2000145	0.000358176	0.999783	72	1012	regulation of cell motility	BP	0.0328311	true	regulation of cell motility ( GO:2000145 )
174	GO:0010562	0.000358978	0.999774	84	1141	positive regulation of phosphorus metabolic process	BP	0.0328311	true	positive regulation of phosphorus metabolic process ( GO:0010562 )
175	GO:0045937	0.000358978	0.999774	84	1141	positive regulation of phosphate metabolic process	BP	0.0328311	true	positive regulation of phosphate metabolic process ( GO:0045937 )
176	GO:0051172	0.000362225	0.999743	158	2411	negative regulation of nitrogen compound metabolic process	BP	0.0328573	true	negative regulation of nitrogen compound metabolic process ( GO:0051172 )
177	GO:0042531	0.000365256	0.999915	11	71	positive regulation of tyrosine phosphorylation of STAT protein	BP	0.0328573	true	positive regulation of tyrosine phosphorylation of STAT protein ( GO:0042531 )
178	GO:0008219	0.000365423	0.999744	146	2210	cell death	BP	0.0328573	true	cell death ( GO:0008219 )
179	GO:0002573	0.000370189	0.999854	23	207	myeloid leukocyte differentiation	BP	0.0330999	true	myeloid leukocyte differentiation ( GO:0002573 )
180	GO:0050900	0.000383	0.999807	39	441	leukocyte migration	BP	0.0337314	true	leukocyte migration ( GO:0050900 )
181	GO:0036499	0.000385552	0.999959	6	20	PERK-mediated unfolded protein response	BP	0.0337314	true	PERK-mediated unfolded protein response ( GO:0036499 )
182	GO:0140467	0.000385552	0.999959	6	20	integrated stress response signaling	BP	0.0337314	true	integrated stress response signaling ( GO:0140467 )
183	GO:0007494	0.000385682	0.999972	5	13	midgut development	BP	0.0337314	true	midgut development ( GO:0007494 )
184	GO:0071222	0.00039541	0.999847	22	205	cellular response to lipopolysaccharide	BP	0.0341213	true	cellular response to lipopolysaccharide ( GO:0071222 )
185	GO:0048598	0.000396502	0.999781	51	588	embryonic morphogenesis	BP	0.0341213	true	embryonic morphogenesis ( GO:0048598 )
186	GO:0043542	0.000396536	0.999838	24	276	endothelial cell migration	BP	0.0341213	true	endothelial cell migration ( GO:0043542 )
187	GO:1904018	0.000422683	0.999835	22	231	positive regulation of vasculature development	BP	0.0361767	true	positive regulation of vasculature development ( GO:1904018 )
188	GO:0045935	0.000428756	0.999705	127	1796	positive regulation of nucleobase-containing compound metabolic process	BP	0.0364753	true	positive regulation of nucleobase-containing compound metabolic process ( GO:0045935 )
189	GO:0010941	0.00043073	0.999709	115	1688	regulation of cell death	BP	0.0364753	true	regulation of cell death ( GO:0010941 )
190	GO:0009719	0.000434439	0.999707	113	1620	response to endogenous stimulus	BP	0.0365086	true	response to endogenous stimulus ( GO:0009719 )
191	GO:0062197	0.000435857	0.999793	33	351	cellular response to chemical stress	BP	0.0365086	true	cellular response to chemical stress ( GO:0062197 )
192	GO:0050670	0.000437966	0.999825	23	214	regulation of lymphocyte proliferation	BP	0.0365086	true	regulation of lymphocyte proliferation ( GO:0050670 )
193	GO:0018108	0.000442043	0.999785	35	370	peptidyl-tyrosine phosphorylation	BP	0.0366436	true	peptidyl-tyrosine phosphorylation ( GO:0018108 )
194	GO:0050790	0.000444797	0.999685	152	2304	regulation of catalytic activity	BP	0.0366436	true	regulation of catalytic activity ( GO:0050790 )
195	GO:0032649	0.000448616	0.99987	14	101	regulation of interferon-gamma production	BP	0.0366436	true	regulation of interferon-gamma production ( GO:0032649 )
196	GO:0001885	0.000450559	0.999894	11	62	endothelial cell development	BP	0.0366436	true	endothelial cell development ( GO:0001885 )
197	GO:0009968	0.000451034	0.999708	92	1309	negative regulation of signal transduction	BP	0.0366436	true	negative regulation of signal transduction ( GO:0009968 )
198	GO:0071356	0.000457299	0.999801	27	285	cellular response to tumor necrosis factor	BP	0.036965	true	cellular response to tumor necrosis factor ( GO:0071356 )
199	GO:0042129	0.000465395	0.999833	19	162	regulation of T cell proliferation	BP	0.037401	true	regulation of T cell proliferation ( GO:0042129 )
200	GO:0048295	0.000467366	0.999994	3	4	positive regulation of isotype switching to IgE isotypes	BP	0.037401	true	positive regulation of isotype switching to IgE isotypes ( GO:0048295 )
201	GO:0034654	0.000477079	0.99964	248	3910	nucleobase-containing compound biosynthetic process	BP	0.0379883	true	nucleobase-containing compound biosynthetic process ( GO:0034654 )
202	GO:1901652	0.000512547	0.999725	45	524	response to peptide	BP	0.0405708	true	response to peptide ( GO:1901652 )
203	GO:0060429	0.000515749	0.999664	92	1307	epithelium development	BP	0.0405708	true	epithelium development ( GO:0060429 )
204	GO:0018212	0.000517117	0.999747	35	373	peptidyl-tyrosine modification	BP	0.0405708	true	peptidyl-tyrosine modification ( GO:0018212 )
205	GO:0051171	0.000554005	0.99957	339	5667	regulation of nitrogen compound metabolic process	BP	0.0432529	true	regulation of nitrogen compound metabolic process ( GO:0051171 )
206	GO:0042060	0.000559235	0.999701	44	506	wound healing	BP	0.0434493	true	wound healing ( GO:0042060 )
207	GO:0007154	0.00056835	0.999557	366	6324	cell communication	BP	0.0438223	true	cell communication ( GO:0007154 )
208	GO:0002697	0.000573482	0.999714	36	392	regulation of immune effector process	BP	0.0438223	true	regulation of immune effector process ( GO:0002697 )
209	GO:0002639	0.000575603	0.999899	8	39	positive regulation of immunoglobulin production	BP	0.0438223	true	positive regulation of immunoglobulin production ( GO:0002639 )
210	GO:0042098	0.000577168	0.999776	21	190	T cell proliferation	BP	0.0438223	true	T cell proliferation ( GO:0042098 )
211	GO:0040011	0.000577726	0.999601	123	1869	locomotion	BP	0.0438223	true	locomotion ( GO:0040011 )
212	GO:0065008	0.000592321	0.999552	243	3903	regulation of biological quality	BP	0.0445328	true	regulation of biological quality ( GO:0065008 )
213	GO:0042493	0.000592658	0.999704	36	390	response to drug	BP	0.0445328	true	response to drug ( GO:0042493 )
214	GO:0007259	0.000599631	0.999786	18	164	receptor signaling pathway via JAK-STAT	BP	0.0446763	true	receptor signaling pathway via JAK-STAT ( GO:0007259 )
215	GO:0023052	0.000600151	0.999531	365	6309	signaling	BP	0.0446763	true	signaling ( GO:0023052 )
216	GO:0071650	0.0006101	0.999991	3	4	negative regulation of chemokine (C-C motif) ligand 5 production	BP	0.0452067	true	negative regulation of chemokine (C-C motif) ligand 5 production ( GO:0071650 )
217	GO:0007275	0.000619062	0.99952	318	5353	multicellular organism development	BP	0.0455769	true	multicellular organism development ( GO:0007275 )
218	GO:0051254	0.000620792	0.999575	117	1646	positive regulation of RNA metabolic process	BP	0.0455769	true	positive regulation of RNA metabolic process ( GO:0051254 )
219	GO:0061028	0.000634145	0.999872	9	45	establishment of endothelial barrier	BP	0.0463447	true	establishment of endothelial barrier ( GO:0061028 )
220	GO:0070663	0.000645804	0.999728	24	235	regulation of leukocyte proliferation	BP	0.0469822	true	regulation of leukocyte proliferation ( GO:0070663 )
221	GO:0044271	0.000648772	0.999501	282	4647	cellular nitrogen compound biosynthetic process	BP	0.0469846	true	cellular nitrogen compound biosynthetic process ( GO:0044271 )
222	GO:0030334	0.000677685	0.999586	67	953	regulation of cell migration	BP	0.0486135	true	regulation of cell migration ( GO:0030334 )
223	GO:0048869	0.00067835	0.999482	258	4227	cellular developmental process	BP	0.0486135	true	cellular developmental process ( GO:0048869 )
224	GO:0071219	0.000680376	0.999725	22	218	cellular response to molecule of bacterial origin	BP	0.0486135	true	cellular response to molecule of bacterial origin ( GO:0071219 )
225	GO:0002456	0.000691946	0.99979	14	101	T cell mediated immunity	BP	0.0492204	true	T cell mediated immunity ( GO:0002456 )
226	GO:0009058	0.000704044	0.99945	351	5908	biosynthetic process	BP	0.0498594	true	biosynthetic process ( GO:0009058 )
227	GO:0002820	0.000709074	0.999854	9	48	negative regulation of adaptive immune response	BP	0.0499944	true	negative regulation of adaptive immune response ( GO:0002820 )

## Sheet: Downregulated_CuB_CACO2_GOTerms
	category	over_represented_pvalue	under_represented_pvalue	numDEInCat	numInCat	term	ontology	FDR	sig_after_adj	display_text
1	GO:0050793	2.42471475410506e-7	1	14	2654	regulation of developmental process	BP	0.00388076	true	regulation of developmental process ( GO:0050793 )
2	GO:2000026	1.46618e-06	1	12	2119	regulation of multicellular organismal development	BP	0.0117331	true	regulation of multicellular organismal development ( GO:2000026 )
3	GO:0007517	5.34221e-06	1	6	392	muscle organ development	BP	0.0209235	true	muscle organ development ( GO:0007517 )
4	GO:0007275	7.09442e-06	0.999999	17	5353	multicellular organism development	BP	0.0209235	true	multicellular organism development ( GO:0007275 )
5	GO:0061061	8.4773e-06	0.999999	7	659	muscle structure development	BP	0.0209235	true	muscle structure development ( GO:0061061 )
6	GO:1905643	8.73668e-06	1	2	4	positive regulation of DNA methylation	BP	0.0209235	true	positive regulation of DNA methylation ( GO:1905643 )
7	GO:0048513	9.15213e-06	0.999999	14	3535	animal organ development	BP	0.0209235	true	animal organ development ( GO:0048513 )
8	GO:0048731	1.04585e-05	0.999999	16	4813	system development	BP	0.0209235	true	system development ( GO:0048731 )
9	GO:0032502	1.30642e-05	0.999998	18	6308	developmental process	BP	0.0232325	true	developmental process ( GO:0032502 )
10	GO:0090184	1.54057e-05	1	3	40	positive regulation of kidney development	BP	0.0246568	true	positive regulation of kidney development ( GO:0090184 )
11	GO:0051239	2.21951e-05	0.999997	13	3245	regulation of multicellular organismal process	BP	0.0293653	true	regulation of multicellular organismal process ( GO:0051239 )
12	GO:0051094	2.242e-05	0.999998	9	1418	positive regulation of developmental process	BP	0.0293653	true	positive regulation of developmental process ( GO:0051094 )
13	GO:0048856	2.46027e-05	0.999996	17	5815	anatomical structure development	BP	0.0293653	true	anatomical structure development ( GO:0048856 )
14	GO:0045595	2.56866e-05	0.999997	10	1851	regulation of cell differentiation	BP	0.0293653	true	regulation of cell differentiation ( GO:0045595 )
15	GO:0048754	3.01896e-05	0.999999	4	155	branching morphogenesis of an epithelial tube	BP	0.031543	true	branching morphogenesis of an epithelial tube ( GO:0048754 )
16	GO:0045893	3.15331e-05	0.999996	9	1482	positive regulation of transcription, DNA-templated	BP	0.031543	true	positive regulation of transcription, DNA-templated ( GO:0045893 )
17	GO:0060538	3.92327e-05	0.999999	4	161	skeletal muscle organ development	BP	0.0327877	true	skeletal muscle organ development ( GO:0060538 )
18	GO:0009891	3.94552e-05	0.999995	10	1927	positive regulation of biosynthetic process	BP	0.0327877	true	positive regulation of biosynthetic process ( GO:0009891 )
19	GO:0090183	4.22136e-05	0.999999	3	56	regulation of kidney development	BP	0.0327877	true	regulation of kidney development ( GO:0090183 )
20	GO:0045944	4.5549e-05	0.999995	8	1178	positive regulation of transcription by RNA polymerase II	BP	0.0327877	true	positive regulation of transcription by RNA polymerase II ( GO:0045944 )
21	GO:0001658	4.61475e-05	0.999999	3	59	branching involved in ureteric bud morphogenesis	BP	0.0327877	true	branching involved in ureteric bud morphogenesis ( GO:0001658 )
22	GO:1903508	4.68632e-05	0.999994	9	1557	positive regulation of nucleic acid-templated transcription	BP	0.0327877	true	positive regulation of nucleic acid-templated transcription ( GO:1903508 )
23	GO:1902680	4.71176e-05	0.999994	9	1558	positive regulation of RNA biosynthetic process	BP	0.0327877	true	positive regulation of RNA biosynthetic process ( GO:1902680 )
24	GO:0042981	4.92121e-05	0.999994	9	1544	regulation of apoptotic process	BP	0.0328183	true	regulation of apoptotic process ( GO:0042981 )
25	GO:0006357	5.50946e-05	0.999992	11	2473	regulation of transcription by RNA polymerase II	BP	0.0342713	true	regulation of transcription by RNA polymerase II ( GO:0006357 )
26	GO:0043067	5.56734e-05	0.999993	9	1569	regulation of programmed cell death	BP	0.0342713	true	regulation of programmed cell death ( GO:0043067 )
27	GO:0060675	6.16384e-05	0.999999	3	65	ureteric bud morphogenesis	BP	0.0345993	true	ureteric bud morphogenesis ( GO:0060675 )
28	GO:0072203	6.29794e-05	1	2	10	cell proliferation involved in metanephros development	BP	0.0345993	true	cell proliferation involved in metanephros development ( GO:0072203 )
29	GO:0061138	6.31252e-05	0.999998	4	187	morphogenesis of a branching epithelium	BP	0.0345993	true	morphogenesis of a branching epithelium ( GO:0061138 )
30	GO:0072171	6.48535e-05	0.999999	3	66	mesonephric tubule morphogenesis	BP	0.0345993	true	mesonephric tubule morphogenesis ( GO:0072171 )
31	GO:0009888	6.80583e-05	0.99999	10	2056	tissue development	BP	0.0351378	true	tissue development ( GO:0009888 )
32	GO:0051254	7.23258e-05	0.999991	9	1646	positive regulation of RNA metabolic process	BP	0.0360054	true	positive regulation of RNA metabolic process ( GO:0051254 )
33	GO:0035914	7.42379e-05	0.999999	3	68	skeletal muscle cell differentiation	BP	0.0360054	true	skeletal muscle cell differentiation ( GO:0035914 )
34	GO:0001763	8.31408e-05	0.999997	4	201	morphogenesis of a branching structure	BP	0.0389433	true	morphogenesis of a branching structure ( GO:0001763 )
35	GO:0072078	8.66663e-05	0.999998	3	73	nephron tubule morphogenesis	BP	0.0389433	true	nephron tubule morphogenesis ( GO:0072078 )
36	GO:0007422	8.86108e-05	0.999998	3	74	peripheral nervous system development	BP	0.0389433	true	peripheral nervous system development ( GO:0007422 )
37	GO:0006366	9.00281e-05	0.999986	11	2604	transcription by RNA polymerase II	BP	0.0389433	true	transcription by RNA polymerase II ( GO:0006366 )
38	GO:0072088	9.37406e-05	0.999998	3	75	nephron epithelium morphogenesis	BP	0.0392958	true	nephron epithelium morphogenesis ( GO:0072088 )
39	GO:0010941	9.89554e-05	0.999987	9	1688	regulation of cell death	BP	0.0392958	true	regulation of cell death ( GO:0010941 )
40	GO:0061333	0.000100348	0.999998	3	77	renal tubule morphogenesis	BP	0.0392958	true	renal tubule morphogenesis ( GO:0061333 )
41	GO:0072028	0.000100664	0.999998	3	77	nephron morphogenesis	BP	0.0392958	true	nephron morphogenesis ( GO:0072028 )
42	GO:0014015	0.000115478	0.999998	3	77	positive regulation of gliogenesis	BP	0.0438293	true	positive regulation of gliogenesis ( GO:0014015 )
43	GO:0006112	0.000117754	0.999998	3	81	energy reserve metabolic process	BP	0.0438293	true	energy reserve metabolic process ( GO:0006112 )
44	GO:0072216	0.000125316	0.999999	2	14	positive regulation of metanephros development	BP	0.0455836	true	positive regulation of metanephros development ( GO:0072216 )
45	GO:1901722	0.000136751	0.999999	2	14	regulation of cell proliferation involved in kidney development	BP	0.0470656	true	regulation of cell proliferation involved in kidney development ( GO:1901722 )
46	GO:0072075	0.00014043	0.999999	2	15	metanephric mesenchyme development	BP	0.0470656	true	metanephric mesenchyme development ( GO:0072075 )
47	GO:0110110	0.000140937	0.999997	3	84	positive regulation of animal organ morphogenesis	BP	0.0470656	true	positive regulation of animal organ morphogenesis ( GO:0110110 )
48	GO:0010557	0.000141153	0.99998	9	1789	positive regulation of macromolecule biosynthetic process	BP	0.0470656	true	positive regulation of macromolecule biosynthetic process ( GO:0010557 )
49	GO:0045935	0.000144528	0.999979	9	1796	positive regulation of nucleobase-containing compound metabolic process	BP	0.0472077	true	positive regulation of nucleobase-containing compound metabolic process ( GO:0045935 )
50	GO:0006355	0.000150682	0.999974	12	3283	regulation of transcription, DNA-templated	BP	0.0473897	true	regulation of transcription, DNA-templated ( GO:0006355 )
51	GO:0009790	0.000151008	0.999983	7	1037	embryo development	BP	0.0473897	true	embryo development ( GO:0009790 )
