# Supplementary material for: Complexation of histone deacetylase inhibitor belinostat to Cu(II) prevents premature metabolic inactivation in vitro and demonstrates potent anti-cancer activity in vitro and ex vivo in colon cancer
Source: Cell Oncol (Dordr). 2023 Nov 7;47(2):533–53. doi: 10.1007/s13402-023-00882-x (PMC11090832; doi:10.1007/s13402-023-00882-x)
Supplement: Supplementary file 6 — Supplementary file6 (XLSX 51 KB) [file 13402_2023_882_MOESM6_ESM.xlsx]

## Sheet: Upregulated_Bel_SW480_TFs
ID	Gene description	Gene symbol	Title	Site model ID	No density per 1000bp	Yes density per 1000bp	Yes No ratio	Regulatory score
MO000018137	Fos proto-oncogene, AP-1 transcription factor subunit	FOS	c-Fos(h)	V$AP1_02	0.02331	0.0647747	2.77884	2.95123
MO000018993	SRY-box transcription factor 9	SOX9	Sox-9(h)	V$SOX9_Q4	0.0566101	0.0980112	1.73134	2.0961
MO000019469	Jun proto-oncogene, AP-1 transcription factor subunit	JUN	c-Jun(h)	V$AP1_02	0.01998	0.066473	3.32697	3.13016
MO000024750	nuclear factor I C	NFIC	NF-1C(h)	V$NF1C_02	0.10323	0.148715	1.44062	0
MO000025003	POU class 2 homeobox 1	POU2F1	POU2F1(h)	V$POU2F1GSC2_01	1.39194	1.71131	1.22944	1.82193
MO000026678	IKAROS family zinc finger 1	IKZF1	Ikaros(h)	V$IK_Q5_01	0.582751	0.722226	1.23934	1.87519
MO000027947	goosecoid homeobox 2	GSC2	Gscl(h)	V$POU2F1GSC2_01	0.835831	0.988603	1.18278	0
MO000028695	twist family bHLH transcription factor 1	TWIST1	TWIST(h)	V$TWIST_Q6	0.41292	0.600925	1.45531	2.59048
MO000028740	zinc finger and BTB domain containing 48	ZBTB48	KR3(h)	V$KR3_02	14.1625	17.151	1.21101	0
MO000032489	TAL bHLH transcription factor 1, erythroid differentiation factor	TAL1	Tal-1(h)	V$TAL1GATA1_02	0.01332	0.0332365	2.49523	2.42222
MO000033308	Sp1 transcription factor	SP1	Sp1(h)	V$SP1_14	1.58175	2.40273	1.51903	2.56825
MO000046001	GATA binding protein 1	GATA1	GATA-1(h)	V$TAL1GATA1_02	0.01665	0.0383311	2.30217	2.05801
MO000084468	myeloid zinc finger 1	MZF1	MZF-1(h)	V$MZF1_Q5_01	0.27972	0.433287	1.549	0
MO000095459	Kruppel like factor 8	KLF8	KLF8(h)	V$KLF8_Q5_01	0.333	0.5296	1.59039	1.73724

## Sheet: Upregulated_Bel_SW620_TFs
ID	Gene description	Gene symbol	Title	Site model ID	No density per 1000bp	Yes density per 1000bp	Yes No ratio	Regulatory score
MO000013620	TGFB induced factor homeobox 1	TGIF1	TGIF(h)	V$TGIF1_04	0.116883	0.166574	1.42513	0.47619
MO000024708	cut like homeobox 1	CUX1	CDP(h)	V$CDP_Q6_01	0.282468	0.391467	1.38588	2.36392
MO000024797	early growth response 2	EGR2	Egr 2(h)	V$EGR2_Q6	2.23377	3.29602	1.47554	1.47894
MO000024984	myogenin	MYOG	Myogenin(h)	V$MYOGENIN_Q6	0.00974026	0.0689927	7.08325	2.50476
MO000025003	POU class 2 homeobox 1	POU2F1	POU2F1(h)	V$POU2F1GSC2_01	NaN	NaN	NaN	2.0961
MO000026738	estrogen related receptor alpha	ESRRA	ERR1(h)	V$ERR1_Q3	0.136364	0.209265	1.53461	1.76277
MO000027947	goosecoid homeobox 2	GSC2	Gscl(h)	V$POU2F1GSC2_01	NaN	NaN	NaN	0
MO000032489	TAL bHLH transcription factor 1, erythroid differentiation factor	TAL1	Tal 1(h)	V$TAL1_01	0.545455	0.742529	1.3613	2.49206
MO000079319	RELA proto oncogene	NFkB subunit	RELA, RelA p65(h)	V$RELA_03	0.428571	0.579005	1.35101	2.68254
MO000125561	Kruppel like factor 4	KLF4	GKLF(h)	V$GKLF_Q3	11.0195	15.6507	1.42027	2.25599
MO000134485	Nanog homeobox	NANOG	nanog(h)	V$NANOG_07	3.65584	3.96117	1.08352	2.20519

## Sheet: Upregulated_Bel_CACO2_TFs
ID	Gene description	Gene symbol	Title	Site model ID	No density per 1000bp	Yes density per 1000bp	Yes No ratio	Regulatory score
MO000007834	JunD proto-oncogene, AP-1 transcription factor subunit	JUND	JunD(h)	V$JUND_02	0.0250784	0.0919305	3.66573	1.48658
MO000019548	tumor protein p53	TP53	p53(h)	V$P53DECAMER_Q2	0.137931	0.219612	1.59219	2.10476
MO000024750	nuclear factor I C	NFIC	NF-1C(h)	V$NF1C_02	0.122257	0.199183	1.62921	0
MO000025375	RUNX family transcription factor 1	RUNX1	AML1(h)	V$AML1_01	0.357367	0.546476	1.52917	1.44476
MO000028181	NK2 homeobox 5	NKX2-5	CSX(h)	V$NKX25_08	2.00313	2.50766	1.25187	0.936508
MO000028320	POU Class 6 Homeobox 1	POU6F1	POU6F1(h)	V$POU6F1_02	0.0846395	0.219612	2.59467	1.19958
MO000028668	MAF bZIP transcription factor K	MAFK	MafK(h)	V$MAFK_05	0.0219436	0.107252	4.88764	1.10101
MO000028707	tumor protein p73	TP73	p73(h)	V$P53DECAMER_Q2	0.962382	1.37385	1.42755	1.60464
MO000031266	nuclear receptor subfamily 3 group C member 1	NR3C1	GR(h)	V$NR3C1_13	0.247649	0.393258	1.58797	1.52698
MO000042291	tumor protein p63	TP63	p63(h)	V$P53DECAMER_Q2	0.0031348	0.0766088	24.4382	1.4016
MO000105384	MYC associated zinc finger protein	MAZ	MAZ(h)	V$MAZ_03	0.0940439	0.153218	1.62921	1.11375
MO000118269	T-box transcription factor 3	TBX3	Tbx3(h)	V$TBX3_05	0.178683	0.270684	1.51488	0
MO000159782	lymphoid enhancer binding factor 1	LEF1	LEF-1(h)	V$LEF1_Q3	0.103448	0.245148	2.36977	1.17693

## Sheet: Downregulated_Bel_SW480_TFs
ID	Gene description	Gene symbol	Title	Site model ID	No density per 1000bp	Yes density per 1000bp	Yes No ratio	Regulatory score
MO000004278	E2F transcription factor 2	E2F2	E2F-2(h)	V$E2F2_11	0.362856	0.519518	1.43175	2.29841
MO000019359	nuclear factor kappa B subunit 1	NFKB1	NF-kappaB1(h)	V$NFKB1_04	1.56457	2.1151	1.35187	2.4127
MO000019548	tumor protein p53	TP53	p53(h)	V$P53_05	0.120952	0.195049	1.61261	3.5619
MO000019619	retinoid X receptor alpha	RXRA	RXR-alpha(h)	V$PPARGRXRA_02,V$RXRA_16	0.0273117	0.0703935	2.57741	2.3873
MO000020701	forkhead box O3	FOXO3	FOXO3a(h)	V$FOXO3_09	0.00390168	0.0194315	4.9803	2.80635
MO000025546	SRY-box transcription factor 4	SOX4	Sox-4(h)	V$SOX4_08	0.0234101	0.0575613	2.45883	0.424242
MO000028209	T-box transcription factor 2	TBX2	TBX2(h)	V$TBX2_Q2	0.00780336	0.0296972	3.8057	1.58719
MO000028708	nuclear factor I A	NFIA	NF-1A(h)	V$NF1A_Q6_01	1.87671	2.09091	1.11414	1.73005
MO000033565	peroxisome proliferator activated receptor gamma	PPARG	PPARgamma(h)	V$PPARGRXRA_02	0.00390168	0.0234645	6.01395	2.32381
MO000084468	myeloid zinc finger 1	MZF1	MZF-1(h)	V$MZF1_Q5_01	0.795942	1.09257	1.37267	0
MO000119037	homeobox A9	HOXA9	hoxa9(h)	V$HOXA9_Q5_01	0.011705	0.0395963	3.38285	1.77995

## Sheet: Downregulated_Bel_CACO2
ID	Gene description	Gene symbol	Title	Site model ID	No density per 1000bp	Yes density per 1000bp	Yes No ratio	Regulatory score
MO000017049	catenin beta 1	CTNNB1	beta-catenin(h)	V$BETACATENIN_Q6	0.0280199	0.10878	3.88224	1.78413
MO000018137	Fos proto-oncogene, AP-1 transcription factor subunit	FOS	c-Fos(h)	V$CFOS_Q6	0.0155666	0.0932401	5.98974	1.31198
MO000023575	histone deacetylase 1	HDAC1	HDAC1(h)	V$HDAC1_Q3	2.40349	3.23232	1.34485	1.06205
MO000026358	high mobility group AT-hook 1	HMGA1	HMGIY(h)	V$HMGIY_Q6	0.295766	0.45843	1.54998	1.26984
MO000026369	MYCN proto-oncogene, bHLH transcription factor	MYCN	N-Myc(h)	V$NMYC_02	0.0124533	0.04662	3.74359	1.60635
MO000028668	MAF bZIP transcription factor K	MAFK	MafK(h)	V$MAFK_07	0.0311333	0.12432	3.99316	0.870596
MO000028709	nuclear factor I B	NFIB	NF-1B(h)	V$NF1B_Q6	0.952677	1.42191	1.49254	1.38817
MO000033904	retinoic acid receptor alpha	RARA	NR1B1(h)	V$RARA_16	0.0529265	0.10878	2.0553	1.24085
MO000056537	thyroid hormone receptor beta	THRB	T3R-beta(h)	V$THRB_07	0.108966	0.28749	2.63834	0.870596
MO000056618	POU class 5 homeobox 1	POU5F1	Oct3(h)	V$POU5F1_05	0.00933998	0.03885	4.15954	1.18268
MO000057363	general transcription factor IIIC subunit 2	GTF3C2	TF3C-beta(h)	V$GTF3C2_01	0.491905	0.722611	1.469	1.19769
MO000255539	high mobility group AT-hook 2	HMGA2	HMGI-C(h)	V$HMGIY_Q6	0.295766	0.45843	1.54998	1.18024

## Sheet: Downregulated_Bel_SW620_TFs
ID	Gene description	Gene symbol	Title	Site model ID	No density per 1000bp	Yes density per 1000bp	Yes No ratio	Regulatory score
MO000007664	pancreatic and duodenal homeobox 1	PDX1	ipf1(h)	V$IPF1_05	0.00331785	0.0253725	7.64729	1.83292
MO000019117	GLI family zinc finger 1	GLI1	GLI(h)	V$GLI1_Q3	1.4499	1.80008	1.24152	1.68831
MO000019469	Jun proto-oncogene, AP-1 transcription factor subunit	JUN	c-Jun(h)	V$JUNFRA2_01	0.00331785	0.0192008	5.78714	3.25714
MO000020701	forkhead box O3	FOXO3	FOXO3a(h)	V$FOXO3_09	16.8746	19.4964	1.15537	2.89293
MO000024984	myogenin	MYOG	Myogenin(h)	V$MYOGENIN_Q6	0.0199071	0.104233	5.23598	2.52698
MO000025333	transcription factor 7	TCF7	TCF-1(h)	V$TCF7RELATED_Q4	0.454545	0.611684	1.34571	0
MO000026074	FOS like 2, AP-1 transcription factor subunit	FOSL2	Fra-2(h)	V$JUNFRA2_01	0.0265428	0.0857181	3.22943	2.42222
MO000026306	glial cells missing transcription factor 1	GCM1	GCMa(h)	V$GCM_Q2	0.0066357	0.0274298	4.13367	1.90765
MO000026369	MYCN proto-oncogene, bHLH transcription factor	MYCN	N-Myc(h)	V$NMYC_02	0.00331785	0.0240011	7.23392	2.03694
MO000026845	transcription factor 7 like 1	TCF7L1	TCF-3(h)	V$TCF7RELATED_Q4	0.454545	0.611684	1.34571	0
MO000027188	caudal type homeobox 2	CDX2	Cdx-2(h)	V$CDX_Q5	0.0364964	0.0630885	1.72862	2.13999
MO000027190	caudal type homeobox 1	CDX1	Cdx-1(h)	V$CDX_Q5	0.225614	0.337386	1.49542	0
MO000028695	twist family bHLH transcription factor 1	TWIST1	TWIST(h)	V$TWIST_Q6	0.155939	0.298985	1.91732	2.96508
MO000031266	nuclear receptor subfamily 3 group C member 1	NR3C1	GR(h)	V$GR_Q6_02	4.76111	5.46196	1.1472	2.24127
MO000079319	RELA proto-oncogene, NF-kB subunit	RELA	RelA-p65(h)	V$RELA_03	0.40146	0.567111	1.41262	3.01587
MO000084468	myeloid zinc finger 1	MZF1	MZF-1(h)	V$MZF1_Q5_01	0.799602	1.20142	1.50253	0
MO000095459	Kruppel like factor 8	KLF8	KLF8(h)	V$KLF8_Q5_01	0.700066	1.01764	1.45364	2.21991
MO000159782	lymphoid enhancer binding factor 1	LEF1	LEF-1(h)	V$TCF7RELATED_Q4	0.0862641	0.137149	1.58987	1.80087
MO000161847	glial cells missing transcription factor 2	GCM2	GCMb(h)	V$GCM_Q2	0.0497678	0.125491	2.52154	0

## Sheet: Upregulated_CuB_SW620_TFs
ID	Gene description	Gene symbol	Title	Site model ID	No density per 1000bp	Yes density per 1000bp	Yes No ratio	Regulatory score
MO000007834	JunD proto-oncogene, AP-1 transcription factor subunit	JUND	JunD(h)	V$FOSBJUND_01	0.015949	0.0563462	3.53291	2.13939
MO000019612	myogenic differentiation 1	MYOD1	MyoD(h)	V$E2A_Q2	0.437002	0.677795	1.55101	2.35758
MO000024984	myogenin	MYOG	Myogenin(h)	V$E2A_Q2	0.676236	1.04651	1.54755	2.38932
MO000024986	myogenic factor 6	MYF6	Myf-6(h)	V$E2A_Q2	0.00318979	0.0229761	7.20301	1.76799
MO000026229	Kruppel like factor 5	KLF5	BTEB2(h)	V$BTEB2_05	1.50239	2.4103	1.60431	1.62626
MO000028709	nuclear factor I B	NFIB	NF-1B(h)	V$NF1B_Q6_01	1.03668	1.37364	1.32504	1.85168
MO000028723	TEA domain transcription factor 4	TEAD4	TEF-3(h)	V$TEAD4TCF3_01	6.82297	7.70903	1.12987	0
MO000032492	transcription factor 3	TCF3	E2A(h)	V$E2A_Q2,V$TEAD4TCF3_01	0.127592	0.215538	1.68928	2.23983
MO000033904	retinoic acid receptor alpha	RARA	NR1B1(h)	V$RARA_17	0.0701754	0.136763	1.94887	1.96681
MO000046001	GATA binding protein 1	GATA1	GATA-1(h)	V$GATA1_13	0.015949	0.0426699	2.6754	2.1469
MO000079319	RELA proto-oncogene, NF-kB subunit	RELA	RelA-p65(h)	V$RELA_03	0.433812	0.582609	1.343	2.72063
MO000082447	FosB proto-oncogene, AP-1 transcription factor subunit	FOSB	FOSB(h)	V$FOSBJUND_01	0.015949	0.0443111	2.77831	2.23983
MO000125561	Kruppel like factor 4	KLF4	GKLF(h)	V$GKLF_Q3	11.2376	15.8541	1.4108	2.1469
MO000159782	lymphoid enhancer binding factor 1	LEF1	LEF-1(h)	V$LEF1_Q4	0.00637959	0.0311819	4.88776	2.156

## Sheet: Upregulated_CuB_CACO2_TFs
ID	Gene description	Gene symbol	Title	Site model ID	No density per 1000bp	Yes density per 1000bp	Yes No ratio	Regulatory score
MO000007703	interferon regulatory factor 7	IRF7	IRF-7(h)	V$IRF7_Q3	0.0937207	0.199557	2.12927	0
MO000020760	nuclear factor of activated T cells 1	NFATC1	NFATc1(h)	V$NFAT2_Q4	0.0156201	0.133038	8.51707	0
MO000025375	RUNX family transcription factor 1	RUNX1	AML1(h)	V$AML_Q4	0.199938	0.465632	2.32889	0
MO000025684	FOS like 1, AP-1 transcription factor subunit	FOSL1	Fra-1(h)	V$FOSL1_09	0.00937207	0.0665188	7.09756	0
MO000025758	melanocyte inducing transcription factor	MITF	MITF(h)	V$MITF_02	0.24055	0.465632	1.9357	0
MO000026238	RUNX family transcription factor 3	RUNX3	AML2(h)	V$AML_Q4	0.00312402	0.0443459	14.1951	0
MO000026285	RUNX family transcription factor 2	RUNX2	AML3(h)	V$AML_Q4	0.178069	0.465632	2.61489	0
MO000026342	forkhead box G1	FOXG1	BF-1(h)	V$FOXO1_Q5	1.03718	2.08426	2.00955	0
MO000026882	transcription factor 7 like 2	TCF7L2	TCF-4(h)	V$TCF4_06	0.00312402	0.0443459	14.1951	0
MO000028384	neuronal differentiation 1	NEUROD1	NeuroD(h)	V$NEUROD_01,V$NEUROD_02	0.0468604	0.155211	3.3122	0
MO000034454	forkhead box O1	FOXO1	FOXO1A(h)	V$FOXO1_Q5	0.290534	0.731707	2.51849	0
MO000044348	snail family transcriptional repressor 1	SNAI1	SNA(h)	V$SNA_03	0.153077	0.399113	2.60727	0
MO000117988	transcription factor CP2	TFCP2	CP2(h)	V$CP2_02	0.0999688	0.310421	3.10518	0

## Sheet: Upregulated_CuB_SW480_TFs
ID	Gene description	Gene symbol	Title	Site model ID	No density per 1000bp	Yes density per 1000bp	Yes No ratio	Regulatory score
MO000013620	TGFB induced factor homeobox 1	TGIF1	TGIF(h)	V$TGIF1_04	0.119534	0.173918	1.45496	0.222222
MO000024708	cut like homeobox 1	CUX1	CDP(h)	V$CDP_Q6_01	0.333438	0.484486	1.453	2.114
MO000024984	myogenin	MYOG	Myogenin(h)	V$MYOGENIN_Q6	0.116389	0.180751	1.55299	2.79683
MO000025684	FOS like 1, AP-1 transcription factor subunit	FOSL1	Fra-1(h)	V$FRA1_Q6_01	0.0534759	0.111183	2.07913	2.25685
MO000026882	transcription factor 7 like 2	TCF7L2	TCF-4(h)	V$TCF4_Q5_01	0.0314564	0.0621137	1.97459	1.84242
MO000028668	MAF bZIP transcription factor K	MAFK	MafK(h)	V$MAFK_05	0.0251651	0.0832323	3.30744	1.59052
MO000028740	zinc finger and BTB domain containing 48	ZBTB48	KR3(h)	V$KR3_02	0.581944	0.745364	1.28082	0
MO000079319	RELA proto-oncogene, NF-kB subunit	RELA	RelA-p65(h)	V$RELA_03	0.402642	0.564613	1.40227	2.5873
MO000084468	myeloid zinc finger 1	MZF1	MZF-1(h)	V$MZF1_Q5_01	0.80843	1.31805	1.63038	0
MO000125561	Kruppel like factor 4	KLF4	GKLF(h)	V$GKLF_Q3,V$KLF4_03	3.20541	4.49144	1.40121	2.28773

## Sheet: Downregulated_CuB_SW620_TFs
ID	Gene description	Gene symbol	Title	Site model ID	No density per 1000bp	Yes density per 1000bp	Yes No ratio	Regulatory score
MO000007834	JunD proto-oncogene, AP-1 transcription factor subunit	JUND	JunD(h)	V$JUND_10	0.0190054	0.0759178	3.99454	2.19567
MO000019368	REL proto-oncogene, NF-kB subunit	REL	c-Rel(h)	V$CREL_Q6	0.215394	0.281077	1.30494	2.34286
MO000019469	Jun proto-oncogene, AP-1 transcription factor subunit	JUN	c-Jun(h)	V$JUN_08	0.00316756	0.0234984	7.41843	3.20635
MO000024750	nuclear factor I C	NFIC	NF-1C(h)	V$NF1C_02	0.152043	0.23408	1.53956	0
MO000024984	myogenin	MYOG	Myogenin(h)	V$MYOGENIN_Q6	0.0190054	0.101224	5.32605	2.66667
MO000025546	SRY-box transcription factor 4	SOX4	Sox-4(h)	V$SOX4_Q5_02	0.167881	0.288307	1.71733	0.587302
MO000079319	RELA proto-oncogene, NF-kB subunit	RELA	RelA-p65(h)	V$RELA_03	0.437124	0.64259	1.47004	2.88254
MO000084468	myeloid zinc finger 1	MZF1	MZF-1(h)	V$MZF1_Q5_01	0.316756	0.493466	1.55787	0
MO000088742	nuclear receptor subfamily 1 group H member 4	NR1H4	FXR(h)	V$NR1H4_02	0.0316756	0.0795329	2.51085	1.91964
MO000092587	zinc finger protein 462	ZNF462	ZNF462(h)	V$ZNF462_01	4.99208	6.19543	1.24105	1.90654
MO000159782	lymphoid enhancer binding factor 1	LEF1	LEF-1(h)	V$LEF1_05	0.288248	0.431105	1.4956	2.04329

[truncated: 2 more sheets: Downregulated_CuB_SW480_TFs, Downregulated_CuB_CACO2_TFs]
