# Supplementary material for: Complexation of histone deacetylase inhibitor belinostat to Cu(II) prevents premature metabolic inactivation in vitro and demonstrates potent anti-cancer activity in vitro and ex vivo in colon cancer
Source: Cell Oncol (Dordr). 2023 Nov 7;47(2):533–53. doi: 10.1007/s13402-023-00882-x (PMC11090832; doi:10.1007/s13402-023-00882-x)
Supplement: Supplementary file 7 — Supplementary file7 (XLSX 50 KB) [file 13402_2023_882_MOESM7_ESM.xlsx]

## Sheet: Upregulated_Bel_SW620_MTRs
ID	Gene description	Gene symbol	Name	Master molecule name	Maximal radius	Reached from set	Reachable total	Score	Hits	Hit names	Keynode rank	CMA score	CMA rank	Total rank
MO000023165	protein kinase C gamma	PRKCG	ENSG00000126583	PKCgamma(h)	9.07973	9	124453	0.532971	["MO000024708","MO000024797","MO000024984","MO000025003","MO000026738","MO000032489","MO000079319","MO000125561","MO000134485"]	["CDP(h)","ERR1(h)","Egr-2(h)","GKLF(h)","Myogenin(h)","POU2F1(h)","RelA-p65(h)","Tal-1(h)","nanog(h)"]	4	13.1003	3	7
MO000022223	dual specificity phosphatase 2	DUSP2	ENSG00000158050	PAC-1(h)	8.88982	9	122927	0.446782	["MO000024708","MO000024797","MO000024984","MO000025003","MO000026738","MO000032489","MO000079319","MO000125561","MO000134485"]	["CDP(h)","ERR1(h)","Egr-2(h)","GKLF(h)","Myogenin(h)","POU2F1(h)","RelA-p65(h)","Tal-1(h)","nanog(h)"]	22	15.0776	1	23
MO000166797	dual specificity phosphatase 23	DUSP23	ENSG00000158716	LDP3(h)	11.6176	10	122946	0.476936	["MO000013620","MO000024708","MO000024797","MO000024984","MO000025003","MO000026738","MO000032489","MO000079319","MO000125561","MO000134485"]	["CDP(h)","ERR1(h)","Egr-2(h)","GKLF(h)","Myogenin(h)","POU2F1(h)","RelA-p65(h)","TGIF(h)","Tal-1(h)","nanog(h)"]	12	11.2405	18	30
MO000145412	ubiquitin specific peptidase 2	USP2	ENSG00000036672	UBP41-isoform1(h)	11.6734	9	121656	0.45475	["MO000024708","MO000024797","MO000024984","MO000025003","MO000026738","MO000032489","MO000079319","MO000125561","MO000134485"]	["CDP(h)","ERR1(h)","Egr-2(h)","GKLF(h)","Myogenin(h)","POU2F1(h)","RelA-p65(h)","Tal-1(h)","nanog(h)"]	20	11.5346	14	34
MO000145413	ubiquitin specific peptidase 2	USP2	ENSG00000036672	UBP41(h)	11.6734	9	121759	0.454681	["MO000024708","MO000024797","MO000024984","MO000025003","MO000026738","MO000032489","MO000079319","MO000125561","MO000134485"]	["CDP(h)","ERR1(h)","Egr-2(h)","GKLF(h)","Myogenin(h)","POU2F1(h)","RelA-p65(h)","Tal-1(h)","nanog(h)"]	21	11.5346	14	35
MO000018003	protein phosphatase 2 catalytic subunit alpha, protein phosphatase 2 regulatory subunit B''alpha, protein phosphatase 2 regulatory subunit B''beta, protein phosphatase 2 regulatory subunit B'alpha, protein phosphatase 2 regulatory subunit B'beta, protein phosphatase 2 regulatory subunit B'delta, protein phosphatase 2 regulatory subunit B'gamma	PPP2CA, PPP2R3A, PPP2R3B, PPP2R5A, PPP2R5B, PPP2R5C, PPP2R5D	ENSG00000066027, ENSG00000068971, ENSG00000073711, ENSG00000078304, ENSG00000112640, ENSG00000113575, ENSG00000167393	PP2A(h)	10.9818	9	122894	0.421806	["MO000024708","MO000024797","MO000024984","MO000025003","MO000026738","MO000032489","MO000079319","MO000125561","MO000134485"]	["CDP(h)","ERR1(h)","Egr-2(h)","GKLF(h)","Myogenin(h)","POU2F1(h)","RelA-p65(h)","Tal-1(h)","nanog(h)"]	34	13.0766	5	39
MO000043863	prolactin receptor, tec protein tyrosine kinase, vav guanine nucleotide exchange factor 1	PRLR, TEC, VAV1	ENSG00000113494, ENSG00000135605, ENSG00000141968	prlr(h):tec(h):Vav(h)	10.9809	9	118300	0.436702	["MO000024708","MO000024797","MO000024984","MO000025003","MO000026738","MO000032489","MO000079319","MO000125561","MO000134485"]	["CDP(h)","ERR1(h)","Egr-2(h)","GKLF(h)","Myogenin(h)","POU2F1(h)","RelA-p65(h)","Tal-1(h)","nanog(h)"]	25	11.4209	16	41
MO000114296	protein kinase C gamma	PRKCG	ENSG00000126583	PKCgamma-isoform1(h)	10.716	9	115996	0.418579	["MO000024708","MO000024797","MO000024984","MO000025003","MO000026738","MO000032489","MO000079319","MO000125561","MO000134485"]	["CDP(h)","ERR1(h)","Egr-2(h)","GKLF(h)","Myogenin(h)","POU2F1(h)","RelA-p65(h)","Tal-1(h)","nanog(h)"]	39	13.1003	3	42
MO000167179	protein tyrosine phosphatase receptor type H	PTPRH	ENSG00000080031	ptprh(h)	11.9688	9	121700	0.434193	["MO000013620","MO000024708","MO000024797","MO000024984","MO000025003","MO000032489","MO000079319","MO000125561","MO000134485"]	["CDP(h)","Egr-2(h)","GKLF(h)","Myogenin(h)","POU2F1(h)","RelA-p65(h)","TGIF(h)","Tal-1(h)","nanog(h)"]	26	10.9494	20	46
MO000167178	protein tyrosine phosphatase receptor type H	PTPRH	ENSG00000080031	ptprh-isoform1(h)	11.9703	10	120878	0.431112	["MO000013620","MO000024708","MO000024797","MO000024984","MO000025003","MO000026738","MO000032489","MO000079319","MO000125561","MO000134485"]	["CDP(h)","ERR1(h)","Egr-2(h)","GKLF(h)","Myogenin(h)","POU2F1(h)","RelA-p65(h)","TGIF(h)","Tal-1(h)","nanog(h)"]	27	10.9494	20	47
MO000011150	phospholipase C gamma 2	PLCG2	ENSG00000197943	PLCgamma2(h)	9.24146	8	117179	0.364398	["MO000024708","MO000024797","MO000024984","MO000025003","MO000032489","MO000079319","MO000125561","MO000134485"]	["CDP(h)","Egr-2(h)","GKLF(h)","Myogenin(h)","POU2F1(h)","RelA-p65(h)","Tal-1(h)","nanog(h)"]	65	13.155	2	67
MO000033299	Pim-1 proto-oncogene, serine/threonine kinase	PIM1	ENSG00000137193	pim1(h)	9.87541	9	122450	0.476498	["MO000024708","MO000024797","MO000024984","MO000025003","MO000026738","MO000032489","MO000079319","MO000125561","MO000134485"]	["CDP(h)","ERR1(h)","Egr-2(h)","GKLF(h)","Myogenin(h)","POU2F1(h)","RelA-p65(h)","Tal-1(h)","nanog(h)"]	13	8.91493	74	87
MO000033313	protein kinase cAMP-activated catalytic subunit alpha	PRKACA	ENSG00000072062	PKACA(h)	10.4248	10	128885	0.666966	["MO000013620","MO000024708","MO000024797","MO000024984","MO000025003","MO000026738","MO000032489","MO000079319","MO000125561","MO000134485"]	["CDP(h)","ERR1(h)","Egr-2(h)","GKLF(h)","Myogenin(h)","POU2F1(h)","RelA-p65(h)","TGIF(h)","Tal-1(h)","nanog(h)"]	1	8.64064	87	88
MO000016793	calcium/calmodulin dependent protein kinase II alpha, calcium/calmodulin dependent protein kinase II beta, calcium/calmodulin dependent protein kinase II delta, calcium/calmodulin dependent protein kinase II gamma	CAMK2A, CAMK2B, CAMK2D, CAMK2G	ENSG00000058404, ENSG00000070808, ENSG00000145349, ENSG00000148660	CaMKII{p}	10.6205	8	113293	0.373373	["MO000024708","MO000024797","MO000024984","MO000025003","MO000032489","MO000079319","MO000125561","MO000134485"]	["CDP(h)","Egr-2(h)","GKLF(h)","Myogenin(h)","POU2F1(h)","RelA-p65(h)","Tal-1(h)","nanog(h)"]	59	9.26676	62	121
MO000092896	mitogen-activated protein kinase 11	MAPK11	ENSG00000185386	p38beta(h)	10.7914	9	122117	0.48677	["MO000024708","MO000024797","MO000024984","MO000025003","MO000026738","MO000032489","MO000079319","MO000125561","MO000134485"]	["CDP(h)","ERR1(h)","Egr-2(h)","GKLF(h)","Myogenin(h)","POU2F1(h)","RelA-p65(h)","Tal-1(h)","nanog(h)"]	8	6.4889	114	122
MO000105819	glutamate ionotropic receptor NMDA type subunit 1	GRIN1	ENSG00000176884	NR1(h)	11.3894	9	113422	0.425684	["MO000024708","MO000024797","MO000024984","MO000025003","MO000026738","MO000032489","MO000079319","MO000125561","MO000134485"]	["CDP(h)","ERR1(h)","Egr-2(h)","GKLF(h)","Myogenin(h)","POU2F1(h)","RelA-p65(h)","Tal-1(h)","nanog(h)"]	31	8.07468	98	129

## Sheet: Upregulated_Bel_SW480_MTRs
ID	Gene description	Gene symbol	Name	Master molecule name	Maximal radius	Reached from set	Reachable total	Score	Hits	Hit names	Keynode rank	CMA score	CMA rank	Total rank
MO000023578	histone deacetylase 3	HDAC3	ENSG00000171720	HDAC3(h)	10.2925	10	122861	0.608285	["MO000018137","MO000018993","MO000019469","MO000025003","MO000026678","MO000028695","MO000032489","MO000033308","MO000046001","MO000095459"]	["GATA-1(h)","Ikaros(h)","KLF8(h)","POU2F1(h)","Sox-9(h)","Sp1(h)","TWIST(h)","Tal-1(h)","c-Fos(h)","c-Jun(h)"]	6	7.76555	22	28
MO000033243	huntingtin	HTT	ENSG00000197386	huntingtin(h)	10.4978	10	117238	0.540253	["MO000018137","MO000018993","MO000019469","MO000025003","MO000026678","MO000028695","MO000032489","MO000033308","MO000046001","MO000095459"]	["GATA-1(h)","Ikaros(h)","KLF8(h)","POU2F1(h)","Sox-9(h)","Sp1(h)","TWIST(h)","Tal-1(h)","c-Fos(h)","c-Jun(h)"]	25	7.93675	14	39
MO000021344	Janus kinase 3	JAK3	ENSG00000105639	Jak3(h)	9.21456	10	124815	0.620551	["MO000018137","MO000018993","MO000019469","MO000025003","MO000026678","MO000028695","MO000032489","MO000033308","MO000046001","MO000095459"]	["GATA-1(h)","Ikaros(h)","KLF8(h)","POU2F1(h)","Sox-9(h)","Sp1(h)","TWIST(h)","Tal-1(h)","c-Fos(h)","c-Jun(h)"]	5	7.43835	41	46
MO000165201	MAPK associated protein 1, MTOR associated protein, LST8 homolog, RPTOR independent companion of MTOR complex 2, mechanistic target of rapamycin kinase, proline rich 5	MAPKAP1, MLST8, MTOR, PRR5, RICTOR	ENSG00000119487, ENSG00000164327, ENSG00000167965, ENSG00000186654, ENSG00000198793	mTOR(h):rictor(h):mLST8(h):SIN1(h):Protor-1(h)	8.80321	10	121775	0.548529	["MO000018137","MO000018993","MO000019469","MO000025003","MO000026678","MO000028695","MO000032489","MO000033308","MO000046001","MO000095459"]	["GATA-1(h)","Ikaros(h)","KLF8(h)","POU2F1(h)","Sox-9(h)","Sp1(h)","TWIST(h)","Tal-1(h)","c-Fos(h)","c-Jun(h)"]	23	7.60633	29	52
MO000079379	histone deacetylase 3	HDAC3	ENSG00000171720	HDAC3-isoform1(h)	11.3423	10	116540	0.513797	["MO000018137","MO000018993","MO000019469","MO000025003","MO000026678","MO000028695","MO000032489","MO000033308","MO000046001","MO000095459"]	["GATA-1(h)","Ikaros(h)","KLF8(h)","POU2F1(h)","Sox-9(h)","Sp1(h)","TWIST(h)","Tal-1(h)","c-Fos(h)","c-Jun(h)"]	34	7.76555	22	56
MO000079380	histone deacetylase 3	HDAC3	ENSG00000171720	HDAC3-isoform2(h)	11.3423	10	116540	0.513793	["MO000018137","MO000018993","MO000019469","MO000025003","MO000026678","MO000028695","MO000032489","MO000033308","MO000046001","MO000095459"]	["GATA-1(h)","Ikaros(h)","KLF8(h)","POU2F1(h)","Sox-9(h)","Sp1(h)","TWIST(h)","Tal-1(h)","c-Fos(h)","c-Jun(h)"]	35	7.76555	22	57
MO000041170	CYLD lysine 63 deubiquitinase	CYLD	ENSG00000083799	EAC(h)	8.33192	10	126145	0.602537	["MO000018137","MO000018993","MO000019469","MO000025003","MO000026678","MO000028695","MO000032489","MO000033308","MO000046001","MO000095459"]	["GATA-1(h)","Ikaros(h)","KLF8(h)","POU2F1(h)","Sox-9(h)","Sp1(h)","TWIST(h)","Tal-1(h)","c-Fos(h)","c-Jun(h)"]	11	7.16958	60	71
MO000059880	CD22 molecule	CD22	ENSG00000012124	CD22(h)	10.4632	10	120759	0.461923	["MO000018137","MO000018993","MO000019469","MO000025003","MO000026678","MO000028695","MO000032489","MO000033308","MO000046001","MO000095459"]	["GATA-1(h)","Ikaros(h)","KLF8(h)","POU2F1(h)","Sox-9(h)","Sp1(h)","TWIST(h)","Tal-1(h)","c-Fos(h)","c-Jun(h)"]	71	8.73406	4	75
MO000018003	protein phosphatase 2 catalytic subunit alpha, protein phosphatase 2 regulatory subunit B''alpha, protein phosphatase 2 regulatory subunit B''beta, protein phosphatase 2 regulatory subunit B'alpha, protein phosphatase 2 regulatory subunit B'beta, protein phosphatase 2 regulatory subunit B'delta, protein phosphatase 2 regulatory subunit B'gamma	PPP2CA, PPP2R3A, PPP2R3B, PPP2R5A, PPP2R5B, PPP2R5C, PPP2R5D	ENSG00000066027, ENSG00000068971, ENSG00000073711, ENSG00000078304, ENSG00000112640, ENSG00000113575, ENSG00000167393	PP2A(h)	11.4413	10	122894	0.519097	["MO000018137","MO000018993","MO000019469","MO000025003","MO000026678","MO000028695","MO000032489","MO000033308","MO000046001","MO000095459"]	["GATA-1(h)","Ikaros(h)","KLF8(h)","POU2F1(h)","Sox-9(h)","Sp1(h)","TWIST(h)","Tal-1(h)","c-Fos(h)","c-Jun(h)"]	33	7.40641	47	80
MO000021383	protein tyrosine phosphatase non-receptor type 1	PTPN1	ENSG00000196396	PTP1B(h)	7.25696	10	126674	0.5621	["MO000018137","MO000018993","MO000019469","MO000025003","MO000026678","MO000028695","MO000032489","MO000033308","MO000046001","MO000095459"]	["GATA-1(h)","Ikaros(h)","KLF8(h)","POU2F1(h)","Sox-9(h)","Sp1(h)","TWIST(h)","Tal-1(h)","c-Fos(h)","c-Jun(h)"]	17	7.14762	67	84
MO000011150	phospholipase C gamma 2	PLCG2	ENSG00000197943	PLCgamma2(h)	10.8004	10	117179	0.404123	["MO000018137","MO000018993","MO000019469","MO000025003","MO000026678","MO000028695","MO000032489","MO000033308","MO000046001","MO000095459"]	["GATA-1(h)","Ikaros(h)","KLF8(h)","POU2F1(h)","Sox-9(h)","Sp1(h)","TWIST(h)","Tal-1(h)","c-Fos(h)","c-Jun(h)"]	130	7.7105	26	156
MO000033313	protein kinase cAMP-activated catalytic subunit alpha	PRKACA	ENSG00000072062	PKACA(h)	8.89102	10	128885	0.712971	["MO000018137","MO000018993","MO000019469","MO000025003","MO000026678","MO000028695","MO000032489","MO000033308","MO000046001","MO000095459"]	["GATA-1(h)","Ikaros(h)","KLF8(h)","POU2F1(h)","Sox-9(h)","Sp1(h)","TWIST(h)","Tal-1(h)","c-Fos(h)","c-Jun(h)"]	1	6.16266	158	159
MO000016989	glycogen synthase kinase 3 beta	GSK3B	ENSG00000082701	GSK3beta(h)	10.387	10	124166	0.513164	["MO000018137","MO000018993","MO000019469","MO000025003","MO000026678","MO000028695","MO000032489","MO000033308","MO000046001","MO000095459"]	["GATA-1(h)","Ikaros(h)","KLF8(h)","POU2F1(h)","Sox-9(h)","Sp1(h)","TWIST(h)","Tal-1(h)","c-Fos(h)","c-Jun(h)"]	36	6.39318	131	167
MO000020878	fms related receptor tyrosine kinase 1	FLT1	ENSG00000102755	VEGFR-1(h)	9.09495	9	105246	0.346072	["MO000018137","MO000018993","MO000019469","MO000025003","MO000026678","MO000028695","MO000032489","MO000033308","MO000046001"]	["GATA-1(h)","Ikaros(h)","POU2F1(h)","Sox-9(h)","Sp1(h)","TWIST(h)","Tal-1(h)","c-Fos(h)","c-Jun(h)"]	230	8.11611	11	241
MO000105819	glutamate ionotropic receptor NMDA type subunit 1	GRIN1	ENSG00000176884	NR1(h)	11.389	10	113422	0.462064	["MO000018137","MO000018993","MO000019469","MO000025003","MO000026678","MO000028695","MO000032489","MO000033308","MO000046001","MO000095459"]	["GATA-1(h)","Ikaros(h)","KLF8(h)","POU2F1(h)","Sox-9(h)","Sp1(h)","TWIST(h)","Tal-1(h)","c-Fos(h)","c-Jun(h)"]	70	5.82578	174	244
MO000017164	KIT proto-oncogene, receptor tyrosine kinase	KIT	ENSG00000157404	c-Kit(h)	9.48948	10	119654	0.477618	["MO000018137","MO000018993","MO000019469","MO000025003","MO000026678","MO000028695","MO000032489","MO000033308","MO000046001","MO000095459"]	["GATA-1(h)","Ikaros(h)","KLF8(h)","POU2F1(h)","Sox-9(h)","Sp1(h)","TWIST(h)","Tal-1(h)","c-Fos(h)","c-Jun(h)"]	58	5.25922	216	274
MO000092896	mitogen-activated protein kinase 11	MAPK11	ENSG00000185386	p38beta(h)	10.371	10	122117	0.658771	["MO000018137","MO000018993","MO000019469","MO000025003","MO000026678","MO000028695","MO000032489","MO000033308","MO000046001","MO000095459"]	["GATA-1(h)","Ikaros(h)","KLF8(h)","POU2F1(h)","Sox-9(h)","Sp1(h)","TWIST(h)","Tal-1(h)","c-Fos(h)","c-Jun(h)"]	3	3.49034	294	297
MO000023165	protein kinase C gamma	PRKCG	ENSG00000126583	PKCgamma(h)	9.97373	10	124453	0.603678	["MO000018137","MO000018993","MO000019469","MO000025003","MO000026678","MO000028695","MO000032489","MO000033308","MO000046001","MO000095459"]	["GATA-1(h)","Ikaros(h)","KLF8(h)","POU2F1(h)","Sox-9(h)","Sp1(h)","TWIST(h)","Tal-1(h)","c-Fos(h)","c-Jun(h)"]	10	3.62411	291	301
MO000016793	calcium/calmodulin dependent protein kinase II alpha, calcium/calmodulin dependent protein kinase II beta, calcium/calmodulin dependent protein kinase II delta, calcium/calmodulin dependent protein kinase II gamma	CAMK2A, CAMK2B, CAMK2D, CAMK2G	ENSG00000058404, ENSG00000070808, ENSG00000145349, ENSG00000148660	CaMKII{p}	8.07011	9	113293	0.42031	["MO000018137","MO000018993","MO000019469","MO000025003","MO000026678","MO000028695","MO000032489","MO000033308","MO000046001"]	["GATA-1(h)","Ikaros(h)","POU2F1(h)","Sox-9(h)","Sp1(h)","TWIST(h)","Tal-1(h)","c-Fos(h)","c-Jun(h)"]	104	5.49213	200	304
MO000004685	mitogen-activated protein kinase 4	MAPK4	ENSG00000141639	ERK4(h)	11.3286	10	122296	0.509459	["MO000018137","MO000018993","MO000019469","MO000025003","MO000026678","MO000028695","MO000032489","MO000033308","MO000046001","MO000095459"]	["GATA-1(h)","Ikaros(h)","KLF8(h)","POU2F1(h)","Sox-9(h)","Sp1(h)","TWIST(h)","Tal-1(h)","c-Fos(h)","c-Jun(h)"]	39	3.79929	282	321
MO000160292	RELB proto-oncogene, NF-kB subunit, S-phase kinase associated protein 1, beta-transducin repeat containing E3 ubiquitin protein ligase, cullin 1, nuclear factor kappa B subunit 2, ring-box 1	BTRC, CUL1, NFKB2, RBX1, RELB, SKP1	ENSG00000055130, ENSG00000077150, ENSG00000100387, ENSG00000104856, ENSG00000113558, ENSG00000166167	RelB:NF-kappaB2-p100{pS866}{pS870}:beta-TrCP1:Skp1:Cul-1{nedd}:Roc1	9.91337	9	106779	0.314221	["MO000018137","MO000018993","MO000019469","MO000025003","MO000026678","MO000028695","MO000032489","MO000033308","MO000046001"]	["GATA-1(h)","Ikaros(h)","POU2F1(h)","Sox-9(h)","Sp1(h)","TWIST(h)","Tal-1(h)","c-Fos(h)","c-Jun(h)"]	278	7.10427	70	348
MO000061041	Fc fragment of IgG receptor IIa	FCGR2A	ENSG00000143226	FcgammaRIIA(h)	10.4625	10	118493	0.455541	["MO000018137","MO000018993","MO000019469","MO000025003","MO000026678","MO000028695","MO000032489","MO000033308","MO000046001","MO000095459"]	["GATA-1(h)","Ikaros(h)","KLF8(h)","POU2F1(h)","Sox-9(h)","Sp1(h)","TWIST(h)","Tal-1(h)","c-Fos(h)","c-Jun(h)"]	76	3.18726	302	378
MO000060089	tumor necrosis factor	TNF	ENSG00000232810	TNF-alpha(h)	10.9742	10	115886	0.416591	["MO000018137","MO000018993","MO000019469","MO000025003","MO000026678","MO000028695","MO000032489","MO000033308","MO000046001","MO000095459"]	["GATA-1(h)","Ikaros(h)","KLF8(h)","POU2F1(h)","Sox-9(h)","Sp1(h)","TWIST(h)","Tal-1(h)","c-Fos(h)","c-Jun(h)"]	109	3.71017	286	395
MO000114115	dopamine receptor D2	DRD2	ENSG00000149295	D2-isoform1(h)	9.57472	9	99340	0.366526	["MO000018137","MO000018993","MO000019469","MO000025003","MO000026678","MO000028695","MO000032489","MO000033308","MO000046001"]	["GATA-1(h)","Ikaros(h)","POU2F1(h)","Sox-9(h)","Sp1(h)","TWIST(h)","Tal-1(h)","c-Fos(h)","c-Jun(h)"]	195	4.64436	252	447
MO000032633	protein kinase C eta	PRKCH	ENSG00000027075	PKCeta(h)	9.87351	10	102486	0.336576	["MO000018137","MO000018993","MO000019469","MO000025003","MO000026678","MO000028695","MO000032489","MO000033308","MO000046001","MO000095459"]	["GATA-1(h)","Ikaros(h)","KLF8(h)","POU2F1(h)","Sox-9(h)","Sp1(h)","TWIST(h)","Tal-1(h)","c-Fos(h)","c-Jun(h)"]	245	5.35498	209	454
MO000018481	adrenoceptor beta 2	ADRB2	ENSG00000169252	ADRB2R(h)	11.8943	10	110650	0.342524	["MO000018137","MO000018993","MO000019469","MO000025003","MO000026678","MO000028695","MO000032489","MO000033308","MO000046001","MO000095459"]	["GATA-1(h)","Ikaros(h)","KLF8(h)","POU2F1(h)","Sox-9(h)","Sp1(h)","TWIST(h)","Tal-1(h)","c-Fos(h)","c-Jun(h)"]	238	5.03669	236	474
MO000094986	death associated protein kinase 3	DAPK3	ENSG00000167657	ZIPK(h)	9.43186	9	102110	0.306533	["MO000018137","MO000018993","MO000019469","MO000025003","MO000026678","MO000028695","MO000032489","MO000033308","MO000046001"]	["GATA-1(h)","Ikaros(h)","POU2F1(h)","Sox-9(h)","Sp1(h)","TWIST(h)","Tal-1(h)","c-Fos(h)","c-Jun(h)"]	295	4.38552	262	557
MO000036529	phosphatidylinositol-4-phosphate 5-kinase type 1 beta	PIP5K1B	ENSG00000107242	PtdIns(4)P5KI-beta(h)	9.00407	9	98998	0.308067	["MO000018137","MO000018993","MO000019469","MO000025003","MO000026678","MO000028695","MO000032489","MO000033308","MO000046001"]	["GATA-1(h)","Ikaros(h)","POU2F1(h)","Sox-9(h)","Sp1(h)","TWIST(h)","Tal-1(h)","c-Fos(h)","c-Jun(h)"]	292	4.1814	269	561

## Sheet: Upregulated_Bel_CACO-2_MTRs
ID	Gene description	Gene symbol	Name	Master molecule name	Maximal radius	Reached from set	Reachable total	Score	Hits	Hit names	Keynode rank	CMA score	CMA rank	Total rank
MO000021708	MER proto-oncogene, tyrosine kinase	MERTK	ENSG00000153208	c-Mer(h)	11.3251	11	121470	0.471766	["MO000007834","MO000019548","MO000025375","MO000028181","MO000028320","MO000028668","MO000028707","MO000031266","MO000042291","MO000105384","MO000159782"]	["AML1(h)","CSX(h)","GR(h)","JunD(h)","LEF-1(h)","MAZ(h)","MafK(h)","POU6F1(h)","p53(h)","p63(h)","p73(h)"]	3	11.1686	1	4
MO000032712	dual specificity phosphatase 9	DUSP9	ENSG00000130829	MKP-4(h)	9.26774	11	125601	0.623914	["MO000007834","MO000019548","MO000025375","MO000028181","MO000028320","MO000028668","MO000028707","MO000031266","MO000042291","MO000105384","MO000159782"]	["AML1(h)","CSX(h)","GR(h)","JunD(h)","LEF-1(h)","MAZ(h)","MafK(h)","POU6F1(h)","p53(h)","p63(h)","p73(h)"]	1	9.01968	6	7
MO000005412	FYN proto-oncogene, Src family tyrosine kinase	FYN	ENSG00000010810	Fyn(h)	9.15865	11	129050	0.537748	["MO000007834","MO000019548","MO000025375","MO000028181","MO000028320","MO000028668","MO000028707","MO000031266","MO000042291","MO000105384","MO000159782"]	["AML1(h)","CSX(h)","GR(h)","JunD(h)","LEF-1(h)","MAZ(h)","MafK(h)","POU6F1(h)","p53(h)","p63(h)","p73(h)"]	2	8.44779	8	10
MO000121022	insulin like growth factor binding protein 2	IGFBP2	ENSG00000115457	IGFBP-2(h)	11.9244	11	106082	0.373309	["MO000007834","MO000019548","MO000025375","MO000028181","MO000028320","MO000028668","MO000028707","MO000031266","MO000042291","MO000105384","MO000159782"]	["AML1(h)","CSX(h)","GR(h)","JunD(h)","LEF-1(h)","MAZ(h)","MafK(h)","POU6F1(h)","p53(h)","p63(h)","p73(h)"]	9	9.62626	3	12
MO000086652	FYN proto-oncogene, Src family tyrosine kinase	FYN	ENSG00000010810	Fyn(h){pY}	9.78155	11	118989	0.405258	["MO000007834","MO000019548","MO000025375","MO000028181","MO000028320","MO000028668","MO000028707","MO000031266","MO000042291","MO000105384","MO000159782"]	["AML1(h)","CSX(h)","GR(h)","JunD(h)","LEF-1(h)","MAZ(h)","MafK(h)","POU6F1(h)","p53(h)","p63(h)","p73(h)"]	6	8.44779	8	14
MO000034981	fibronectin 1	FN1	ENSG00000115414	fibronectin(h)	10.8526	10	111280	0.30105	["MO000007834","MO000019548","MO000025375","MO000028320","MO000028668","MO000028707","MO000031266","MO000042291","MO000105384","MO000159782"]	["AML1(h)","GR(h)","JunD(h)","LEF-1(h)","MAZ(h)","MafK(h)","POU6F1(h)","p53(h)","p63(h)","p73(h)"]	13	10.4737	2	15
MO000057483	FYN proto-oncogene, Src family tyrosine kinase	FYN	ENSG00000010810	Fyn-B(h)	10.731	11	119734	0.402295	["MO000007834","MO000019548","MO000025375","MO000028181","MO000028320","MO000028668","MO000028707","MO000031266","MO000042291","MO000105384","MO000159782"]	["AML1(h)","CSX(h)","GR(h)","JunD(h)","LEF-1(h)","MAZ(h)","MafK(h)","POU6F1(h)","p53(h)","p63(h)","p73(h)"]	7	8.44779	8	15
MO000118563	PTEN induced kinase 1	PINK1	ENSG00000158828	Pink1(h)	10.8332	10	112719	0.331654	["MO000007834","MO000019548","MO000025375","MO000028320","MO000028668","MO000028707","MO000031266","MO000042291","MO000105384","MO000159782"]	["AML1(h)","GR(h)","JunD(h)","LEF-1(h)","MAZ(h)","MafK(h)","POU6F1(h)","p53(h)","p63(h)","p73(h)"]	11	9.34857	4	15
MO000115327	FYN proto-oncogene, Src family tyrosine kinase	FYN	ENSG00000010810	Fyn-T(h)	10.731	11	120684	0.40217	["MO000007834","MO000019548","MO000025375","MO000028181","MO000028320","MO000028668","MO000028707","MO000031266","MO000042291","MO000105384","MO000159782"]	["AML1(h)","CSX(h)","GR(h)","JunD(h)","LEF-1(h)","MAZ(h)","MafK(h)","POU6F1(h)","p53(h)","p63(h)","p73(h)"]	8	8.44779	8	16
MO000118562	PTEN induced kinase 1	PINK1	ENSG00000158828	Pink1-isoform1(h)	11.0101	10	110567	0.318323	["MO000007834","MO000019548","MO000025375","MO000028320","MO000028668","MO000028707","MO000031266","MO000042291","MO000105384","MO000159782"]	["AML1(h)","GR(h)","JunD(h)","LEF-1(h)","MAZ(h)","MafK(h)","POU6F1(h)","p53(h)","p63(h)","p73(h)"]	12	9.34857	4	16
MO000105819	glutamate ionotropic receptor NMDA type subunit 1	GRIN1	ENSG00000176884	NR1(h)	9.75025	10	113422	0.42324	["MO000007834","MO000019548","MO000025375","MO000028320","MO000028668","MO000028707","MO000031266","MO000042291","MO000105384","MO000159782"]	["AML1(h)","GR(h)","JunD(h)","LEF-1(h)","MAZ(h)","MafK(h)","POU6F1(h)","p53(h)","p63(h)","p73(h)"]	5	6.06452	12	17

## Sheet: Downregulated_Bel_SW480_MTRs
ID	Gene description	Gene symbol	Name	Master molecule name	Maximal radius	Reached from set	Reachable total	Score	Hits	Hit names	Keynode rank	CMA score	CMA rank	Total rank
MO000023445	cell division cycle 25A	CDC25A	ENSG00000164045	Cdc25A(h)	8.37095	9	128512	0.564685	["MO000004278","MO000019359","MO000019548","MO000019619","MO000020701","MO000028209","MO000028708","MO000033565","MO000119037"]	["E2F-2(h)","FOXO3a(h)","NF-1A(h)","NF-kappaB1(h)","PPARgamma(h)","RXR-alpha(h)","TBX2(h)","hoxa9(h)","p53(h)"]	14	9.37738	19	33
MO000017421	AKT serine/threonine kinase 1	AKT1	ENSG00000142208	AKT-1(h)	10.9979	10	129348	0.703029	["MO000004278","MO000019359","MO000019548","MO000019619","MO000020701","MO000025546","MO000028209","MO000028708","MO000033565","MO000119037"]	["E2F-2(h)","FOXO3a(h)","NF-1A(h)","NF-kappaB1(h)","PPARgamma(h)","RXR-alpha(h)","Sox-4(h)","TBX2(h)","hoxa9(h)","p53(h)"]	2	8.86582	39	41
MO000102365	ubiquitin specific peptidase 7	USP7	ENSG00000187555	HAUSP-isoform1(h)	8.99714	9	116473	0.498406	["MO000004278","MO000019359","MO000019548","MO000019619","MO000020701","MO000028209","MO000028708","MO000033565","MO000119037"]	["E2F-2(h)","FOXO3a(h)","NF-1A(h)","NF-kappaB1(h)","PPARgamma(h)","RXR-alpha(h)","TBX2(h)","hoxa9(h)","p53(h)"]	39	9.89165	4	43
MO000058481	AKT serine/threonine kinase 1	AKT1	ENSG00000142208	AKT-1-isoform1(h)	9.92205	9	125009	0.572122	["MO000004278","MO000019359","MO000019548","MO000019619","MO000020701","MO000028209","MO000028708","MO000033565","MO000119037"]	["E2F-2(h)","FOXO3a(h)","NF-1A(h)","NF-kappaB1(h)","PPARgamma(h)","RXR-alpha(h)","TBX2(h)","hoxa9(h)","p53(h)"]	12	8.86582	39	51
MO000032352	ribosomal protein S6 kinase A3	RPS6KA3	ENSG00000177189	RSK2(h)	9.13463	9	123404	0.550166	["MO000004278","MO000019359","MO000019548","MO000019619","MO000020701","MO000028209","MO000028708","MO000033565","MO000119037"]	["E2F-2(h)","FOXO3a(h)","NF-1A(h)","NF-kappaB1(h)","PPARgamma(h)","RXR-alpha(h)","TBX2(h)","hoxa9(h)","p53(h)"]	18	8.95523	36	54
MO000045017	ubiquitin specific peptidase 7	USP7	ENSG00000187555	HAUSP(h)	8.99795	9	118431	0.486611	["MO000004278","MO000019359","MO000019548","MO000019619","MO000020701","MO000028209","MO000028708","MO000033565","MO000119037"]	["E2F-2(h)","FOXO3a(h)","NF-1A(h)","NF-kappaB1(h)","PPARgamma(h)","RXR-alpha(h)","TBX2(h)","hoxa9(h)","p53(h)"]	51	9.89165	4	55
MO000034546	AKT serine/threonine kinase 1	AKT1	ENSG00000142208	AKT-1(h){pT308}{pS473}	10.6197	9	122655	0.542169	["MO000004278","MO000019359","MO000019548","MO000019619","MO000020701","MO000028209","MO000028708","MO000033565","MO000119037"]	["E2F-2(h)","FOXO3a(h)","NF-1A(h)","NF-kappaB1(h)","PPARgamma(h)","RXR-alpha(h)","TBX2(h)","hoxa9(h)","p53(h)"]	19	8.86582	39	58
MO000022400	cell division cycle 25C	CDC25C	ENSG00000158402	Cdc25C(h)	8.89378	9	123251	0.480416	["MO000004278","MO000019359","MO000019548","MO000019619","MO000020701","MO000028209","MO000028708","MO000033565","MO000119037"]	["E2F-2(h)","FOXO3a(h)","NF-1A(h)","NF-kappaB1(h)","PPARgamma(h)","RXR-alpha(h)","TBX2(h)","hoxa9(h)","p53(h)"]	58	9.90209	1	59
MO000023447	cell division cycle 25B	CDC25B	ENSG00000101224	Cdc25B(h)	8.37088	9	126354	0.532197	["MO000004278","MO000019359","MO000019548","MO000019619","MO000020701","MO000028209","MO000028708","MO000033565","MO000119037"]	["E2F-2(h)","FOXO3a(h)","NF-1A(h)","NF-kappaB1(h)","PPARgamma(h)","RXR-alpha(h)","TBX2(h)","hoxa9(h)","p53(h)"]	22	8.61982	56	78
MO000019359	nuclear factor kappa B subunit 1	NFKB1	ENSG00000109320	NF-kappaB1(h)	10.9988	8	82254	0.459825	["MO000004278","MO000019359","MO000019548","MO000019619","MO000020701","MO000028708","MO000033565","MO000119037"]	["E2F-2(h)","FOXO3a(h)","NF-1A(h)","NF-kappaB1(h)","PPARgamma(h)","RXR-alpha(h)","hoxa9(h)","p53(h)"]	71	9.73077	11	82
MO000038316	CD14 molecule, TIR domain containing adaptor protein, interleukin 1 receptor associated kinase 2, lipopolysaccharide binding protein, lymphocyte antigen 96, toll like receptor 4	CD14, IRAK2, LBP, LY96, TIRAP, TLR4	ENSG00000129988, ENSG00000134070, ENSG00000136869, ENSG00000150455, ENSG00000154589, ENSG00000170458	LPS:lbp:CD14:TLR4:MD-2:TIRAP:IRAK-2	11.1382	9	114580	0.419185	["MO000004278","MO000019359","MO000019548","MO000019619","MO000020701","MO000028209","MO000028708","MO000033565","MO000119037"]	["E2F-2(h)","FOXO3a(h)","NF-1A(h)","NF-kappaB1(h)","PPARgamma(h)","RXR-alpha(h)","TBX2(h)","hoxa9(h)","p53(h)"]	117	9.86271	8	125
MO000021478	SRC proto-oncogene, non-receptor tyrosine kinase	SRC	ENSG00000197122	Src(h)	9.88312	10	129247	0.566936	["MO000004278","MO000019359","MO000019548","MO000019619","MO000020701","MO000025546","MO000028209","MO000028708","MO000033565","MO000119037"]	["E2F-2(h)","FOXO3a(h)","NF-1A(h)","NF-kappaB1(h)","PPARgamma(h)","RXR-alpha(h)","Sox-4(h)","TBX2(h)","hoxa9(h)","p53(h)"]	13	7.4168	151	164
MO000019253	LCK proto-oncogene, Src family tyrosine kinase	LCK	ENSG00000182866	Lck(h)	10.4733	10	128938	0.563269	["MO000004278","MO000019359","MO000019548","MO000019619","MO000020701","MO000025546","MO000028209","MO000028708","MO000033565","MO000119037"]	["E2F-2(h)","FOXO3a(h)","NF-1A(h)","NF-kappaB1(h)","PPARgamma(h)","RXR-alpha(h)","Sox-4(h)","TBX2(h)","hoxa9(h)","p53(h)"]	15	7.2587	176	191
MO000020219	caspase 8	CASP8	ENSG00000064012	Caspase-8(h)	10.9381	10	128210	0.51828	["MO000004278","MO000019359","MO000019548","MO000019619","MO000020701","MO000025546","MO000028209","MO000028708","MO000033565","MO000119037"]	["E2F-2(h)","FOXO3a(h)","NF-1A(h)","NF-kappaB1(h)","PPARgamma(h)","RXR-alpha(h)","Sox-4(h)","TBX2(h)","hoxa9(h)","p53(h)"]	28	7.15835	192	220
MO000023536	checkpoint kinase 1	CHEK1	ENSG00000149554	Chk1(h)	8.99777	9	125353	0.555368	["MO000004278","MO000019359","MO000019548","MO000019619","MO000020701","MO000028209","MO000028708","MO000033565","MO000119037"]	["E2F-2(h)","FOXO3a(h)","NF-1A(h)","NF-kappaB1(h)","PPARgamma(h)","RXR-alpha(h)","TBX2(h)","hoxa9(h)","p53(h)"]	16	6.88244	212	228
MO000124674	EPH receptor B2	EPHB2	ENSG00000133216	EPHB2(h)	11.4622	10	119839	0.371039	["MO000004278","MO000019359","MO000019548","MO000019619","MO000020701","MO000025546","MO000028209","MO000028708","MO000033565","MO000119037"]	["E2F-2(h)","FOXO3a(h)","NF-1A(h)","NF-kappaB1(h)","PPARgamma(h)","RXR-alpha(h)","Sox-4(h)","TBX2(h)","hoxa9(h)","p53(h)"]	213	8.61436	59	272
MO000082438	aurora kinase A	AURKA	ENSG00000087586	Aurora-A(h)	11.4716	10	124812	0.513859	["MO000004278","MO000019359","MO000019548","MO000019619","MO000020701","MO000025546","MO000028209","MO000028708","MO000033565","MO000119037"]	["E2F-2(h)","FOXO3a(h)","NF-1A(h)","NF-kappaB1(h)","PPARgamma(h)","RXR-alpha(h)","Sox-4(h)","TBX2(h)","hoxa9(h)","p53(h)"]	30	6.07043	297	327
MO000032671	coagulation factor II, thrombin	F2	ENSG00000180210	thrombin(h)	10.1795	9	117674	0.328824	["MO000004278","MO000019359","MO000019548","MO000019619","MO000020701","MO000028209","MO000028708","MO000033565","MO000119037"]	["E2F-2(h)","FOXO3a(h)","NF-1A(h)","NF-kappaB1(h)","PPARgamma(h)","RXR-alpha(h)","TBX2(h)","hoxa9(h)","p53(h)"]	285	8.68116	52	337
MO000033565	peroxisome proliferator activated receptor gamma	PPARG	ENSG00000132170	PPARgamma(h)	10.5107	6	68052	0.334899	["MO000004278","MO000019359","MO000019548","MO000019619","MO000020701","MO000033565"]	["E2F-2(h)","FOXO3a(h)","NF-kappaB1(h)","PPARgamma(h)","RXR-alpha(h)","p53(h)"]	270	8.38213	70	340
MO000022210	mitogen-activated protein kinase 13	MAPK13	ENSG00000156711	p38delta(h)	11.9764	9	119048	0.463563	["MO000004278","MO000019359","MO000019548","MO000019619","MO000020701","MO000028209","MO000028708","MO000033565","MO000119037"]	["E2F-2(h)","FOXO3a(h)","NF-1A(h)","NF-kappaB1(h)","PPARgamma(h)","RXR-alpha(h)","TBX2(h)","hoxa9(h)","p53(h)"]	68	6.28316	276	344
MO000019762	fibroblast growth factor 1	FGF1	ENSG00000113578	FGF-1(h)	11.0543	8	105644	0.315206	["MO000004278","MO000019359","MO000019548","MO000019619","MO000020701","MO000028708","MO000033565","MO000119037"]	["E2F-2(h)","FOXO3a(h)","NF-1A(h)","NF-kappaB1(h)","PPARgamma(h)","RXR-alpha(h)","hoxa9(h)","p53(h)"]	313	8.86472	48	361
MO000021981	BRCA1 DNA repair associated	BRCA1	ENSG00000012048	brca1(h)	10.226	9	117515	0.479228	["MO000004278","MO000019359","MO000019548","MO000019619","MO000020701","MO000028209","MO000028708","MO000033565","MO000119037"]	["E2F-2(h)","FOXO3a(h)","NF-1A(h)","NF-kappaB1(h)","PPARgamma(h)","RXR-alpha(h)","TBX2(h)","hoxa9(h)","p53(h)"]	60	6.00926	306	366
MO000038944	cyclin A1, cyclin A2, cyclin dependent kinase 1	CCNA1, CCNA2, CDK1	ENSG00000133101, ENSG00000145386, ENSG00000170312	cyclinA:Cdk1{pY15}	10.1661	9	115473	0.374798	["MO000004278","MO000019359","MO000019548","MO000019619","MO000020701","MO000028209","MO000028708","MO000033565","MO000119037"]	["E2F-2(h)","FOXO3a(h)","NF-1A(h)","NF-kappaB1(h)","PPARgamma(h)","RXR-alpha(h)","TBX2(h)","hoxa9(h)","p53(h)"]	195	6.80319	218	413
MO000016793	calcium/calmodulin dependent protein kinase II alpha, calcium/calmodulin dependent protein kinase II beta, calcium/calmodulin dependent protein kinase II delta, calcium/calmodulin dependent protein kinase II gamma	CAMK2A, CAMK2B, CAMK2D, CAMK2G	ENSG00000058404, ENSG00000070808, ENSG00000145349, ENSG00000148660	CaMKII{p}	10.6182	9	113150	0.324663	["MO000004278","MO000019359","MO000019548","MO000019619","MO000020701","MO000028209","MO000028708","MO000033565","MO000119037"]	["E2F-2(h)","FOXO3a(h)","NF-1A(h)","NF-kappaB1(h)","PPARgamma(h)","RXR-alpha(h)","TBX2(h)","hoxa9(h)","p53(h)"]	290	7.60594	129	419
MO000021359	interleukin 10	IL10	ENSG00000136634	IL-10(h)	11.811	10	117229	0.3394	["MO000004278","MO000019359","MO000019548","MO000019619","MO000020701","MO000025546","MO000028209","MO000028708","MO000033565","MO000119037"]	["E2F-2(h)","FOXO3a(h)","NF-1A(h)","NF-kappaB1(h)","PPARgamma(h)","RXR-alpha(h)","Sox-4(h)","TBX2(h)","hoxa9(h)","p53(h)"]	265	6.54595	244	509

## Sheet: Downregulated_Bel_CACO-2_MTRs
ID	Gene description	Gene symbol	Name	Master molecule name	Maximal radius	Reached from set	Reachable total	Score	Hits	Hit names	Keynode rank	CMA score	CMA rank	Total rank
MO000043633	mitotic arrest deficient 2 like 1	MAD2L1	ENSG00000164109	(MAD2(h))4	8.79538	12	111084	0.473987	["MO000017049","MO000018137","MO000023575","MO000026358","MO000026369","MO000028668","MO000028709","MO000033904","MO000056537","MO000056618","MO000057363","MO000255539"]	["HDAC1(h)","HMGI-C(h)","HMGIY(h)","MafK(h)","N-Myc(h)","NF-1B(h)","NR1B1(h)","Oct3(h)","T3R-beta(h)","TF3C-beta(h)","beta-catenin(h)","c-Fos(h)"]	5	8.41854	1	6
MO000022223	dual specificity phosphatase 2	DUSP2	ENSG00000158050	PAC-1(h)	8.702	12	122828	0.529195	["MO000017049","MO000018137","MO000023575","MO000026358","MO000026369","MO000028668","MO000028709","MO000033904","MO000056537","MO000056618","MO000057363","MO000255539"]	["HDAC1(h)","HMGI-C(h)","HMGIY(h)","MafK(h)","N-Myc(h)","NF-1B(h)","NR1B1(h)","Oct3(h)","T3R-beta(h)","TF3C-beta(h)","beta-catenin(h)","c-Fos(h)"]	3	7.46121	4	7
MO000036746	cyclin dependent kinase 5, cyclin dependent kinase 5 regulatory subunit 1	CDK5, CDK5R1	ENSG00000164885, ENSG00000176749	Cdk5(h):CDK5R1p25(h)	7.71102	12	118056	0.492138	["MO000017049","MO000018137","MO000023575","MO000026358","MO000026369","MO000028668","MO000028709","MO000033904","MO000056537","MO000056618","MO000057363","MO000255539"]	["HDAC1(h)","HMGI-C(h)","HMGIY(h)","MafK(h)","N-Myc(h)","NF-1B(h)","NR1B1(h)","Oct3(h)","T3R-beta(h)","TF3C-beta(h)","beta-catenin(h)","c-Fos(h)"]	4	7.38438	5	9
MO000186472	cyclin dependent kinase 5, cyclin dependent kinase 5 regulatory subunit 1	CDK5, CDK5R1	ENSG00000164885, ENSG00000176749	CDK5R1p35(h):Cdk5-isoform1(h)	8.65596	12	113509	0.432691	["MO000017049","MO000018137","MO000023575","MO000026358","MO000026369","MO000028668","MO000028709","MO000033904","MO000056537","MO000056618","MO000057363","MO000255539"]	["HDAC1(h)","HMGI-C(h)","HMGIY(h)","MafK(h)","N-Myc(h)","NF-1B(h)","NR1B1(h)","Oct3(h)","T3R-beta(h)","TF3C-beta(h)","beta-catenin(h)","c-Fos(h)"]	8	7.38438	5	13
MO000036416	cyclin dependent kinase 5, cyclin dependent kinase 5 regulatory subunit 1	CDK5, CDK5R1	ENSG00000164885, ENSG00000176749	Cdk5(h):CDK5R1p35(h)	8.65596	12	113666	0.432541	["MO000017049","MO000018137","MO000023575","MO000026358","MO000026369","MO000028668","MO000028709","MO000033904","MO000056537","MO000056618","MO000057363","MO000255539"]	["HDAC1(h)","HMGI-C(h)","HMGIY(h)","MafK(h)","N-Myc(h)","NF-1B(h)","NR1B1(h)","Oct3(h)","T3R-beta(h)","TF3C-beta(h)","beta-catenin(h)","c-Fos(h)"]	9	7.38438	5	14
MO000007258	insulin like growth factor 2	IGF2	ENSG00000167244	IGF-2(h)	11.6712	12	110851	0.354264	["MO000017049","MO000018137","MO000023575","MO000026358","MO000026369","MO000028668","MO000028709","MO000033904","MO000056537","MO000056618","MO000057363","MO000255539"]	["HDAC1(h)","HMGI-C(h)","HMGIY(h)","MafK(h)","N-Myc(h)","NF-1B(h)","NR1B1(h)","Oct3(h)","T3R-beta(h)","TF3C-beta(h)","beta-catenin(h)","c-Fos(h)"]	13	7.73991	3	16
MO000031101	polo like kinase 3	PLK3	ENSG00000173846	plk3(h)	6.39936	12	129534	0.679275	["MO000017049","MO000018137","MO000023575","MO000026358","MO000026369","MO000028668","MO000028709","MO000033904","MO000056537","MO000056618","MO000057363","MO000255539"]	["HDAC1(h)","HMGI-C(h)","HMGIY(h)","MafK(h)","N-Myc(h)","NF-1B(h)","NR1B1(h)","Oct3(h)","T3R-beta(h)","TF3C-beta(h)","beta-catenin(h)","c-Fos(h)"]	1	6.57225	15	16
MO000106111	cyclin dependent kinase 5 regulatory subunit 1	CDK5R1	ENSG00000176749	CDK5R1p35(h)	9.65487	12	107129	0.382206	["MO000017049","MO000018137","MO000023575","MO000026358","MO000026369","MO000028668","MO000028709","MO000033904","MO000056537","MO000056618","MO000057363","MO000255539"]	["HDAC1(h)","HMGI-C(h)","HMGIY(h)","MafK(h)","N-Myc(h)","NF-1B(h)","NR1B1(h)","Oct3(h)","T3R-beta(h)","TF3C-beta(h)","beta-catenin(h)","c-Fos(h)"]	11	7.38438	5	16
MO000034171	mitotic arrest deficient 2 like 1	MAD2L1	ENSG00000164109	MAD2(h)	10.6904	12	98524	0.324792	["MO000017049","MO000018137","MO000023575","MO000026358","MO000026369","MO000028668","MO000028709","MO000033904","MO000056537","MO000056618","MO000057363","MO000255539"]	["HDAC1(h)","HMGI-C(h)","HMGIY(h)","MafK(h)","N-Myc(h)","NF-1B(h)","NR1B1(h)","Oct3(h)","T3R-beta(h)","TF3C-beta(h)","beta-catenin(h)","c-Fos(h)"]	16	8.41854	1	17
MO000036039	cyclin dependent kinase 5 regulatory subunit 1	CDK5R1	ENSG00000176749	CDK5R1p35(h)	9.70452	12	106356	0.3619	["MO000017049","MO000018137","MO000023575","MO000026358","MO000026369","MO000028668","MO000028709","MO000033904","MO000056537","MO000056618","MO000057363","MO000255539"]	["HDAC1(h)","HMGI-C(h)","HMGIY(h)","MafK(h)","N-Myc(h)","NF-1B(h)","NR1B1(h)","Oct3(h)","T3R-beta(h)","TF3C-beta(h)","beta-catenin(h)","c-Fos(h)"]	12	7.38438	5	17

## Sheet: Downregulated_Bel_SW620_MTRs
ID	Gene description	Gene symbol	Name	Master molecule name	Maximal radius	Reached from set	Reachable total	Score	Hits	Hit names	Keynode rank	CMA score	CMA rank	Total rank
MO000004689	mitogen-activated protein kinase 12	MAPK12	ENSG00000188130	p38gamma(h)	10.4737	14	121946	0.557405	["MO000007664","MO000019117","MO000019469","MO000020701","MO000024984","MO000026074","MO000026306","MO000026369","MO000027188","MO000028695","MO000031266","MO000079319","MO000095459","MO000159782"]	["Cdx-2(h)","FOXO3a(h)","Fra-2(h)","GCMa(h)","GLI(h)","GR(h)","KLF8(h)","LEF-1(h)","Myogenin(h)","N-Myc(h)","RelA-p65(h)","TWIST(h)","c-Jun(h)","ipf1(h)"]	8	12.6769	4	12
MO000022403	polo like kinase 1	PLK1	ENSG00000166851	plk1(h)	8.42555	14	130072	0.659463	["MO000007664","MO000019117","MO000019469","MO000020701","MO000024984","MO000026074","MO000026306","MO000026369","MO000027188","MO000028695","MO000031266","MO000079319","MO000095459","MO000159782"]	["Cdx-2(h)","FOXO3a(h)","Fra-2(h)","GCMa(h)","GLI(h)","GR(h)","KLF8(h)","LEF-1(h)","Myogenin(h)","N-Myc(h)","RelA-p65(h)","TWIST(h)","c-Jun(h)","ipf1(h)"]	3	10.7847	23	26
MO000017421	AKT serine/threonine kinase 1	AKT1	ENSG00000142208	AKT-1(h)	7.86477	14	129348	0.703342	["MO000007664","MO000019117","MO000019469","MO000020701","MO000024984","MO000026074","MO000026306","MO000026369","MO000027188","MO000028695","MO000031266","MO000079319","MO000095459","MO000159782"]	["Cdx-2(h)","FOXO3a(h)","Fra-2(h)","GCMa(h)","GLI(h)","GR(h)","KLF8(h)","LEF-1(h)","Myogenin(h)","N-Myc(h)","RelA-p65(h)","TWIST(h)","c-Jun(h)","ipf1(h)"]	2	10.7295	26	28
MO000019312	inhibitor of nuclear factor kappa B kinase subunit epsilon	IKBKE	ENSG00000263528	IKK-i(h)	10.9813	13	113241	0.46616	["MO000007664","MO000019117","MO000019469","MO000020701","MO000024984","MO000026306","MO000026369","MO000027188","MO000028695","MO000031266","MO000079319","MO000095459","MO000159782"]	["Cdx-2(h)","FOXO3a(h)","GCMa(h)","GLI(h)","GR(h)","KLF8(h)","LEF-1(h)","Myogenin(h)","N-Myc(h)","RelA-p65(h)","TWIST(h)","c-Jun(h)","ipf1(h)"]	27	12.8159	3	30
MO000058481	AKT serine/threonine kinase 1	AKT1	ENSG00000142208	AKT-1-isoform1(h)	9.43174	14	125009	0.58378	["MO000007664","MO000019117","MO000019469","MO000020701","MO000024984","MO000026074","MO000026306","MO000026369","MO000027188","MO000028695","MO000031266","MO000079319","MO000095459","MO000159782"]	["Cdx-2(h)","FOXO3a(h)","Fra-2(h)","GCMa(h)","GLI(h)","GR(h)","KLF8(h)","LEF-1(h)","Myogenin(h)","N-Myc(h)","RelA-p65(h)","TWIST(h)","c-Jun(h)","ipf1(h)"]	5	10.7295	26	31
MO000034546	AKT serine/threonine kinase 1	AKT1	ENSG00000142208	AKT-1(h){pT308}{pS473}	9.88392	14	122655	0.550721	["MO000007664","MO000019117","MO000019469","MO000020701","MO000024984","MO000026074","MO000026306","MO000026369","MO000027188","MO000028695","MO000031266","MO000079319","MO000095459","MO000159782"]	["Cdx-2(h)","FOXO3a(h)","Fra-2(h)","GCMa(h)","GLI(h)","GR(h)","KLF8(h)","LEF-1(h)","Myogenin(h)","N-Myc(h)","RelA-p65(h)","TWIST(h)","c-Jun(h)","ipf1(h)"]	11	10.7295	26	37
MO000096187	polo like kinase 1	PLK1	ENSG00000166851	plk1(h)	9.52134	14	126930	0.517088	["MO000007664","MO000019117","MO000019469","MO000020701","MO000024984","MO000026074","MO000026306","MO000026369","MO000027188","MO000028695","MO000031266","MO000079319","MO000095459","MO000159782"]	["Cdx-2(h)","FOXO3a(h)","Fra-2(h)","GCMa(h)","GLI(h)","GR(h)","KLF8(h)","LEF-1(h)","Myogenin(h)","N-Myc(h)","RelA-p65(h)","TWIST(h)","c-Jun(h)","ipf1(h)"]	18	10.7847	23	41
MO000021498	siah E3 ubiquitin protein ligase 1	SIAH1	ENSG00000196470	Siah1(h)	10.9033	14	124413	0.451098	["MO000007664","MO000019117","MO000019469","MO000020701","MO000024984","MO000026074","MO000026306","MO000026369","MO000027188","MO000028695","MO000031266","MO000079319","MO000095459","MO000159782"]	["Cdx-2(h)","FOXO3a(h)","Fra-2(h)","GCMa(h)","GLI(h)","GR(h)","KLF8(h)","LEF-1(h)","Myogenin(h)","N-Myc(h)","RelA-p65(h)","TWIST(h)","c-Jun(h)","ipf1(h)"]	29	11.1001	15	44
MO000032314	inositol polyphosphate-5-phosphatase D	INPP5D	ENSG00000168918	SHIP(h)	11.0423	14	111334	0.43481	["MO000007664","MO000019117","MO000019469","MO000020701","MO000024984","MO000026074","MO000026306","MO000026369","MO000027188","MO000028695","MO000031266","MO000079319","MO000095459","MO000159782"]	["Cdx-2(h)","FOXO3a(h)","Fra-2(h)","GCMa(h)","GLI(h)","GR(h)","KLF8(h)","LEF-1(h)","Myogenin(h)","N-Myc(h)","RelA-p65(h)","TWIST(h)","c-Jun(h)","ipf1(h)"]	41	12.5418	7	48
MO000041935	calpain 2	CAPN2	ENSG00000162909	calpain-2(h)	9.88913	14	122485	0.440543	["MO000007664","MO000019117","MO000019469","MO000020701","MO000024984","MO000026074","MO000026306","MO000026369","MO000027188","MO000028695","MO000031266","MO000079319","MO000095459","MO000159782"]	["Cdx-2(h)","FOXO3a(h)","Fra-2(h)","GCMa(h)","GLI(h)","GR(h)","KLF8(h)","LEF-1(h)","Myogenin(h)","N-Myc(h)","RelA-p65(h)","TWIST(h)","c-Jun(h)","ipf1(h)"]	36	10.9648	17	53
MO000021478	SRC proto-oncogene, non-receptor tyrosine kinase	SRC	ENSG00000197122	Src(h)	7.32964	14	129247	0.552902	["MO000007664","MO000019117","MO000019469","MO000020701","MO000024984","MO000026074","MO000026306","MO000026369","MO000027188","MO000028695","MO000031266","MO000079319","MO000095459","MO000159782"]	["Cdx-2(h)","FOXO3a(h)","Fra-2(h)","GCMa(h)","GLI(h)","GR(h)","KLF8(h)","LEF-1(h)","Myogenin(h)","N-Myc(h)","RelA-p65(h)","TWIST(h)","c-Jun(h)","ipf1(h)"]	9	9.76925	72	81
MO000082710	checkpoint kinase 1	CHEK1	ENSG00000149554	Chk1-isoform1(h)	10.918	14	124638	0.452077	["MO000007664","MO000019117","MO000019469","MO000020701","MO000024984","MO000026074","MO000026306","MO000026369","MO000027188","MO000028695","MO000031266","MO000079319","MO000095459","MO000159782"]	["Cdx-2(h)","FOXO3a(h)","Fra-2(h)","GCMa(h)","GLI(h)","GR(h)","KLF8(h)","LEF-1(h)","Myogenin(h)","N-Myc(h)","RelA-p65(h)","TWIST(h)","c-Jun(h)","ipf1(h)"]	28	9.96696	58	86
MO000038322	CD14 molecule, MYD88 innate immune signal transduction adaptor, interleukin 1 receptor associated kinase 1, lipopolysaccharide binding protein, lymphocyte antigen 96, toll like receptor 4	CD14, IRAK1, LBP, LY96, MYD88, TLR4	ENSG00000129988, ENSG00000136869, ENSG00000154589, ENSG00000170458, ENSG00000172936, ENSG00000184216	LPS:lbp:CD14:TLR4:MD-2:MyD88:IRAK-1{pS376}{pT387}	10.9474	14	114579	0.422187	["MO000007664","MO000019117","MO000019469","MO000020701","MO000024984","MO000026074","MO000026306","MO000026369","MO000027188","MO000028695","MO000031266","MO000079319","MO000095459","MO000159782"]	["Cdx-2(h)","FOXO3a(h)","Fra-2(h)","GCMa(h)","GLI(h)","GR(h)","KLF8(h)","LEF-1(h)","Myogenin(h)","N-Myc(h)","RelA-p65(h)","TWIST(h)","c-Jun(h)","ipf1(h)"]	49	10.5133	42	91
MO000019253	LCK proto-oncogene, Src family tyrosine kinase	LCK	ENSG00000182866	Lck(h)	8.31203	14	128938	0.522369	["MO000007664","MO000019117","MO000019469","MO000020701","MO000024984","MO000026074","MO000026306","MO000026369","MO000027188","MO000028695","MO000031266","MO000079319","MO000095459","MO000159782"]	["Cdx-2(h)","FOXO3a(h)","Fra-2(h)","GCMa(h)","GLI(h)","GR(h)","KLF8(h)","LEF-1(h)","Myogenin(h)","N-Myc(h)","RelA-p65(h)","TWIST(h)","c-Jun(h)","ipf1(h)"]	14	9.46808	87	101
MO000082438	aurora kinase A	AURKA	ENSG00000087586	Aurora-A(h)	10.4159	14	124812	0.470179	["MO000007664","MO000019117","MO000019469","MO000020701","MO000024984","MO000026074","MO000026306","MO000026369","MO000027188","MO000028695","MO000031266","MO000079319","MO000095459","MO000159782"]	["Cdx-2(h)","FOXO3a(h)","Fra-2(h)","GCMa(h)","GLI(h)","GR(h)","KLF8(h)","LEF-1(h)","Myogenin(h)","N-Myc(h)","RelA-p65(h)","TWIST(h)","c-Jun(h)","ipf1(h)"]	26	8.28953	107	133
MO000041437	toll like receptor 3, toll like receptor adaptor molecule 1	TICAM1, TLR3	ENSG00000127666, ENSG00000164342	dsRNA:TLR3:TRIF	10.9516	14	114098	0.422216	["MO000007664","MO000019117","MO000019469","MO000020701","MO000024984","MO000026074","MO000026306","MO000026369","MO000027188","MO000028695","MO000031266","MO000079319","MO000095459","MO000159782"]	["Cdx-2(h)","FOXO3a(h)","Fra-2(h)","GCMa(h)","GLI(h)","GR(h)","KLF8(h)","LEF-1(h)","Myogenin(h)","N-Myc(h)","RelA-p65(h)","TWIST(h)","c-Jun(h)","ipf1(h)"]	48	8.71412	106	154
MO000021739	cyclin A2	CCNA2	ENSG00000145386	cyclinA2(h)	10.9715	13	113967	0.392617	["MO000007664","MO000019117","MO000019469","MO000020701","MO000024984","MO000026074","MO000026306","MO000026369","MO000027188","MO000028695","MO000031266","MO000079319","MO000159782"]	["Cdx-2(h)","FOXO3a(h)","Fra-2(h)","GCMa(h)","GLI(h)","GR(h)","LEF-1(h)","Myogenin(h)","N-Myc(h)","RelA-p65(h)","TWIST(h)","c-Jun(h)","ipf1(h)"]	76	6.96881	120	196

## Sheet: Upregulated_CuB_SW620_MTRs
ID	Gene description	Gene symbol	Name	Master molecule name	Maximal radius	Reached from set	Reachable total	Score	Hits	Hit names	Keynode rank	CMA score	CMA rank	Total rank
MO000021343	Janus kinase 2	JAK2	ENSG00000096968	Jak2(h)	10.2892	13	126457	0.530165	["MO000007834","MO000019612","MO000024984","MO000024986","MO000026229","MO000028709","MO000032492","MO000033904","MO000046001","MO000079319","MO000082447","MO000125561","MO000159782"]	["BTEB2(h)","E2A(h)","FOSB(h)","GATA-1(h)","GKLF(h)","JunD(h)","LEF-1(h)","Myf-6(h)","MyoD(h)","Myogenin(h)","NF-1B(h)","NR1B1(h)","RelA-p65(h)"]	12	10.8967	9	21
MO000023165	protein kinase C gamma	PRKCG	ENSG00000126583	PKCgamma(h)	8.81551	13	124492	0.606565	["MO000007834","MO000019612","MO000024984","MO000024986","MO000026229","MO000028709","MO000032492","MO000033904","MO000046001","MO000079319","MO000082447","MO000125561","MO000159782"]	["BTEB2(h)","E2A(h)","FOSB(h)","GATA-1(h)","GKLF(h)","JunD(h)","LEF-1(h)","Myf-6(h)","MyoD(h)","Myogenin(h)","NF-1B(h)","NR1B1(h)","RelA-p65(h)"]	3	9.27792	22	25
MO000022223	dual specificity phosphatase 2	DUSP2	ENSG00000158050	PAC-1(h)	9.86157	13	122982	0.554909	["MO000007834","MO000019612","MO000024984","MO000024986","MO000026229","MO000028709","MO000032492","MO000033904","MO000046001","MO000079319","MO000082447","MO000125561","MO000159782"]	["BTEB2(h)","E2A(h)","FOSB(h)","GATA-1(h)","GKLF(h)","JunD(h)","LEF-1(h)","Myf-6(h)","MyoD(h)","Myogenin(h)","NF-1B(h)","NR1B1(h)","RelA-p65(h)"]	7	9.52641	19	26
MO000036085	erythropoietin receptor	EPOR	ENSG00000187266	EpoR(h)	10.5161	13	123876	0.450836	["MO000007834","MO000019612","MO000024984","MO000024986","MO000026229","MO000028709","MO000032492","MO000033904","MO000046001","MO000079319","MO000082447","MO000125561","MO000159782"]	["BTEB2(h)","E2A(h)","FOSB(h)","GATA-1(h)","GKLF(h)","JunD(h)","LEF-1(h)","Myf-6(h)","MyoD(h)","Myogenin(h)","NF-1B(h)","NR1B1(h)","RelA-p65(h)"]	26	11.2506	2	28
MO000033313	protein kinase cAMP-activated catalytic subunit alpha	PRKACA	ENSG00000072062	PKACA(h)	9.92303	13	128908	0.661299	["MO000007834","MO000019612","MO000024984","MO000024986","MO000026229","MO000028709","MO000032492","MO000033904","MO000046001","MO000079319","MO000082447","MO000125561","MO000159782"]	["BTEB2(h)","E2A(h)","FOSB(h)","GATA-1(h)","GKLF(h)","JunD(h)","LEF-1(h)","Myf-6(h)","MyoD(h)","Myogenin(h)","NF-1B(h)","NR1B1(h)","RelA-p65(h)"]	1	9.13963	29	30
MO000167179	protein tyrosine phosphatase receptor type H	PTPRH	ENSG00000080031	ptprh(h)	11.5092	13	121762	0.424429	["MO000007834","MO000019612","MO000024984","MO000024986","MO000026229","MO000028709","MO000032492","MO000033904","MO000046001","MO000079319","MO000082447","MO000125561","MO000159782"]	["BTEB2(h)","E2A(h)","FOSB(h)","GATA-1(h)","GKLF(h)","JunD(h)","LEF-1(h)","Myf-6(h)","MyoD(h)","Myogenin(h)","NF-1B(h)","NR1B1(h)","RelA-p65(h)"]	35	11.1945	3	38
MO000167178	protein tyrosine phosphatase receptor type H	PTPRH	ENSG00000080031	ptprh-isoform1(h)	11.5063	13	120917	0.416923	["MO000007834","MO000019612","MO000024984","MO000024986","MO000026229","MO000028709","MO000032492","MO000033904","MO000046001","MO000079319","MO000082447","MO000125561","MO000159782"]	["BTEB2(h)","E2A(h)","FOSB(h)","GATA-1(h)","GKLF(h)","JunD(h)","LEF-1(h)","Myf-6(h)","MyoD(h)","Myogenin(h)","NF-1B(h)","NR1B1(h)","RelA-p65(h)"]	37	11.1945	3	40
MO000018003	protein phosphatase 2 catalytic subunit alpha, protein phosphatase 2 regulatory subunit B''alpha, protein phosphatase 2 regulatory subunit B''beta, protein phosphatase 2 regulatory subunit B'alpha, protein phosphatase 2 regulatory subunit B'beta, protein phosphatase 2 regulatory subunit B'delta, protein phosphatase 2 regulatory subunit B'gamma	PPP2CA, PPP2R3A, PPP2R3B, PPP2R5A, PPP2R5B, PPP2R5C, PPP2R5D	ENSG00000066027, ENSG00000068971, ENSG00000073711, ENSG00000078304, ENSG00000112640, ENSG00000113575, ENSG00000167393	PP2A(h)	10.0783	13	123222	0.466041	["MO000007834","MO000019612","MO000024984","MO000024986","MO000026229","MO000028709","MO000032492","MO000033904","MO000046001","MO000079319","MO000082447","MO000125561","MO000159782"]	["BTEB2(h)","E2A(h)","FOSB(h)","GATA-1(h)","GKLF(h)","JunD(h)","LEF-1(h)","Myf-6(h)","MyoD(h)","Myogenin(h)","NF-1B(h)","NR1B1(h)","RelA-p65(h)"]	23	9.53739	18	41
MO000114296	protein kinase C gamma	PRKCG	ENSG00000126583	PKCgamma-isoform1(h)	10.3696	13	116686	0.453913	["MO000007834","MO000019612","MO000024984","MO000024986","MO000026229","MO000028709","MO000032492","MO000033904","MO000046001","MO000079319","MO000082447","MO000125561","MO000159782"]	["BTEB2(h)","E2A(h)","FOSB(h)","GATA-1(h)","GKLF(h)","JunD(h)","LEF-1(h)","Myf-6(h)","MyoD(h)","Myogenin(h)","NF-1B(h)","NR1B1(h)","RelA-p65(h)"]	24	9.27792	22	46
MO000039099	MYD88 innate immune signal transduction adaptor, interleukin 1 beta, interleukin 1 receptor accessory protein, interleukin 1 receptor associated kinase 1, interleukin 1 receptor associated kinase 2, interleukin 1 receptor associated kinase 4, interleukin 1 receptor type 1, toll interacting protein	IL1B, IL1R1, IL1RAP, IRAK1, IRAK2, IRAK4, MYD88, TOLLIP	ENSG00000078902, ENSG00000115594, ENSG00000125538, ENSG00000134070, ENSG00000172936, ENSG00000184216, ENSG00000196083, ENSG00000198001	IL-1beta-p17:IL-1RI:IL-1RAcP:MyD88:tollip:IRAK-1{pS376}{pT387}:IRAK-4:IRAK-2	10.5698	12	114996	0.406577	["MO000007834","MO000019612","MO000024984","MO000024986","MO000028709","MO000032492","MO000033904","MO000046001","MO000079319","MO000082447","MO000125561","MO000159782"]	["E2A(h)","FOSB(h)","GATA-1(h)","GKLF(h)","JunD(h)","LEF-1(h)","Myf-6(h)","MyoD(h)","Myogenin(h)","NF-1B(h)","NR1B1(h)","RelA-p65(h)"]	42	11.1212	5	47
MO000019766	fibroblast growth factor receptor 3	FGFR3	ENSG00000068078	FGFR-3(h)	11.3288	13	116463	0.438507	["MO000007834","MO000019612","MO000024984","MO000024986","MO000026229","MO000028709","MO000032492","MO000033904","MO000046001","MO000079319","MO000082447","MO000125561","MO000159782"]	["BTEB2(h)","E2A(h)","FOSB(h)","GATA-1(h)","GKLF(h)","JunD(h)","LEF-1(h)","Myf-6(h)","MyoD(h)","Myogenin(h)","NF-1B(h)","NR1B1(h)","RelA-p65(h)"]	33	8.92741	36	69
MO000033299	Pim-1 proto-oncogene, serine/threonine kinase	PIM1	ENSG00000137193	pim1(h)	10.8558	13	122539	0.507406	["MO000007834","MO000019612","MO000024984","MO000024986","MO000026229","MO000028709","MO000032492","MO000033904","MO000046001","MO000079319","MO000082447","MO000125561","MO000159782"]	["BTEB2(h)","E2A(h)","FOSB(h)","GATA-1(h)","GKLF(h)","JunD(h)","LEF-1(h)","Myf-6(h)","MyoD(h)","Myogenin(h)","NF-1B(h)","NR1B1(h)","RelA-p65(h)"]	16	7.80746	66	82
MO000011150	phospholipase C gamma 2	PLCG2	ENSG00000197943	PLCgamma2(h)	10.8705	13	117297	0.350215	["MO000007834","MO000019612","MO000024984","MO000024986","MO000026229","MO000028709","MO000032492","MO000033904","MO000046001","MO000079319","MO000082447","MO000125561","MO000159782"]	["BTEB2(h)","E2A(h)","FOSB(h)","GATA-1(h)","GKLF(h)","JunD(h)","LEF-1(h)","Myf-6(h)","MyoD(h)","Myogenin(h)","NF-1B(h)","NR1B1(h)","RelA-p65(h)"]	76	11.0213	8	84
MO000016793	calcium/calmodulin dependent protein kinase II alpha, calcium/calmodulin dependent protein kinase II beta, calcium/calmodulin dependent protein kinase II delta, calcium/calmodulin dependent protein kinase II gamma	CAMK2A, CAMK2B, CAMK2D, CAMK2G	ENSG00000058404, ENSG00000070808, ENSG00000145349, ENSG00000148660	CaMKII{p}	10.6092	12	113318	0.348629	["MO000007834","MO000019612","MO000024984","MO000024986","MO000028709","MO000032492","MO000033904","MO000046001","MO000079319","MO000082447","MO000125561","MO000159782"]	["E2A(h)","FOSB(h)","GATA-1(h)","GKLF(h)","JunD(h)","LEF-1(h)","Myf-6(h)","MyoD(h)","Myogenin(h)","NF-1B(h)","NR1B1(h)","RelA-p65(h)"]	79	9.20533	25	104
MO000037632	sphingosine kinase 1	SPHK1	ENSG00000176170	SK1(h){p}	11.9345	12	106389	0.316125	["MO000007834","MO000019612","MO000024984","MO000024986","MO000028709","MO000032492","MO000033904","MO000046001","MO000079319","MO000082447","MO000125561","MO000159782"]	["E2A(h)","FOSB(h)","GATA-1(h)","GKLF(h)","JunD(h)","LEF-1(h)","Myf-6(h)","MyoD(h)","Myogenin(h)","NF-1B(h)","NR1B1(h)","RelA-p65(h)"]	109	10.7952	12	121
MO000033272	serum/glucocorticoid regulated kinase 1	SGK1	ENSG00000118515	SGK-1(h)	9.72204	13	119448	0.51927	["MO000007834","MO000019612","MO000024984","MO000024986","MO000026229","MO000028709","MO000032492","MO000033904","MO000046001","MO000079319","MO000082447","MO000125561","MO000159782"]	["BTEB2(h)","E2A(h)","FOSB(h)","GATA-1(h)","GKLF(h)","JunD(h)","LEF-1(h)","Myf-6(h)","MyoD(h)","Myogenin(h)","NF-1B(h)","NR1B1(h)","RelA-p65(h)"]	14	5.4479	110	124
MO000092896	mitogen-activated protein kinase 11	MAPK11	ENSG00000185386	p38beta(h)	8.88993	13	122135	0.526302	["MO000007834","MO000019612","MO000024984","MO000024986","MO000026229","MO000028709","MO000032492","MO000033904","MO000046001","MO000079319","MO000082447","MO000125561","MO000159782"]	["BTEB2(h)","E2A(h)","FOSB(h)","GATA-1(h)","GKLF(h)","JunD(h)","LEF-1(h)","Myf-6(h)","MyoD(h)","Myogenin(h)","NF-1B(h)","NR1B1(h)","RelA-p65(h)"]	13	5.31178	113	126
MO000017291	integrin subunit alpha 1, integrin subunit alpha 2b, integrin subunit alpha 3, integrin subunit alpha 4, integrin subunit alpha 5, integrin subunit alpha 6, integrin subunit alpha 8, integrin subunit alpha 9, integrin subunit alpha L, integrin subunit alpha V, integrin subunit beta 1, integrin subunit beta 2, integrin subunit beta 3, integrin subunit beta 4, integrin subunit beta 5, integrin subu…	ITGA1, ITGA2B, ITGA3, ITGA4, ITGA5, ITGA6, ITGA8, ITGA9, ITGAL, ITGAV, ITGB1, ITGB2, ITGB3, ITGB4, ITGB5, ITGB6	ENSG00000005844, ENSG00000005884, ENSG00000005961, ENSG00000077943, ENSG00000082781, ENSG00000091409, ENSG00000115221, ENSG00000115232, ENSG00000132470, ENSG00000138448, ENSG00000144668, ENSG00000150093, ENSG00000160255, ENSG00000161638, ENSG00000213949, ENSG00000259207	integrins	10.9609	13	118716	0.399019	["MO000007834","MO000019612","MO000024984","MO000024986","MO000026229","MO000028709","MO000032492","MO000033904","MO000046001","MO000079319","MO000082447","MO000125561","MO000159782"]	["BTEB2(h)","E2A(h)","FOSB(h)","GATA-1(h)","GKLF(h)","JunD(h)","LEF-1(h)","Myf-6(h)","MyoD(h)","Myogenin(h)","NF-1B(h)","NR1B1(h)","RelA-p65(h)"]	51	7.32974	83	134
MO000019765	fibroblast growth factor receptor 1	FGFR1	ENSG00000077782	fgfr1(h)	8.78111	12	117650	0.375579	["MO000007834","MO000019612","MO000024984","MO000024986","MO000028709","MO000032492","MO000033904","MO000046001","MO000079319","MO000082447","MO000125561","MO000159782"]	["E2A(h)","FOSB(h)","GATA-1(h)","GKLF(h)","JunD(h)","LEF-1(h)","Myf-6(h)","MyoD(h)","Myogenin(h)","NF-1B(h)","NR1B1(h)","RelA-p65(h)"]	59	7.6842	75	134
MO000105819	glutamate ionotropic receptor NMDA type subunit 1	GRIN1	ENSG00000176884	NR1(h)	9.80773	12	113503	0.403713	["MO000007834","MO000019612","MO000024984","MO000024986","MO000028709","MO000032492","MO000033904","MO000046001","MO000079319","MO000082447","MO000125561","MO000159782"]	["E2A(h)","FOSB(h)","GATA-1(h)","GKLF(h)","JunD(h)","LEF-1(h)","Myf-6(h)","MyoD(h)","Myogenin(h)","NF-1B(h)","NR1B1(h)","RelA-p65(h)"]	47	7.01493	87	134
MO000019431	estrogen receptor 1	ESR1	ENSG00000091831	ER-alpha(h)	10.712	12	97158	0.306972	["MO000007834","MO000019612","MO000024984","MO000024986","MO000028709","MO000032492","MO000033904","MO000046001","MO000079319","MO000082447","MO000125561","MO000159782"]	["E2A(h)","FOSB(h)","GATA-1(h)","GKLF(h)","JunD(h)","LEF-1(h)","Myf-6(h)","MyoD(h)","Myogenin(h)","NF-1B(h)","NR1B1(h)","RelA-p65(h)"]	117	3.98346	121	238

## Sheet: Upregulated_CuB_SW480_MTRs
ID	Gene description	Gene symbol	Name	Master molecule name	Maximal radius	Reached from set	Reachable total	Score	Hits	Hit names	Keynode rank	CMA score	CMA rank	Total rank
MO000023151	protein kinase C beta	PRKCB	ENSG00000166501	PKCbeta(h)	9.06856	7	124365	0.519713	["MO000024708","MO000024984","MO000025684","MO000026882","MO000028668","MO000079319","MO000125561"]	["CDP(h)","Fra-1(h)","GKLF(h)","MafK(h)","Myogenin(h)","RelA-p65(h)","TCF-4(h)"]	1	13.2502	2	3
MO000022223	dual specificity phosphatase 2	DUSP2	ENSG00000158050	PAC-1(h)	8.87973	7	122982	0.438111	["MO000024708","MO000024984","MO000025684","MO000026882","MO000028668","MO000079319","MO000125561"]	["CDP(h)","Fra-1(h)","GKLF(h)","MafK(h)","Myogenin(h)","RelA-p65(h)","TCF-4(h)"]	6	15.9206	1	7
MO000102190	protein tyrosine kinase 6	PTK6	ENSG00000101213	PTK6-isoform1(h)	9.46948	7	122753	0.428029	["MO000024708","MO000024984","MO000025684","MO000026882","MO000028668","MO000079319","MO000125561"]	["CDP(h)","Fra-1(h)","GKLF(h)","MafK(h)","Myogenin(h)","RelA-p65(h)","TCF-4(h)"]	9	11.9387	9	18
MO000023153	protein kinase C beta	PRKCB	ENSG00000166501	PKCbeta1(h)	10.6432	7	114729	0.39944	["MO000024708","MO000024984","MO000025684","MO000026882","MO000028668","MO000079319","MO000125561"]	["CDP(h)","Fra-1(h)","GKLF(h)","MafK(h)","Myogenin(h)","RelA-p65(h)","TCF-4(h)"]	17	13.2502	2	19
MO000023154	protein kinase C beta	PRKCB	ENSG00000166501	PKCbeta2(h)	10.6432	7	115136	0.399295	["MO000024708","MO000024984","MO000025684","MO000026882","MO000028668","MO000079319","MO000125561"]	["CDP(h)","Fra-1(h)","GKLF(h)","MafK(h)","Myogenin(h)","RelA-p65(h)","TCF-4(h)"]	18	13.2502	2	20
MO000043863	prolactin receptor, tec protein tyrosine kinase, vav guanine nucleotide exchange factor 1	PRLR, TEC, VAV1	ENSG00000113494, ENSG00000135605, ENSG00000141968	prlr(h):tec(h):Vav(h)	8.81138	7	118171	0.42379	["MO000024708","MO000024984","MO000025684","MO000026882","MO000028668","MO000079319","MO000125561"]	["CDP(h)","Fra-1(h)","GKLF(h)","MafK(h)","Myogenin(h)","RelA-p65(h)","TCF-4(h)"]	10	11.4152	10	20
MO000032657	dual specificity phosphatase 8	DUSP8	ENSG00000184545	DUSP8(h)	11.6368	8	124599	0.434257	["MO000013620","MO000024708","MO000024984","MO000025684","MO000026882","MO000028668","MO000079319","MO000125561"]	["CDP(h)","Fra-1(h)","GKLF(h)","MafK(h)","Myogenin(h)","RelA-p65(h)","TCF-4(h)","TGIF(h)"]	8	9.56093	19	27
MO000167179	protein tyrosine phosphatase receptor type H	PTPRH	ENSG00000080031	ptprh(h)	11.9612	8	121762	0.395428	["MO000013620","MO000024708","MO000024984","MO000025684","MO000026882","MO000028668","MO000079319","MO000125561"]	["CDP(h)","Fra-1(h)","GKLF(h)","MafK(h)","Myogenin(h)","RelA-p65(h)","TCF-4(h)","TGIF(h)"]	23	12.2436	7	30
MO000145412	ubiquitin specific peptidase 2	USP2	ENSG00000036672	UBP41-isoform1(h)	8.79255	7	121722	0.42367	["MO000024708","MO000024984","MO000025684","MO000026882","MO000028668","MO000079319","MO000125561"]	["CDP(h)","Fra-1(h)","GKLF(h)","MafK(h)","Myogenin(h)","RelA-p65(h)","TCF-4(h)"]	11	9.55745	20	31
MO000145413	ubiquitin specific peptidase 2	USP2	ENSG00000036672	UBP41(h)	8.79261	7	121836	0.423607	["MO000024708","MO000024984","MO000025684","MO000026882","MO000028668","MO000079319","MO000125561"]	["CDP(h)","Fra-1(h)","GKLF(h)","MafK(h)","Myogenin(h)","RelA-p65(h)","TCF-4(h)"]	12	9.55745	20	32
MO000017164	KIT proto-oncogene, receptor tyrosine kinase	KIT	ENSG00000157404	c-Kit(h)	10.9331	7	119719	0.355684	["MO000024708","MO000024984","MO000025684","MO000026882","MO000028668","MO000079319","MO000125561"]	["CDP(h)","Fra-1(h)","GKLF(h)","MafK(h)","Myogenin(h)","RelA-p65(h)","TCF-4(h)"]	31	9.88966	15	46
MO000023165	protein kinase C gamma	PRKCG	ENSG00000126583	PKCgamma(h)	9.05001	7	124492	0.519359	["MO000024708","MO000024984","MO000025684","MO000026882","MO000028668","MO000079319","MO000125561"]	["CDP(h)","Fra-1(h)","GKLF(h)","MafK(h)","Myogenin(h)","RelA-p65(h)","TCF-4(h)"]	2	6.8714	48	50
MO000105819	glutamate ionotropic receptor NMDA type subunit 1	GRIN1	ENSG00000176884	NR1(h)	9.80773	7	113503	0.387891	["MO000024708","MO000024984","MO000025684","MO000026882","MO000028668","MO000079319","MO000125561"]	["CDP(h)","Fra-1(h)","GKLF(h)","MafK(h)","Myogenin(h)","RelA-p65(h)","TCF-4(h)"]	24	8.36922	33	57
MO000017291	integrin subunit alpha 1, integrin subunit alpha 2b, integrin subunit alpha 3, integrin subunit alpha 4, integrin subunit alpha 5, integrin subunit alpha 6, integrin subunit alpha 8, integrin subunit alpha 9, integrin subunit alpha L, integrin subunit alpha V, integrin subunit beta 1, integrin subunit beta 2, integrin subunit beta 3, integrin subunit beta 4, integrin subunit beta 5, integrin subu…	ITGA1, ITGA2B, ITGA3, ITGA4, ITGA5, ITGA6, ITGA8, ITGA9, ITGAL, ITGAV, ITGB1, ITGB2, ITGB3, ITGB4, ITGB5, ITGB6	ENSG00000005844, ENSG00000005884, ENSG00000005961, ENSG00000077943, ENSG00000082781, ENSG00000091409, ENSG00000115221, ENSG00000115232, ENSG00000132470, ENSG00000138448, ENSG00000144668, ENSG00000150093, ENSG00000160255, ENSG00000161638, ENSG00000213949, ENSG00000259207	integrins	10.6296	7	118716	0.344268	["MO000024708","MO000024984","MO000025684","MO000026882","MO000028668","MO000079319","MO000125561"]	["CDP(h)","Fra-1(h)","GKLF(h)","MafK(h)","Myogenin(h)","RelA-p65(h)","TCF-4(h)"]	34	9.28939	24	58
MO000011150	phospholipase C gamma 2	PLCG2	ENSG00000197943	PLCgamma2(h)	9.67589	7	117297	0.300304	["MO000024708","MO000024984","MO000025684","MO000026882","MO000028668","MO000079319","MO000125561"]	["CDP(h)","Fra-1(h)","GKLF(h)","MafK(h)","Myogenin(h)","RelA-p65(h)","TCF-4(h)"]	61	11.1266	12	73
MO000010977	platelet derived growth factor receptor alpha	PDGFRA	ENSG00000134853	PDGFRalpha(h)	9.38417	7	120398	0.354002	["MO000024708","MO000024984","MO000025684","MO000026882","MO000028668","MO000079319","MO000125561"]	["CDP(h)","Fra-1(h)","GKLF(h)","MafK(h)","Myogenin(h)","RelA-p65(h)","TCF-4(h)"]	32	7.22466	47	79
MO000019765	fibroblast growth factor receptor 1	FGFR1	ENSG00000077782	fgfr1(h)	11.4429	8	117650	0.318085	["MO000013620","MO000024708","MO000024984","MO000025684","MO000026882","MO000028668","MO000079319","MO000125561"]	["CDP(h)","Fra-1(h)","GKLF(h)","MafK(h)","Myogenin(h)","RelA-p65(h)","TCF-4(h)","TGIF(h)"]	52	9.19144	27	79

## Sheet: Downregulated_CuB_SW480_MTRs
ID	Gene description	Gene symbol	Name	Master molecule name	Maximal radius	Reached from set	Reachable total	Score	Hits	Hit names	Keynode rank	CMA score	CMA rank	Total rank
MO000023365	sirtuin 1	SIRT1	ENSG00000096717	SIRT1(h)	8.39718	7	127220	0.597165	["MO000019619","MO000024984","MO000026882","MO000028209","MO000033565","MO000079319","MO000082618"]	["HNF-1alpha(h)","Myogenin(h)","PPARgamma(h)","RXR-alpha(h)","RelA-p65(h)","TBX2(h)","TCF-4(h)"]	1	9.30253	1	2
MO000084718	sirtuin 1	SIRT1	ENSG00000096717	SIRT1-isoform1(h)	9.4968	7	121919	0.494394	["MO000019619","MO000024984","MO000026882","MO000028209","MO000033565","MO000079319","MO000082618"]	["HNF-1alpha(h)","Myogenin(h)","PPARgamma(h)","RXR-alpha(h)","RelA-p65(h)","TBX2(h)","TCF-4(h)"]	2	9.30253	1	3
MO000018962	erb-b2 receptor tyrosine kinase 2	ERBB2	ENSG00000141736	ErbB2(h)	9.77898	7	126548	0.408854	["MO000019619","MO000024984","MO000026882","MO000028209","MO000033565","MO000079319","MO000082618"]	["HNF-1alpha(h)","Myogenin(h)","PPARgamma(h)","RXR-alpha(h)","RelA-p65(h)","TBX2(h)","TCF-4(h)"]	4	9.09892	3	7
MO000019253	LCK proto-oncogene, Src family tyrosine kinase	LCK	ENSG00000182866	Lck(h)	9.03502	7	128970	0.462955	["MO000019619","MO000024984","MO000026882","MO000028209","MO000033565","MO000079319","MO000082618"]	["HNF-1alpha(h)","Myogenin(h)","PPARgamma(h)","RXR-alpha(h)","RelA-p65(h)","TBX2(h)","TCF-4(h)"]	3	8.46644	7	10
MO000081055	LCK proto-oncogene, Src family tyrosine kinase	LCK	ENSG00000182866	Lck(h)	10.609	7	119239	0.348843	["MO000019619","MO000024984","MO000026882","MO000028209","MO000033565","MO000079319","MO000082618"]	["HNF-1alpha(h)","Myogenin(h)","PPARgamma(h)","RXR-alpha(h)","RelA-p65(h)","TBX2(h)","TCF-4(h)"]	9	8.46644	7	16
MO000022211	mitogen-activated protein kinase kinase 6	MAP2K6	ENSG00000108984	MKK6(h)	10.2332	7	120385	0.388218	["MO000019619","MO000024984","MO000026882","MO000028209","MO000033565","MO000079319","MO000082618"]	["HNF-1alpha(h)","Myogenin(h)","PPARgamma(h)","RXR-alpha(h)","RelA-p65(h)","TBX2(h)","TCF-4(h)"]	5	7.66036	12	17
MO000057776	LCK proto-oncogene, Src family tyrosine kinase	LCK	ENSG00000182866	Lck-L(h)	10.609	7	119239	0.348843	["MO000019619","MO000024984","MO000026882","MO000028209","MO000033565","MO000079319","MO000082618"]	["HNF-1alpha(h)","Myogenin(h)","PPARgamma(h)","RXR-alpha(h)","RelA-p65(h)","TBX2(h)","TCF-4(h)"]	10	8.46644	7	17
MO000009415	mitogen-activated protein kinase kinase 6	MAP2K6	ENSG00000108984	MKK6-isoform1(h)	10.816	7	117377	0.353026	["MO000019619","MO000024984","MO000026882","MO000028209","MO000033565","MO000079319","MO000082618"]	["HNF-1alpha(h)","Myogenin(h)","PPARgamma(h)","RXR-alpha(h)","RelA-p65(h)","TBX2(h)","TCF-4(h)"]	8	7.66036	12	20
MO000255164	erb-b2 receptor tyrosine kinase 2	ERBB2	ENSG00000141736	ErbB2-isoform2(h)	9.86203	7	116359	0.326113	["MO000019619","MO000024984","MO000026882","MO000028209","MO000033565","MO000079319","MO000082618"]	["HNF-1alpha(h)","Myogenin(h)","PPARgamma(h)","RXR-alpha(h)","RelA-p65(h)","TBX2(h)","TCF-4(h)"]	19	9.09892	3	22
MO000019344	mitogen-activated protein kinase kinase 6	MAP2K6	ENSG00000108984	MKK6(h){p}	10.1558	7	119104	0.347684	["MO000019619","MO000024984","MO000026882","MO000028209","MO000033565","MO000079319","MO000082618"]	["HNF-1alpha(h)","Myogenin(h)","PPARgamma(h)","RXR-alpha(h)","RelA-p65(h)","TBX2(h)","TCF-4(h)"]	11	7.66036	12	23
MO000038322	CD14 molecule, MYD88 innate immune signal transduction adaptor, interleukin 1 receptor associated kinase 1, lipopolysaccharide binding protein, lymphocyte antigen 96, toll like receptor 4	CD14, IRAK1, LBP, LY96, MYD88, TLR4	ENSG00000129988, ENSG00000136869, ENSG00000154589, ENSG00000170458, ENSG00000172936, ENSG00000184216	LPS:lbp:CD14:TLR4:MD-2:MyD88:IRAK-1{pS376}{pT387}	11.1534	7	114660	0.346846	["MO000019619","MO000024984","MO000026882","MO000028209","MO000033565","MO000079319","MO000082618"]	["HNF-1alpha(h)","Myogenin(h)","PPARgamma(h)","RXR-alpha(h)","RelA-p65(h)","TBX2(h)","TCF-4(h)"]	13	7.60409	16	29
MO000039099	MYD88 innate immune signal transduction adaptor, interleukin 1 beta, interleukin 1 receptor accessory protein, interleukin 1 receptor associated kinase 1, interleukin 1 receptor associated kinase 2, interleukin 1 receptor associated kinase 4, interleukin 1 receptor type 1, toll interacting protein	IL1B, IL1R1, IL1RAP, IRAK1, IRAK2, IRAK4, MYD88, TOLLIP	ENSG00000078902, ENSG00000115594, ENSG00000125538, ENSG00000134070, ENSG00000172936, ENSG00000184216, ENSG00000196083, ENSG00000198001	IL-1beta-p17:IL-1RI:IL-1RAcP:MyD88:tollip:IRAK-1{pS376}{pT387}:IRAK-4:IRAK-2	11.1534	7	114660	0.346846	["MO000019619","MO000024984","MO000026882","MO000028209","MO000033565","MO000079319","MO000082618"]	["HNF-1alpha(h)","Myogenin(h)","PPARgamma(h)","RXR-alpha(h)","RelA-p65(h)","TBX2(h)","TCF-4(h)"]	13	7.60409	16	29
MO000020911	vascular endothelial growth factor A	VEGFA	ENSG00000112715	VEGF-165(h)	11.4128	7	110593	0.323159	["MO000019619","MO000024984","MO000026882","MO000028209","MO000033565","MO000079319","MO000082618"]	["HNF-1alpha(h)","Myogenin(h)","PPARgamma(h)","RXR-alpha(h)","RelA-p65(h)","TBX2(h)","TCF-4(h)"]	21	8.30459	10	31

## Sheet: Downregulated_CuB_SW620_MTRs
ID	Gene description	Gene symbol	Name	Master molecule name	Maximal radius	Reached from set	Reachable total	Score	Hits	Hit names	Keynode rank	CMA score	CMA rank	Total rank
MO000017421	AKT serine/threonine kinase 1	AKT1	ENSG00000142208	AKT-1(h)	10.9972	9	129410	0.620324	["MO000007834","MO000019368","MO000019469","MO000024984","MO000025546","MO000079319","MO000088742","MO000092587","MO000159782"]	["FXR(h)","JunD(h)","LEF-1(h)","Myogenin(h)","RelA-p65(h)","Sox-4(h)","ZNF462(h)","c-Jun(h)","c-Rel(h)"]	1	8.05165	19	20
MO000021498	siah E3 ubiquitin protein ligase 1	SIAH1	ENSG00000196470	Siah1(h)	10.3967	8	124417	0.44419	["MO000007834","MO000019368","MO000019469","MO000024984","MO000079319","MO000088742","MO000092587","MO000159782"]	["FXR(h)","JunD(h)","LEF-1(h)","Myogenin(h)","RelA-p65(h)","ZNF462(h)","c-Jun(h)","c-Rel(h)"]	15	8.79905	6	21
MO000058481	AKT serine/threonine kinase 1	AKT1	ENSG00000142208	AKT-1-isoform1(h)	8.61396	8	125215	0.486913	["MO000007834","MO000019368","MO000019469","MO000024984","MO000079319","MO000088742","MO000092587","MO000159782"]	["FXR(h)","JunD(h)","LEF-1(h)","Myogenin(h)","RelA-p65(h)","ZNF462(h)","c-Jun(h)","c-Rel(h)"]	7	8.05165	19	26
MO000034546	AKT serine/threonine kinase 1	AKT1	ENSG00000142208	AKT-1(h){pT308}{pS473}	8.65588	8	122725	0.479837	["MO000007834","MO000019368","MO000019469","MO000024984","MO000079319","MO000088742","MO000092587","MO000159782"]	["FXR(h)","JunD(h)","LEF-1(h)","Myogenin(h)","RelA-p65(h)","ZNF462(h)","c-Jun(h)","c-Rel(h)"]	8	8.05165	19	27
MO000118076	SRC proto-oncogene, non-receptor tyrosine kinase, epidermal growth factor, epidermal growth factor receptor, erb-b2 receptor tyrosine kinase 2	EGF, EGFR, ERBB2, SRC	ENSG00000138798, ENSG00000141736, ENSG00000146648, ENSG00000197122	EGF:ErbB1{pY}:ErbB2{pY}:Src	10.6124	8	120272	0.431029	["MO000007834","MO000019368","MO000019469","MO000024984","MO000079319","MO000088742","MO000092587","MO000159782"]	["FXR(h)","JunD(h)","LEF-1(h)","Myogenin(h)","RelA-p65(h)","ZNF462(h)","c-Jun(h)","c-Rel(h)"]	22	8.31233	8	30
MO000016677	epidermal growth factor receptor	EGFR	ENSG00000146648	ErbB1(h)	9.38296	8	123009	0.424055	["MO000007834","MO000019368","MO000019469","MO000024984","MO000079319","MO000088742","MO000092587","MO000159782"]	["FXR(h)","JunD(h)","LEF-1(h)","Myogenin(h)","RelA-p65(h)","ZNF462(h)","c-Jun(h)","c-Rel(h)"]	23	8.31233	8	31
MO000077678	AKT serine/threonine kinase 1	AKT1	ENSG00000142208	AKT-1(h){p}	8.81074	8	118241	0.436423	["MO000007834","MO000019368","MO000019469","MO000024984","MO000079319","MO000088742","MO000092587","MO000159782"]	["FXR(h)","JunD(h)","LEF-1(h)","Myogenin(h)","RelA-p65(h)","ZNF462(h)","c-Jun(h)","c-Rel(h)"]	19	8.05165	19	38
MO000054154	AKT serine/threonine kinase 1	AKT1	ENSG00000142208	AKT-1(h){pS473}	9.53393	8	116202	0.435279	["MO000007834","MO000019368","MO000019469","MO000024984","MO000079319","MO000088742","MO000092587","MO000159782"]	["FXR(h)","JunD(h)","LEF-1(h)","Myogenin(h)","RelA-p65(h)","ZNF462(h)","c-Jun(h)","c-Rel(h)"]	20	8.05165	19	39
MO000059880	CD22 molecule	CD22	ENSG00000012124	CD22(h)	10.4815	9	120550	0.408616	["MO000007834","MO000019368","MO000019469","MO000024984","MO000025546","MO000079319","MO000088742","MO000092587","MO000159782"]	["FXR(h)","JunD(h)","LEF-1(h)","Myogenin(h)","RelA-p65(h)","Sox-4(h)","ZNF462(h)","c-Jun(h)","c-Rel(h)"]	37	9.10938	3	40
MO000019253	LCK proto-oncogene, Src family tyrosine kinase	LCK	ENSG00000182866	Lck(h)	10.4811	9	128970	0.52249	["MO000007834","MO000019368","MO000019469","MO000024984","MO000025546","MO000079319","MO000088742","MO000092587","MO000159782"]	["FXR(h)","JunD(h)","LEF-1(h)","Myogenin(h)","RelA-p65(h)","Sox-4(h)","ZNF462(h)","c-Jun(h)","c-Rel(h)"]	5	7.19665	41	46
MO000038316	CD14 molecule, TIR domain containing adaptor protein, interleukin 1 receptor associated kinase 2, lipopolysaccharide binding protein, lymphocyte antigen 96, toll like receptor 4	CD14, IRAK2, LBP, LY96, TIRAP, TLR4	ENSG00000129988, ENSG00000134070, ENSG00000136869, ENSG00000150455, ENSG00000154589, ENSG00000170458	LPS:lbp:CD14:TLR4:MD-2:TIRAP:IRAK-2	10.6078	8	114660	0.41263	["MO000007834","MO000019368","MO000019469","MO000024984","MO000079319","MO000088742","MO000092587","MO000159782"]	["FXR(h)","JunD(h)","LEF-1(h)","Myogenin(h)","RelA-p65(h)","ZNF462(h)","c-Jun(h)","c-Rel(h)"]	32	7.31911	37	69
MO000039099	MYD88 innate immune signal transduction adaptor, interleukin 1 beta, interleukin 1 receptor accessory protein, interleukin 1 receptor associated kinase 1, interleukin 1 receptor associated kinase 2, interleukin 1 receptor associated kinase 4, interleukin 1 receptor type 1, toll interacting protein	IL1B, IL1R1, IL1RAP, IRAK1, IRAK2, IRAK4, MYD88, TOLLIP	ENSG00000078902, ENSG00000115594, ENSG00000125538, ENSG00000134070, ENSG00000172936, ENSG00000184216, ENSG00000196083, ENSG00000198001	IL-1beta-p17:IL-1RI:IL-1RAcP:MyD88:tollip:IRAK-1{pS376}{pT387}:IRAK-4:IRAK-2	10.6078	8	114660	0.412629	["MO000007834","MO000019368","MO000019469","MO000024984","MO000079319","MO000088742","MO000092587","MO000159782"]	["FXR(h)","JunD(h)","LEF-1(h)","Myogenin(h)","RelA-p65(h)","ZNF462(h)","c-Jun(h)","c-Rel(h)"]	33	7.31911	37	70
MO000004689	mitogen-activated protein kinase 12	MAPK12	ENSG00000188130	p38gamma(h)	9.28739	8	121991	0.529494	["MO000007834","MO000019368","MO000019469","MO000024984","MO000079319","MO000088742","MO000092587","MO000159782"]	["FXR(h)","JunD(h)","LEF-1(h)","Myogenin(h)","RelA-p65(h)","ZNF462(h)","c-Jun(h)","c-Rel(h)"]	4	5.95628	77	81
MO000010971	platelet derived growth factor receptor beta	PDGFRB	ENSG00000113721	PDGFRbeta(h)	11.4254	9	120406	0.400452	["MO000007834","MO000019368","MO000019469","MO000024984","MO000025546","MO000079319","MO000088742","MO000092587","MO000159782"]	["FXR(h)","JunD(h)","LEF-1(h)","Myogenin(h)","RelA-p65(h)","Sox-4(h)","ZNF462(h)","c-Jun(h)","c-Rel(h)"]	41	6.50525	54	95
MO000004575	EPH receptor A4	EPHA4	ENSG00000116106	EphA4(h)	10.9936	9	117877	0.432798	["MO000007834","MO000019368","MO000019469","MO000024984","MO000025546","MO000079319","MO000088742","MO000092587","MO000159782"]	["FXR(h)","JunD(h)","LEF-1(h)","Myogenin(h)","RelA-p65(h)","Sox-4(h)","ZNF462(h)","c-Jun(h)","c-Rel(h)"]	21	5.7409	82	103
MO000022211	mitogen-activated protein kinase kinase 6	MAP2K6	ENSG00000108984	MKK6(h)	9.577	8	120385	0.451468	["MO000007834","MO000019368","MO000019469","MO000024984","MO000079319","MO000088742","MO000092587","MO000159782"]	["FXR(h)","JunD(h)","LEF-1(h)","Myogenin(h)","RelA-p65(h)","ZNF462(h)","c-Jun(h)","c-Rel(h)"]	12	3.89604	95	107
MO000020911	vascular endothelial growth factor A	VEGFA	ENSG00000112715	VEGF-165(h)	9.45502	8	110593	0.33951	["MO000007834","MO000019368","MO000019469","MO000024984","MO000079319","MO000088742","MO000092587","MO000159782"]	["FXR(h)","JunD(h)","LEF-1(h)","Myogenin(h)","RelA-p65(h)","ZNF462(h)","c-Jun(h)","c-Rel(h)"]	81	7.45703	36	117
MO000019548	tumor protein p53	TP53	ENSG00000141510	p53(h)	9.39912	8	120404	0.369231	["MO000007834","MO000019368","MO000019469","MO000024984","MO000079319","MO000088742","MO000092587","MO000159782"]	["FXR(h)","JunD(h)","LEF-1(h)","Myogenin(h)","RelA-p65(h)","ZNF462(h)","c-Jun(h)","c-Rel(h)"]	56	5.33416	90	146

[truncated: 1 more sheets: Downregulated_CuB_CACO-2_MTRs]
